# Supplementary material for: Prediction of severe CRS and determination of biomarkers in B cell-acute lymphoblastic leukemia treated with CAR-T cells
Source: Front Immunol. 2023 Oct 3;14:1273507. doi: 10.3389/fimmu.2023.1273507 (PMC10579557; doi:10.3389/fimmu.2023.1273507)
Supplement: Supplementary file 1 [file Table_1.xlsx]

## Sheet: Sheet1
sex	age	Relative date	D-dimer	procalcitonin	B urine natriuretic peptide	alpha hydroxybutyrate dehydrogenase	prealbumin	plasma prothrombin time	activated partial prothrombin time	Fibrinogen	erythrocyte	hemoglobin	leukocyte	neutrophil percentage	Neutrophil count	Lymphocyte percentage	lymphocyte count	platelet	monocyte percentage	monocyte count	Sodium	potassium	chlorine	Calcium	uric acid	Glucose	triglyceride	albumin	Glutamic-pyruvic transaminase	Glutamic oxalacetic transaminase	Alkaline phosphatase	gamma-glutamyltranspeptidase	Lactate dehydrogenase	creatinine	C-reactive protein	ferritin	IL2	IL4	IL6	IL10	TNFα	IFNγ	IL17A	problast	Tumor burden	MRD	dose	Multiline treatment	CRS
Female	58	0	0.79	0.295	221.7	725.9	73.6	16.2	49.5	3.27	2.15	68	0.48	0.229	0.11	0.313	0.15	67	0.333	0.16	138.5	4.17	12.2	1.76	317.3	4.94	6.53	37.6	12	32.5	69.1	136.1	146.6	46.6	94.6	458.81	3.7	4.6	15.5	13.7	3.9	4.9	4.55	0.065		0.998	5000000	4	0
Female	58	1	0.43	0.295	37.56	137	225	12.3	32.8	3.27	2.44	76	0.39	0.128	0.5	0.513	0.2	54	0.256	0.1	136.5	4.54	14.8	1.78	23.4	4.68	6.53	37	13.5	27.4	66.1	121.4	741.2	42.9	67.5	455.605	5.1	3.6	17.4	14.2	3.9	2.3	4.55	0.065		0.998	5000000	4	0
Female	58	2	1.9	0.337	157.6	412.9	18.1	12.7	35.1	5.35	2.6	8	0.42	0.142	0.6	0.16	0.381	5	0.429	0.18	134.1	4.9	14.3	1.79	21.9	4.65	7.19	37.8	11.3	21	65.5	119.3	545.7	4.6	74.9	687.57	5.7	1.5	43	34.5	3.7	11.7	5	0.065		0.998	5000000	4	1
Female	58	3	0.79	0.336	16	346.5	96.4	13.8	56.4	3.69	2.57	77	0.44	0.136	0.6	0.341	0.15	44	0.5	0.22	136.1	4.16	13.4	1.77	257.5	5.71	6.96	37.2	11.1	16.3	57.2	11	465.6	45.2	84.2	3764.41	68.5	1.8	4.6	27.1	3.7	1.6	5	0.065		0.998	5000000	4	1
Female	58	4	0.93	0.295	14.4	297.2	84.3	15.2	47.2	3.27	2.15	67	1.7	0.66	0.7	0.617	0.66	34	0.252	0.27	135.9	4.3	14.1	1.85	247.3	4.7	6.54	35	8.5	13.7	53.2	73.7	418.9	53.9	76.9	2853.38	11	3.6	25.3	29.3	3.9	4.3	19.6	0.065		0.998	5000000	4	0
Female	58	5	0.43	0.295	37.56	45.4	83.9	14.5	47.9	3.27	2.25	69	2.85	0.133	0.38	0.319	0.91	31	0.495	1.41	135.1	4.58	1.94	1.94	281.1	4	7.14	36.2	8.3	19.6	54.5	73.1	65.4	48.2	52.3	455.605	6.1	1.8	22	14.2	3.9	4.9	4.55	0.065		0.998	5000000	4	0
Female	58	6	0.43	0.295	37.56	678.9	95.4	12.3	32.8	3.27	2.53	77	5.11	0.215	1.1	0.184	0.94	31	0.562	2.87	136.1	4.53	1.8	2.11	348.1	4.9	7.52	38	9	31.9	61.6	71.9	1122.6	46.7	47.48	5212.4	3.7	2.4	21	1	3.9	4.9	4.55	0.065		0.998	5000000	4	0
Female	58	7	0.43	0.295	37.56	157.3	87	15.3	49	3.27	2.29	7	7.35	0.195	1.43	0.21	1.54	28	0.564	4.15	137.2	4.38	1.2	2.19	443.8	4.35	7.55	38.4	11.1	51.6	61.1	74.5	186.2	61.4	68.5	455.605	3.7	3.6	17.1	7.1	3.9	4.9	4.55	0.065		0.998	5000000	4	0
Female	58	8	1.34	0.295	347.8	1745.6	71.9	15.5	45.4	4.37	2.14	66	9.96	0.231	2.31	0.178	1.78	26	0.569	5.68	138.1	4.1	1.5	2.17	487.2	4.7	7	36.1	12.9	5	79.6	63.5	367.5	61.8	7.5	25	3.7	3.6	14.5	6.4	3.9	4.9	4.55	0.065		0.998	5000000	4	0
Female	58	9	0.79	0.337	126.7	2424.4	61.4	12.7	35.1	3.69	2.3	62	1.88	0.221	2.4	0.29	2.27	22	0.548	5.96	138.9	3.76	1.3	2.5	59.8	5.31	6.79	36.5	18	13.2	12.5	124.9	496.2	63	77.6	687.57	4	3.9	5.1	3.5	3.7	2.3	5	0.065		0.998	5000000	4	1
Female	58	10	0.79	0.337	957.6	2647.6	51.1	17.5	54.8	3.69	1.95	61	11.9	0.199	2.37	0.21	2.5	18	0.571	6.79	137.3	3.95	1.3	2.5	55.2	5.28	6.4	36	23.4	125.2	151.8	218.8	4531.9	63.2	1	13846.3	6.6	1.5	163.2	4	3.7	11.85	5	0.065		0.998	5000000	4	1
Female	42	0	0.35	0.99	79.76	137	225	1.7	22.4	3.94	2.43	65	0.37	0.383	0.14	0.418	0.15	24	0.18	0.7	139.1	3.86	15.2	2.31	186.5	4.61	1.62	41.2	17.3	16.8	65.5	33.2	163	46.2	7.52	297.18	3.7	3.6	5.2	8.2	3.9	4.9	4.55	0.02		0.0011	5000000	3	0
Female	42	1	0.79	0.337	126.7	18.6	35.6	11	21.2	3.69	2.69	71	0.91	0.423	0.38	0.296	0.27	17	0.279	0.25	141.9	4.34	14.9	2.23	199.1	4.61	3.5	42.3	9.7	17.3	79.9	16.8	14.5	49.6	5.26	687.57	1.3	4.3	5.3	1.3	3.7	4.3	3	0.1175		0.03	5000000	3	1
Female	42	2	0.39	0.176	89.97	145.6	35.1	11	21.1	3.69	2.47	66	1.55	0.454	0.7	0.213	0.33	37	0.327	0.51	14.4	4.15	15.8	2.35	175.6	4.74	3.2	43.9	1.5	2.9	86.4	113	197.3	53.4	4.89	329.37	6.6	5	22.7	11.4	3.7	11.85	5	0.1175		0.03	5000000	3	1
Female	42	3	0.79	0.337	126.7	17.6	271.6	1.7	22.6	4.14	2.65	7	2.84	0.422	1.2	0.191	0.54	24	0.379	1.8	14	4.35	17.3	2.28	183.9	5.23	2.63	42.4	7	23.1	86.6	1.7	238.5	55	16.6	687.57	6.6	3.9	24.4	8.3	3.7	11.85	5	0.1175		0.03	5000000	3	1
Female	42	4	0.78	0.337	52.33	241.1	246.4	11.3	24.8	4.69	2.54	68	6.71	0.157	1.5	0.817	5.48	16	0.11	0.7	14.3	4.4	16.7	2.3	197.9	4.98	1.69	43.3	7.1	24.3	85.7	98.3	339	51.2	38.5	687.57	2.3	5.5	31.1	16.1	3.7	11.85	5	0.1175		0.03	5000000	3	1
Female	42	5	0.79	0.253	126.7	395.6	26.4	11.1	24.1	4.45	2.58	68	18.76	0.53	0.99	0.921	17.28	12	0.4	0.8	139.5	3.79	15.2	2.24	229	5.1	1.59	41.3	9.5	38	91.7	18.5	584.8	5.5	39.1	468.83	6.6	3.9	24.4	8.3	3.7	11.85	5	0.1175		0.03	5000000	3	1
Female	42	6	1.4	0.382	95.23	438	196.2	11.9	24.7	4.69	2.44	65	35.57	0.25	0.89	0.952	33.86	48	0.8	0.28	143.7	3.82	18.3	2.3	223.4	4.6	1.61	41.9	8.1	35.2	95.2	112.9	636.8	46.8	52.2	778.66	6.6	3.9	36.1	13.1	3.7	3.7	5	0.1175		0.03	5000000	3	1
Female	42	7	2.89	0.8575	546.35	153	129.1	13.65	40.85	3.977	2.56	67	29.23	0.35	1.2	0.942	27.53	36	0.8	0.23	138.6	3.595	15.15	2.21	179.8	5.6	1.625	34.45	21.2	21.9	71.3	61.8	198.2	54	90.5695	2500	11.9	4.1	153.1	18.35	4	43.8	7.75	0.185		0.23	5000000	3	2
male	59	0	0.43	0.295	37.56	133	292.6	12.3	32.8	3.27	3.36	98	2.49	0.826	2.6	0.56	0.14	229	0.52	0.13	147	4.22	14.8	2.27	27	4.24	1.62	42.1	19.5	19.5	66.7	18.3	18	48	3.51	32.18	3.7	3.6	5.2	3.8	3.9	4.9	4.55	0.02		0.0065	10000000	2	0
male	59	1	0.43	0.84	37.56	137	225	12.3	32.8	3.27	3.45	13	5.46	0.934	5.1	0.15	0.8	221	0.33	0.18	139.1	3.86	15.2	2.31	186.5	4.61	1.62	41.2	17.3	16.8	65.5	33.2	163	46.2	5.68	455.605	3.7	3.6	5.2	3.8	3.9	4.9	4.55	0.02		0.0065	10000000	2	0
male	59	2	0.79	0.252	126.7	13	266.3	12.7	35.1	3.69	3.31	98	6.31	0.874	5.51	0.1	0.6	29	0.68	0.43	137	4.3	12.7	2.38	212	4.61	1.48	41.1	15.5	14.6	65.2	18.2	177	58	18.2	687.57	6.6	3.9	24.4	8.3	3.7	11.85	5	0.1175		0.0065	10000000	2	1
male	59	3	2.89	0.295	546.35	153	129.1	14	39.9	5.29	3.51	11	7.67	0.824	6.32	0.25	0.19	228	0.99	0.76	138.6	3.595	15.15	2.21	179.8	5.6	1.625	34.45	21.2	21.9	71.3	61.8	198.2	54	42.3	62.29	11.9	4.1	153.1	18.35	4	43.8	7.75	0.185		0.0065	10000000	2	2
male	16	0	0.43	0.295	37.56	137	225	12.3	32.8	3.27	3.41	1	0.79	0.721	0.57	0.228	0.18	7	0.51	0.4	139.1	3.86	15.2	2.31	186.5	4.61	1.62	41.2	17.3	16.8	65.5	33.2	163	46.2	1	892.12	3.7	3.6	5.2	3.8	3.9	4.9	4.55	0.02		0.029	10000000	3	0
male	16	1	0.43	0.295	37.56	156	191.8	14.1	34.5	2.62	3.2	97	0.48	0.916	0.44	0.42	0.2	5	0.42	0.2	141.5	4.98	16.6	2.18	167	3.45	1.57	35.3	25.9	19.4	17.7	2.1	182	43	1.78	455.605	3.7	3.6	5.2	3.8	3.9	4.9	4.55	0.02		0.029	10000000	3	0
male	16	2	0.12	0.249	126.7	127	161.9	15.1	43.9	3.46	2.69	82	0.31	0.838	0.26	0.97	0.3	51	0.65	0.2	144.6	4.28	11	2	14	4.48	1.71	3.8	19.3	16.3	96.8	15.7	149	39	3.52	598.73	6.6	3.9	24.4	8.3	3.7	11.85	5	0.02		0.029	10000000	3	1
male	16	3	0.43	0.295	37.56	131	185.3	13.5	31.4	2.87	2.82	86	0.39	0.564	0.22	0.333	0.13	5	0.13	0.4	141.6	4.38	19.9	2.18	164	4.62	1.94	36.4	21.1	17.3	99.6	16.9	152	36	3.53	455.605	3.7	3.6	5.2	3.8	3.9	4.9	4.55	0.02		0.029	10000000	3	0
male	16	4	0.43	0.295	37.56	137	225	12.3	32.8	3.27	2.64	81	0.33	0.66	0.2	0.273	0.9	47	0.121	0.4	139.1	3.86	15.2	2.31	186.5	4.61	1.62	41.2	17.3	16.8	65.5	33.2	163	46.2	5.68	455.605	3.7	3.6	5.2	3.8	3.9	4.9	4.55	0.02		0.029	10000000	3	0
male	16	5	0.43	0.295	37.56	13	232	12.3	32.8	3.27	2.64	81	0.47	0.617	0.29	0.277	0.13	41	0.16	0.5	141.5	4.47	17.8	2.12	159	3.89	1.2	39.5	18.1	16.9	94	17.6	147	34	1.41	455.605	3.7	3.6	5.2	3.8	3.9	4.9	4.55	0.02		0.029	10000000	3	0
male	16	6	2.39	0.16	126.7	135	243.5	15	38.9	4.57	2.55	77	0.77	0.571	0.44	0.299	0.23	34	0.13	0.1	141.3	4.94	14.6	2.28	155	4.19	1.25	39.5	18.2	18.3	94.6	22.5	161	38	6.84	588.98	6.6	3.9	24.4	8.3	3.7	11.85	5	0.02		0.029	10000000	3	1
male	16	7	2.89	0.236	546.35	153	129.1	13.65	40.85	3.977	2.7	82	1.28	0.57	0.73	0.328	0.42	35	0.12	0.13	138.6	3.595	15.15	2.21	179.8	5.6	1.625	34.45	21.2	21.9	71.3	61.8	198.2	54	37.6	2500	11.9	4.1	153.1	18.35	4	43.8	7.75	0.02		0.029	10000000	3	2
male	16	8	0.79	0.337	126.7	151	177.3	12.7	35.1	3.69	2.77	86	1.3	0.4	0.52	0.477	0.62	60	0.115	0.15	138.2	3.77	15.3	2.24	175.6	5.2	1.585	37.9	17.8	18.2	68.8	53	177.9	49	79.9	687.57	6.6	3.9	24.4	8.3	3.7	11.85	5	0.1175		0.03	5000000	4	1
male	47	0	0.43	0.295	37.56	125	37.5	12.3	32.8	3.27	3.72	113	2.5	0.956	1.96	0.15	0.3	139	0.24	0.5	139.7	4.11	1.3	2.54	279	5.77	1.95	42.9	23.6	14	63.3	33.3	145	69	5.68	455.605	3.7	3.6	5.2	3.8	3.9	4.9	4.55	0		0.001	10000000	3	0
male	47	1	0.79	0.337	126.7	149	35.1	12.7	35.1	3.69	3.24	13	4.19	0.966	4.5	0.5	0.2	13	0.13	0.5	136.6	4.8	99.4	2.33	276	5.31	1.89	42.8	15.9	15.5	67.3	31.8	173	75	3.69	98.51	6.6	3.9	24.4	8.3	3.7	11.85	5	0		0.001	10000000	3	1
male	47	2	0.79	0.337	126.7	151	177.3	12.7	35.1	3.69	3.44	11	7.11	0.967	6.88	0.6	0.4	14	0.18	0.13	138.2	3.77	15.3	2.24	175.6	5.2	1.585	37.9	17.8	18.2	68.8	53	177.9	49	9.61	687.57	6.6	3.9	24.4	8.3	3.7	11.85	5	0		0.001	10000000	3	1
male	47	3	0.79	0.337	126.7	156	244.8	12.7	35.1	3.69	3.57	113	5.53	0.935	0.935	0.14	0.8	99	0.29	0.16	14	3.87	99	2.33	331	5.4	1.3	44.5	23.6	13.2	88.8	66.9	196	7	22.3	687.57	6.6	3.9	24.4	8.3	3.7	11.85	5	0		0.001	10000000	3	1
male	47	4	2.24	0.133	126.7	151	177.3	14.3	39.8	3.98	3.46	19	3.33	0.871	2.9	0.42	0.14	13	0.45	0.15	138.2	3.77	15.3	2.24	175.6	5.2	1.585	37.9	17.8	18.2	68.8	53	177.9	49	12.4	1114.98	6.6	3.9	24.4	8.3	3.7	11.85	5	0		0.001	10000000	3	1
Female	33	0	0.43	0.12	37.56	74	222.5	12	25.2	2.74	1.89	58	3.27	0.826	2.7	0.113	0.37	17	0.49	0.16	138.4	3.68	1.9	2.51	18	4.35	1.62	38.4	28.8	9.7	173.7	112	97	33	5.68	286.96	3.7	3.6	5.2	3.8	3.9	4.9	4.55	0.02		0.0017	5000000	4	0
Female	33	1	0.43	0.12	37.56	94	213.1	11.9	26.3	2.38	2.4	62	3.78	0.844	3.19	0.95	0.36	37	0.58	0.22	137.2	3.72	12	2.33	199	4.44	2.73	37.1	23.8	11.6	165.6	94.1	115	35	11.4	455.605	3.7	3.6	5.2	3.8	3.9	4.9	4.55	0.02		0.0017	5000000	4	0
Female	33	2	0.43	0.295	37.56	11	225	12.3	25.3	2.64	1.98	6	4.1	0.874	3.58	0.8	0.33	28	0.46	0.19	137.6	3.93	11.3	2.33	191	4.69	2.33	37.5	22.4	12	166.7	85.6	14	33	12.4	25	3.7	3.6	5.2	3.8	3.9	4.9	4.55	0.02		0.0017	5000000	4	0
Female	33	3	0.43	0.295	37.56	11	212.2	12.2	27.5	2.84	2.31	7	2.46	0.785	1.93	0.154	0.38	18	0.57	0.14	134.3	3.65	98	2.18	187	4.88	2.81	37.4	23.7	13.4	154.5	8	14	34	19.9	455.605	3.7	3.6	5.2	3.8	3.9	4.9	4.55	0.02		0.0017	5000000	4	0
Female	33	4	0.79	0.171	126.7	136	196.6	12.2	26.7	3.8	2.36	69	1.98	0.782	1.55	0.157	0.31	28	0.61	0.12	14.3	3.67	12.8	2.37	197	4.57	1.46	37.9	26.8	2.2	141.5	71.6	185	36	28	12755.4	6.6	3.9	24.4	8.3	3.7	11.85	5	0.1175		0.0017	5000000	4	1
male	45	0	0.43	0.295	37.56	87	155.7	14.5	37.7	4.664	2.48	77	5.11	0.724	3.7	0.221	1.13	27	0.45	0.23	142.4	3.18	11	2.31	173	3.9	0.58	36.8	18.3	15	13.4	63.9	134	43	52.6	12.7	3.7	3.6	5.2	3.8	3.9	4.9	4.55	0.02		0	5000000	5	0
male	45	1	0.43	0.295	37.56	77	173.5	14.6	36.6	4.664	2.41	74	3.67	0.627	2.3	0.297	1.9	34	0.71	0.26	142.9	3.57	11	2.21	172	3.7	0.78	36.5	18.3	12	95.3	59.2	117	43	39.7	455.605	3.7	3.6	5.2	3.8	3.9	4.9	4.55	0.02		0	5000000	5	0
male	45	2	0.43	0.172	37.56	86	18.2	11.5	37	5	2.32	71	2.63	0.581	1.53	0.297	0.78	44	0.118	0.31	147	3.76	19.4	2.18	15	4.27	0.76	36.9	15.9	11.4	84.1	52.9	124	43	62.7	1251.55	3.7	3.6	5.2	3.8	3.9	4.9	4.55	0.02		0	5000000	5	0
male	45	3	0.43	0.295	37.56	14	195.1	11.7	35	5.381	2.24	69	2.76	0.699	1.93	0.21	0.58	61	0.87	0.24	14.6	3.67	17.7	2.2	157	4.19	0.93	39.8	16.7	15	8.9	55.4	14	47	33.1	455.605	3.7	3.6	5.2	3.8	3.9	4.9	4.55	0.02		0	5000000	5	0
male	45	4	0.43	0.28	37.56	97	211.7	15.7	33	4.664	2.9	65	2.43	0.613	1.49	0.132	0.62	74	0.132	0.32	14.6	3.67	17.7	2.2	157	4.19	0.93	39.8	16.7	15	8.9	55.4	14	47	25.8	1328.7	3.7	3.6	5.2	3.8	3.9	4.9	4.55	0.02		0	5000000	5	0
male	45	5	0.43	0.295	37.56	137	225	12.3	32.8	3.27	2.4	63	2.89	0.554	1.6	0.27	0.78	99	0.176	0.51	139.1	3.86	15.2	2.31	186.5	4.61	1.62	41.2	17.3	16.8	65.5	33.2	163	46.2	13.2	455.605	3.7	3.6	5.2	3.8	3.9	4.9	4.55	0.02		0	5000000	5	0
male	45	6	0.43	0.163	37.56	139	265.6	11.6	3.1	5.381	2	62	5.24	0.524	2.75	0.323	1.69	173	0.149	0.78	144.1	4.6	14.7	2.43	221	4.55	2.11	47.1	15.4	15.6	91.5	57.5	2	49	15.2	455.605	3.7	3.6	5.2	3.8	3.9	4.9	4.55	0.02		0	5000000	5	0
male	45	7	0.43	0.295	37.56	137	225	12.3	32.8	3.27	2.61	81	5.64	0.553	3.12	0.287	1.62	221	0.156	0.88	139.1	3.86	15.2	2.31	186.5	4.61	1.62	41.2	17.3	16.8	65.5	33.2	163	46.2	15.4	1785.5	3.7	3.6	5.2	3.8	3.9	4.9	4.55	0.02		0	5000000	5	0
male	45	8	0.43	0.173	37.56	138	21.3	12.3	32.8	3.27	2.44	77	5.68	0.626	3.46	0.215	1.22	231	0.157	0.89	141.8	4.41	17.4	2.23	247	4.51	2.37	4.6	17.2	17.5	87.5	54.3	199	41	9.98	455.605	3.7	3.6	5.2	3.8	3.9	4.9	4.55	0.02		0	5000000	5	0
male	45	9	0.43	0.295	37.56	137	225	12.3	32.8	3.27	2.45	78	5	0.496	2.48	0.27	1.35	262	0.23	1.15	139.1	3.86	15.2	2.31	186.5	4.61	1.62	41.2	17.3	16.8	65.5	33.2	163	46.2	5.68	455.605	3.7	3.6	5.2	3.8	3.9	4.9	4.55	0.02		0	5000000	5	0
male	45	10	0.43	0.115	37.56	177	21.2	12.3	32.8	3.27	2.82	87	5.28	0.456	2.41	0.311	1.64	323	0.227	1.2	139.4	3.81	14.9	2.25	22	4.42	1.65	41.2	14.6	16.5	91	56.5	211	41	5.68	12.7	3.7	3.6	5.2	3.8	3.9	4.9	4.55	0.02		0	5000000	5	0
male	45	11	0.43	0.295	37.56	137	225	12.3	32.8	3.27	2.99	94	6.14	0.44	3.91	0.39	1.9	39	0.244	1.5	139.1	3.86	15.2	2.31	186.5	4.61	1.62	41.2	17.3	16.8	65.5	33.2	163	46.2	5.68	455.605	3.7	3.6	5.2	3.8	3.9	4.9	4.55	0.02		0	5000000	5	0
male	45	12	0.43	0.295	37.56	137	225	12.3	32.8	3.27	2.95	93	5.72	0.683	3.91	0.177	1.1	445	0.138	0.79	139.1	3.86	15.2	2.31	186.5	4.61	1.62	41.2	17.3	16.8	65.5	33.2	163	46.2	5.68	455.605	3.7	3.6	5.2	3.8	3.9	4.9	4.55	0.02		0	5000000	5	0
Female	28	0	0.43	0.4	37.56	14	3.3	1.8	32.8	3.17	3.31	12	2.7	0.648	1.75	0.189	0.51	195	0.141	0.38	144.5	3.19	13.8	2.39	431	4.86	1.87	44.9	21.8	16.7	93.7	45.9	166	45	1.71	838.91	3.7	3.6	5.2	3.8	3.9	4.9	4.55	2e-05		0	5000000	3	0
Female	28	1	0.43	0.295	326.8	13	225	12.3	32.8	3.27	3.22	11	3.59	0.794	2.85	0.78	0.28	178	0.117	0.42	141.5	3.61	14.8	2.35	438	4.45	1.78	44.6	23.1	16.5	86.9	43.7	153	51	1.32	455.605	3.7	3.6	5.2	3.8	3.9	4.9	4.55	2e-05		0	5000000	3	0
Female	28	2	0.79	0.337	18	145	286.1	11.7	35.3	3.248	3.9	98	5.46	0.866	4.73	0.42	0.23	155	0.79	0.43	139.6	3.34	13.8	2.32	4	4.58	2.4	43.4	21.5	19.9	87.6	45.5	192	45	1.84	697.66	6.6	3.9	24.4	8.3	3.7	11.85	5	2e-05		0	5000000	3	1
male	54	0	0.43	0.69	72	12	37.9	11.1	26.7	2.97	2.71	79	1.88	0.787	1.48	0.27	0.5	178	0.37	0.7	141.1	3.25	15.5	2.42	111	4.56	1.22	38.5	1.1	15	98.8	85.3	156	62	3.74	154.1	3.7	3.6	5.2	3.8	3.9	4.9	4.55	0.02		0	10000000	2	0
male	54	1	0.43	0.81	93	14	318	1.9	25.6	3.1	2.94	86	1.9	0.737	1.4	0.42	0.8	2	0.42	0.8	143	3.34	15.2	2.43	144	4.57	1.19	42.4	1.7	15.3	15	92.1	169	64	3.72	455.605	3.7	3.6	5.2	3.8	3.9	4.9	4.55	0.02		0	10000000	2	0
male	54	2	0.43	0.143	37.56	177	348.8	11.2	25.7	2.91	2.92	85	11.75	0.896	1.53	0.13	0.15	175	0.23	0.27	142	3.29	13.4	2.47	13	4.16	1.27	44	9.4	18.3	18.3	94.7	241	64	3.88	841.9	3.7	3.6	5.2	3.8	3.9	4.9	4.55	0.02		0	10000000	2	0
male	54	3	0.43	0.184	37.56	148	38.6	11.3	27.1	3.4	2.77	81	6.34	0.8	5.7	0.27	0.17	172	0.41	0.26	142.1	3.57	15.4	2.44	113	4.31	1.35	41.5	9.5	14.3	18.3	93.5	191	67	8.87	455.605	3.7	3.6	5.2	3.8	3.9	4.9	4.55	0.02		0	10000000	2	0
male	54	4	0.43	0.295	169	153	321.7	11.4	28.6	3.4	2.95	87	4.88	0.635	3.1	0.47	0.23	193	0.84	0.41	139.9	3.21	11.4	2.5	114	4.7	1.28	44.7	11.1	16.6	122.8	1.9	214	66	5.68	455.605	3.7	3.6	5.2	3.8	3.9	4.9	4.55	0.02		0	10000000	2	0
male	54	5	0.43	0.127	162	138	38.7	11.2	26.6	3.24	2.6	77	3.23	0.486	1.57	0.68	0.22	185	0.136	0.44	144.3	3.53	15.1	2.52	127	4.66	1.45	41.6	11.6	15	18.2	85	181	64	11.6	979.8	3.7	3.6	5.2	3.8	3.9	4.9	4.55	0.02		0	10000000	2	0
male	54	6	0.43	0.119	37.56	161	311	11.2	26.6	3.4	2.64	78	9.68	0.739	7.15	0.3	0.29	185	0.16	1.3	143.5	3.2	14.6	2.48	142	1.78	1.19	42.2	13.1	15.7	112.9	86.7	226	69	6.5	913.3	3.7	3.6	5.2	3.8	3.9	4.9	4.55	0.02		0	10000000	2	0
male	31	0	0.43	0.283	125	67	194.9	11.9	25.1	7.69	2.15	65	1.7	0.262	0.28	0.71	0.75	14	0.37	0.4	139.5	3.98	16.1	2.25	169	5	1.55	36.5	34.5	2	198.4	232.1	8	52	124	288.57	3.7	3.6	5.2	3.8	3.9	4.9	4.55	0.015		0	5000000	1	0
male	31	1	0.43	0.295	349	69	21.2	11.7	24.3	7.34	2.7	63	0.71	0.296	0.21	0.662	0.47	26	0.42	0.3	139.1	3.86	15.2	2.31	186.5	4.61	1.62	41.2	17.3	16.8	65.5	33.2	163	46.2	17	455.605	12.9	4.9	2.6	9.7	7	13.7	4.9	0.015		0	5000000	1	0
male	31	2	0.79	0.198	194	76	22.9	11	26	5.591	2.5	65	0.83	0.25	0.17	0.771	0.64	15	0.24	0.2	139.5	4.48	15.7	2.29	19	4.81	2.61	3.74	27.3	19.7	187	181.8	13	56	62.6	2689.29	12.3	4	12.7	5.9	4.7	6.9	3.4	0.015		0	5000000	1	1
Female	52	0	0.78	0.128	279.9	197	252	11.7	26.6	3.2	3.38	17	7.7	0.549	4.23	0.423	3.26	167	0.9	0.7	137.2	3.32	14.2	2.9	21	5.97	3.1	32.8	75	72.4	97.3	127.1	292	35	5.68	455.605	3.7	3.6	5.2	3.8	3.9	4.9	4.55	0.01		0.00013	5000000	2	0
Female	52	1	2.5	0.295	37.56	137	225	12.3	32.8	3.27	2.78	78	2.14	0.746	1.52	0.33	0.36	9	0.282	0.3	139.1	3.86	15.2	2.31	186.5	4.61	1.62	41.2	17.3	16.8	65.5	33.2	163	46.2	13	25	3.7	3.6	4.7	5.2	4.5	3.8	4.1	0.01		0.00013	5000000	2	0
Female	52	2	0.99	0.12	37.56	137	225	1.2	26	4.54	2.91	93	4.7	0.623	2.54	0.231	0.94	9	0.61	0.25	139.1	3.86	15.2	2.31	186.5	4.61	1.62	41.2	17.3	16.8	65.5	33.2	163	46.2	14	3988.83	3.7	2.5	8.8	4.3	3.9	4.1	3.9	0.01		0.00013	5000000	2	0
Female	52	3	0.67	0.295	725.6	25	244.7	12.3	32.8	3.27	3.29	14	3.56	0.64	2.15	0.177	0.63	1	0.9	0.32	137	4.1	11.1	2.39	17	4.71	1.93	39	68.5	52.3	19.1	146.6	284	36	15	455.605	3.7	1.8	9.6	3.5	2.5	3	4.3	0.01		0.00013	5000000	2	0
Female	52	4	0.79	0.96	37.56	137	225	1.9	24.4	5.47	3.41	11	4.44	0.661	2.93	0.128	0.57	133	0.99	0.44	139.1	3.86	15.2	2.31	186.5	4.61	1.62	41.2	17.3	16.8	65.5	33.2	163	46.2	1.6	2789.79	3.7	1.5	5.1	4	3.9	6.2	3.6	0.01		0.00013	5000000	2	0
Female	52	5	0.43	0.295	37.56	137	225	12.3	32.8	3.27	3.28	13	6.51	0.598	3.89	0.171	1.11	114	0.19	0.71	139.1	3.86	15.2	2.31	186.5	4.61	1.62	41.2	17.3	16.8	65.5	33.2	163	46.2	1.6	455.605	3.7	3.6	5.2	3.8	3.9	4.9	4.55	0.01		0.00013	5000000	2	0
Female	52	6	8.94	0.295	37.56	137	225	1.8	21.2	3.55	3.27	13	8.37	0.316	2.64	0.456	3.82	112	0.12	0.85	139.1	3.86	15.2	2.31	186.5	4.61	1.62	41.2	17.3	16.8	65.5	33.2	163	46.2	11.8	455.605	3.7	3.7	4.1	1.1	3.9	1.8	3.1	0.01		0.00013	5000000	2	0
Female	52	7	0.63	0.124	232.9	23	271.7	12.3	32.8	3.27	3.32	17	8.8	0.371	3.26	0.393	3.46	11	0.12	0.9	139.1	3.86	15.2	2.31	186.5	4.61	1.62	41.2	17.3	16.8	65.5	33.2	163	46.2	5.68	3152.48	1.6	3.7	5.5	1.8	3.9	3.3	4.5	0.01		0.00013	5000000	2	0
Female	52	8	0.66	0.17	37.56	137	225	1.8	27.4	4.66	3.27	16	7.27	0.544	3.95	0.22	1.47	135	0.117	0.85	139.1	3.86	15.2	2.31	186.5	4.61	1.62	41.2	17.3	16.8	65.5	33.2	163	46.2	7.9	4773.9	3.7	3.6	21.1	24.3	2.5	1.9	5.3	0.01		0.00013	5000000	2	0
Female	34	0	0.43	0.295	37.56	158.1	264.3	12.3	32.8	3.27	3.41	16	13.9	0.966	13.43	0.12	0.17	229	0.12	0.17	14	3.75	14.6	2.36	191.2	3.7	3.11	41.1	14.6	18.2	93	13.5	263.2	35.1	3.5	455.605	3.5	3.6	6.8	3.8	5.9	14.9	2.9	0.02		0.011	10000000	2	0
Female	34	1	0.78	0.295	116.9	137	225	13.4	35.8	3.79	2.78	78	2.14	0.746	1.52	0.33	0.36	87	0.282	0.3	139.1	3.86	15.2	2.31	186.5	4.61	1.62	41.2	17.3	16.8	65.5	33.2	163	46.2	5.68	85.15	3.7	3.6	9.8	4.4	4.4	22.9	2.3	0.02		0.011	10000000	2	0
Female	34	2	0.43	0.295	37.56	137	225	12.3	32.8	3.27	3.41	14	2.19	0.684	1.5	0.96	0.21	26	0.15	0.23	139.1	3.86	15.2	2.31	186.5	4.61	1.62	41.2	17.3	16.8	65.5	33.2	163	46.2	5.59	455.605	4.3	6.9	8.3	4.6	6.5	17.8	1.8	0.02		0.011	10000000	2	0
Female	34	3	0.56	0.295	44.51	137	225	12.3	32.8	3.27	3.45	16	2.1	0.45	0.85	0.29	0.61	233	0.167	0.35	139.1	3.86	15.2	2.31	186.5	4.61	1.62	41.2	17.3	16.8	65.5	33.2	163	46.2	5.94	455.605	2.7	7.8	6.2	4.3	5.8	9.2	4.55	0.02		0.011	10000000	2	0
Female	34	4	0.43	0.295	37.56	175.2	247.7	12.3	32.8	3.27	3.45	16	14.23	0.821	11.68	0.87	1.24	226	0.69	0.98	141.2	3.82	13.8	2.38	223.4	3.49	2.26	43	41.6	43.7	11.6	27.2	26.2	35.5	5.68	455.605	8.6	9.2	9.3	8.4	9.1	9.9	1	0.02		0.011	10000000	2	0
Female	34	5	0.54	0.295	111.1	137	225	15.5	34	3.19	3.34	14	9.4	0.744	6.99	0.141	1.33	224	0.68	0.64	139.1	3.86	15.2	2.31	186.5	4.61	1.62	41.2	17.3	16.8	65.5	33.2	163	46.2	4.15	19.53	3.7	3.6	5.7	9	4.6	5.5	1.9	0.02		0.011	10000000	2	0
Female	34	6	0.43	0.295	37.56	137	225	16.5	4.7	3.52	3.51	18	5.2	0.659	3.43	0.183	0.95	246	0.9	0.47	139.1	3.86	15.2	2.31	186.5	4.61	1.62	41.2	17.3	16.8	65.5	33.2	163	46.2	3.57	455.605	3.7	3.6	2.2	17	2.9	4.9	2	0.02		0.011	10000000	2	0
Female	34	7	0.43	0.295	37.56	143.3	28.4	12.9	33.1	3.43	3.61	111	3.7	0.546	2.2	0.257	0.95	268	0.13	0.48	14.1	3.75	13.7	2.38	244	4.18	1.59	44.6	43	4.4	11	3.6	176.8	37.8	3.61	113.86	3.7	3.6	1.2	7.2	4.9	7.2	2.8	0.02		0.011	10000000	2	0
male	14	0	1.7	0.295	37.56	137	225	16.3	49.2	3.34	3.5	15	4.92	0.96	4.72	0.12	0.6	39	0.14	0.7	139.1	3.86	15.2	2.31	186.5	4.61	1.62	41.2	17.3	16.8	65.5	33.2	163	46.2	45.1	549.17	3.7	1.2	1.7	6	3.9	7	4.55	0		0	10000000	2	0
male	14	1	0.43	0.295	37.56	137	225	12.3	32.8	3.27	3.5	11	5.32	0.957	5.9	0.23	0.12	17	0.9	0.5	139.1	3.86	15.2	2.31	186.5	4.61	1.62	41.2	17.3	16.8	65.5	33.2	163	46.2	58.1	455.605	2.9	1.9	6.1	1.2	3.2	7.3	16.1	0		0	10000000	2	0
male	14	2	2.25	0.295	37.56	133.9	156.2	12.3	32.8	3.27	3.5	11	3.51	0.93	3.17	0.46	0.16	48	0.28	0.1	14.2	3.62	14.1	2.38	33.1	4.63	0.88	43	15.3	16	85.2	11.8	149.3	42.9	2	452.4	3.3	3.6	3.8	1.4	2	8.1	4.55	0		0	10000000	2	0
male	14	3	0.43	0.295	37.56	137	225	15	43.5	2.88	2.92	1	2.86	0.881	2.52	0.7	0.2	41	0.21	0.6	139.1	3.86	15.2	2.31	186.5	4.61	1.62	41.2	17.3	16.8	65.5	33.2	163	46.2	12	455.605	3.7	3.6	7.3	3.1	6.6	1	1.5	0		0	10000000	2	0
male	14	4	1.51	0.295	37.56	137	225	12.3	32.8	3.27	3	14	2.94	0.827	2.43	0.88	0.26	37	0.37	0.11	139.1	3.86	15.2	2.31	186.5	4.61	1.62	41.2	17.3	16.8	65.5	33.2	163	46.2	7.85	368.42	6.6	3	8.5	6.4	3.7	2.5	3.3	0		0	10000000	2	0
male	14	5	0.43	0.295	37.56	137	225	12.3	32.8	3.27	3.3	15	2.54	0.78	1.8	0.142	0.36	35	0.75	0.19	139.1	3.86	15.2	2.31	186.5	4.61	1.62	41.2	17.3	16.8	65.5	33.2	163	46.2	5.6	455.605	5	3.5	5.7	3.4	8.4	7.7	2.7	0		0	10000000	2	0
male	14	6	0.96	0.295	37.56	147.6	287.9	12.3	32.8	3.27	3.13	19	6.56	0.863	5.66	0.53	0.35	22	0.47	0.31	14.3	3.6	13.8	2.44	356.5	4.85	0.97	46.7	54.4	33.5	1.8	13	25.6	41.1	3.87	47.74	3.7	1.1	3.7	3.8	3.9	4.9	1.1	0		0	10000000	2	0
male	14	7	0.43	0.295	37.56	137	225	14.9	4.5	1.88	3.2	111	4.71	0.772	3.64	0.1	0.47	26	0.98	0.46	139.1	3.86	15.2	2.31	186.5	4.61	1.62	41.2	17.3	16.8	65.5	33.2	163	46.2	2.95	455.605	2	3.7	4	3.8	4.2	3.1	4.55	0		0	10000000	2	0
male	14	8	0.43	0.295	37.56	137	225	12.3	32.8	3.27	3.23	113	3.7	0.629	1.93	0.215	0.66	44	0.117	0.36	139.1	3.86	15.2	2.31	186.5	4.61	1.62	41.2	17.3	16.8	65.5	33.2	163	46.2	5.68	41.18	3.7	8.3	5.9	3.8	2.6	4.9	4.55	0		0	10000000	2	0
male	14	9	0.71	0.295	37.56	157.3	325.3	12.3	32.8	3.27	3.36	117	4.37	0.652	2.85	0.151	0.66	42	0.172	0.75	138.8	3.6	13.4	2.46	41.4	4.98	0.68	46.8	59	26.7	112	14.4	2.3	41.5	2.7	455.605	1.9	3.9	5.3	4.8	1.9	4.2	4.55	0		0	10000000	2	0
male	14	0	0.39	0.295	29.31	137	225	12.3	32.8	3.27	3.47	17	11.22	0.968	1.86	0.17	0.19	33	0.1	0.11	136.5	4.26	99	2.43	186.5	4.6	1.62	41.7	84.2	32	65.5	33.2	163	3.9	1.88	44.91	3.7	3.6	3.9	2	3.9	4.9	1.6	0.03		0.00024	10000000	1	0
male	14	1	0.43	0.295	37.56	132.2	451.5	13.6	38.6	3.4	3.62	114	4.77	0.896	4.27	0.71	0.34	324	0.21	0.1	136.8	4.4	1.9	2.43	27.5	3.72	1.22	48.6	58.3	27.5	21.3	49.7	166.8	36.7	2.6	455.605	3.7	1.8	2.8	2.2	3.9	4.9	12.2	0.03		0.00024	10000000	1	0
male	14	2	0.38	0.295	11.79	137	225	12.3	32.8	3.27	3.65	117	2.36	0.788	1.86	0.14	0.33	299	0.51	0.12	139.1	3.86	15.2	2.31	186.5	4.61	1.62	41.2	17.3	16.8	65.5	33.2	163	46.2	4.36	41.63	2.7	3.2	5.2	3.8	3.9	4.9	25.3	0.03		0.00024	10000000	1	0
male	14	3	0.43	0.295	37.56	137	225	12.3	32.8	3.27	3.61	114	2.74	0.89	2.22	0.99	0.27	269	0.77	0.21	136.8	4.7	99	2.45	186.5	4.26	1.62	43.8	52.9	25.3	65.5	33.2	163	29.5	2.8	455.605	3.7	3.6	1.7	3.8	3.9	4.9	4.55	0.03		0.00024	10000000	1	0
male	14	4	0.27	0.295	31.15	137	225	12.3	32.8	3.27	3.71	121	14.75	0.888	13.1	0.39	0.58	248	0.64	0.94	139.1	3.86	15.2	2.31	186.5	4.61	1.62	41.2	17.3	16.8	65.5	33.2	163	46.2	2.51	455.605	3.7	3.1	2.4	2.2	1.5	4.9	12.5	0.03		0.00024	10000000	1	0
male	14	5	0.43	0.295	37.56	135.3	414.4	13.5	38.7	2.59	3.46	113	7.79	0.824	6.42	0.73	0.57	242	0.87	0.68	14	3.61	13.5	2.48	197.2	3.71	1.67	46.8	24.6	2.8	19.4	36.7	174.4	36.8	2.75	427.21	3.7	3.6	1.1	3.8	3.9	1.3	4.55	0.03		0.00024	10000000	1	0
male	14	6	0.27	0.295	14.9	137	225	12.3	32.8	3.27	3.85	125	4.54	0.697	3.16	0.128	0.58	25	0.15	0.68	139.1	3.86	15.2	2.31	186.5	4.61	1.62	41.2	17.3	16.8	65.5	33.2	163	46.2	3.5	383.6	3.7	3.6	5.2	2.1	3.9	4.9	4.55	0.03		0.00024	10000000	1	0
Female	26	0	0.43	0.295	12.42	137	225	13.5	42	3.31	2.74	94	2.86	0.948	2.71	0.28	0.8	135	0.14	0.4	139.1	3.86	15.2	2.31	186.5	4.61	1.62	41.2	17.3	16.8	65.5	33.2	163	46.2	3.15	231.3	3.7	1.9	5.9	3.4	3.9	4.9	4.55	0		0	10000000	2	0
Female	26	1	0.43	0.295	37.56	137	225	12.3	32.8	3.27	2.54	88	2.98	0.947	2.82	0.3	0.9	118	0.17	0.5	139.1	3.86	15.2	2.31	186.5	4.61	1.62	41.2	17.3	16.8	65.5	33.2	163	46.2	3	455.605	3.7	3.3	8.4	3.8	7.2	6.6	4.55	0		0	10000000	2	0
Female	26	2	0.43	0.295	37.56	117.1	212.4	12.3	32.8	3.27	2.28	84	3.38	0.946	3.2	0.27	0.9	11	0.21	0.7	14.3	3.48	19.5	2.8	153.7	4.23	1.39	38.1	14	17.4	33.9	17.8	133.3	43.7	6.54	144.51	3.7	2.3	17.6	3	3.9	4.9	4.55	0		0	10000000	2	0
Female	26	3	0.43	0.295	37.56	137	225	12.3	32.8	3.27	2.61	93	4.15	0.955	3.96	0.19	0.8	119	0.14	0.6	139.1	3.86	15.2	2.31	186.5	4.61	1.62	41.2	17.3	16.8	65.5	33.2	163	46.2	9.84	455.605	7.3	3.6	2.3	4	4	7.8	4.55	0		0	10000000	2	0
Female	26	4	0.43	0.295	37.56	137	225	12.3	32.8	3.27	2.5	89	3.51	0.91	3.16	0.51	0.18	117	0.31	0.11	139.1	3.86	15.2	2.31	186.5	4.61	1.62	41.2	17.3	16.8	65.5	33.2	163	46.2	16.1	112.19	3.7	3.6	17.8	3.6	3.9	3.4	4.55	0		0	10000000	2	0
Female	26	5	0.43	0.295	37.56	137	225	12.3	32.8	3.27	2.54	92	2.8	0.77	1.6	0.144	0.3	114	0.67	0.14	139.1	3.86	15.2	2.31	186.5	4.61	1.62	41.2	17.3	16.8	65.5	33.2	163	46.2	15	455.605	3.7	3.6	11.5	2.9	13.8	4.7	4.55	0		0	10000000	2	0
Female	26	6	0.79	0.295	1.66	161.4	188.5	13	39.9	4.5	2.66	92	4.5	0.818	3.31	0.77	0.31	121	0.91	0.37	14.8	3.55	17	2.23	137.7	3.66	1.43	41.2	11.9	16.1	39.1	17.1	196.4	36.7	1.8	116.59	1.2	3.6	12.6	7.5	3.9	1.3	4.55	0		0	10000000	2	0
Female	26	7	0.43	0.295	37.56	137	225	12.3	32.8	3.27	2.71	96	4.9	0.74	2.88	0.159	0.65	12	0.12	0.49	139.1	3.86	15.2	2.31	186.5	4.61	1.62	41.2	17.3	16.8	65.5	33.2	163	46.2	1.9	455.605	3.7	4.2	5.7	2.3	3.9	4.9	4.55	0		0	10000000	2	0
Female	26	8	0.43	0.295	37.56	137	225	12.3	32.8	3.27	2.64	92	2.72	0.629	1.71	0.191	0.52	122	0.158	0.43	139.1	3.86	15.2	2.31	186.5	4.61	1.62	41.2	17.3	16.8	65.5	33.2	163	46.2	7.43	19.24	3.7	3.6	5.7	4.9	3.9	4.9	4.55	0		0	10000000	2	0
male	27	0	0.81	0.295	28.55	194.5	413.1	13.6	37.5	2.87	3.41	18	15.4	0.979	14.72	0.8	0.12	2	0.9	0.14	139.1	3.86	15.2	2.31	186.5	4.61	1.62	41.2	17.3	16.8	65.5	33.2	163	46.2	5.68	1313.54	3.7	5.1	4.5	5.1	7.3	3.8	4.55	0		0	10000000	3	0
male	27	1	0.43	0.434	37.56	137	225	12.3	32.8	3.27	3.4	95	5.86	0.969	5.68	0.5	0.3	175	0.17	0.1	139.1	3.86	15.2	2.31	186.5	4.61	1.62	41.2	17.3	16.8	65.5	33.2	163	46.2	5.14	455.605	3.7	3.6	35.5	3.8	3.9	4.9	4.55	0		0	10000000	3	0
male	27	2	2.89	0.8575	546.35	153	129.1	13.65	40.85	3.977	2.9	9	2.91	0.98	2.85	0.7	0.2	88	0.3	0.1	138.6	3.595	15.15	2.21	179.8	5.6	1.625	34.45	21.2	21.9	71.3	61.8	198.2	54	49.7	112.42	25.9	4.1	52.1	16.4	11	174.7	7.75	0		0	10000000	3	2
male	13	0	0.42	0.295	14.15	149.3	37.3	13.1	38.1	3.79	2.92	89	1.32	0.856	1.13	0.136	0.18	14	0.8	0.1	14.5	3.99	15.1	2.22	216.4	4.28	0.78	43.2	15.4	15.2	114.5	26.3	163	25.1	3.2	342.55	3.7	2.3	5.6	17.9	3.9	1	4.55	0.02		0.0093	5000000	8	0
male	13	1	0.43	0.295	37.56	137	225	12.3	32.8	3.27	2.93	89	0.52	0.481	0.25	0.481	0.25	111	0.19	0.1	139.1	3.86	15.2	2.31	186.5	4.61	1.62	41.2	17.3	16.8	65.5	33.2	163	46.2	2.72	455.605	3.7	3.3	8.8	17.2	9.6	5.7	4.55	0.02		0.0093	5000000	8	0
male	13	2	0.43	0.295	15.75	137	225	12.3	32.8	3.27	2.69	83	2.49	0.88	2.19	0.96	0.24	95	0.12	0.3	139.1	3.86	15.2	2.31	186.5	4.61	1.62	41.2	17.3	16.8	65.5	33.2	163	46.2	3.76	455.605	8.4	6.3	16	19.6	7	8.9	13.6	0.02		0.0093	5000000	8	0
male	13	3	0.44	0.295	37.56	137	225	13.6	37.6	3.82	2.77	85	2.78	0.838	2.33	0.137	0.38	114	0.14	0.4	14.6	3.55	14.9	2.25	311.9	4.5	1.11	42.6	11.7	13.4	126	23.5	176	28.9	1.5	455.605	3.7	3.6	5.2	3.8	3.9	4.9	4.55	0.02		0.0093	5000000	8	0
male	13	4	0.43	0.295	22.14	151	29.4	12.3	32.8	3.27	2.68	84	3.48	0.816	2.84	0.118	0.41	125	0.43	0.15	139.1	3.86	15.2	2.31	186.5	4.61	1.62	41.2	17.3	16.8	65.5	33.2	163	46.2	7.99	216.92	9.2	6.8	11.4	12.9	9.2	5.4	15	0.02		0.0093	5000000	8	0
Female	59	0	0.34	0.295	4294	137	225	13.5	38.6	4.13	2.36	7	2.71	0.413	1.12	0.494	1.34	38	0.89	0.24	139.1	3.86	15.2	2.31	186.5	4.61	1.62	41.2	17.3	16.8	65.5	33.2	163	46.2	56.2	2531.9	3.7	4	1.7	2.8	7.2	4.7	1.8	0.005		0	10000000	4	0
Female	59	1	0.43	0.295	37.56	112	17.7	13.5	37.8	4.31	2.56	77	1.8	0.31	0.56	0.578	1.4	4	0.16	0.19	144.4	3.85	14.7	2.17	11.5	4.9	1.99	31.9	4.7	9.7	84.8	115.3	13.6	37	48	455.605	2.4	4.2	11.7	3.2	3.9	4.2	4.55	0.005		0	10000000	4	0
Female	59	2	0.34	0.295	125	137	225	12.3	32.8	3.27	2.67	79	6.14	0.676	4.15	0.238	1.46	38	0.83	0.51	139.1	3.86	15.2	2.31	186.5	4.61	1.62	41.2	17.3	16.8	65.5	33.2	163	46.2	75.8	2725.34	5.2	3.1	16.8	8.7	5.2	5.5	2.4	0.005		0	10000000	4	0
Female	59	3	0.33	0.295	37.56	137	225	11.2	28.8	5.1	2.42	71	3.17	0.48	1.52	0.432	1.37	39	0.85	0.27	139.1	3.86	15.2	2.31	186.5	4.61	1.62	41.2	17.3	16.8	65.5	33.2	163	46.2	5.68	455.605	4.2	3.6	15.6	3.8	6.7	5.2	4.55	0.005		0	10000000	4	0
Female	59	4	0.34	0.295	37.56	137	225	12.3	32.8	3.27	2.31	68	2.38	0.34	0.81	0.513	1.22	44	0.147	0.35	139.1	3.86	15.2	2.31	186.5	4.61	1.62	41.2	17.3	16.8	65.5	33.2	163	46.2	84.6	455.605	3.5	3.3	14.7	2.3	2.2	4.4	4.55	0.005		0	10000000	4	0
Female	59	5	0.43	0.295	37.56	16.1	142.6	12.3	32.8	3.27	2.34	69	2.22	0.283	0.63	0.586	0.586	49	0.126	0.28	143.5	3.71	15.7	2.13	122	6.19	3.16	31.2	6.7	17.5	165.6	227.2	132.5	33.3	79.4	2643.4	3.7	3.6	8	5.4	3.9	4.9	13.6	0.005		0	10000000	4	0
Female	59	6	0.29	0.295	1256	137	225	12.3	32.8	3.27	2.3	68	9.4	0.787	7.11	0.138	1.25	6	0.73	0.66	139.1	3.86	15.2	2.31	186.5	4.61	1.62	41.2	17.3	16.8	65.5	33.2	163	46.2	73.6	25	3.7	3.6	16.7	4.2	3.9	2.7	6.3	0.005		0	10000000	4	0
Female	59	7	0.43	0.295	37.56	137	225	13	41	6.19	2.28	68	4	0.694	2.78	0.218	0.87	72	0.85	0.34	139.1	3.86	15.2	2.31	186.5	4.61	1.62	41.2	17.3	16.8	65.5	33.2	163	46.2	63.2	455.605	3.8	2.7	6.8	4.6	4.8	5.5	6.3	0.005		0	10000000	4	0
Female	59	8	0.49	0.295	189.2	125.6	26.4	12.3	32.8	3.27	3.6	9	3.54	0.337	1.19	0.548	1.94	121	0.17	0.38	141.7	4.25	14.8	2.37	187.2	7.2	4.14	39.7	6	19.6	214.2	294.6	163.4	35.7	29.6	3718.49	3	4.4	2.6	3.2	3.6	3.2	4.55	0.005		0	10000000	4	0
Female	55	0	0.6	0.22	56.73	137.3	292.8	11.1	27	2.11	2.34	82	7.51	0.966	7.25	0.16	0.12	11	0.3	0.2	143	4.6	19	2.3	167	4.5	2.44	47.1	1.9	16.7	77.4	15.1	162.1	62.1	3.5	228.99	4.4	3.7	5.4	5.7	6.6	5.7	3.7	0.02		0.0046	10000000	2	0
Female	55	1	0.43	0.295	37.56	137	225	12.3	32.8	3.27	2.58	92	5.1	0.93	4.79	0.25	0.113	14	0.6	0.3	139.1	3.86	15.2	2.31	186.5	4.61	1.62	41.2	17.3	16.8	65.5	33.2	163	46.2	2.4	455.605	4.3	1.4	4.4	3.2	3.9	4.9	4.55	0.02		0.0046	10000000	2	0
Female	55	2	0.43	0.295	73.81	137	225	12.3	32.8	3.27	2.3	82	3.55	0.915	3.25	0.2	0.7	88	0.8	0.3	139.1	3.86	15.2	2.31	186.5	4.61	1.62	41.2	17.3	16.8	65.5	33.2	163	46.2	1.7	455.605	7.3	6.6	5.2	3.8	5.2	4.9	15.1	0.02		0.0046	10000000	2	0
Female	55	3	0.51	0.44	126.7	142.4	277.7	11.4	26.9	2.36	2.43	85	3.48	0.932	3.25	0.11	0.4	89	0.2	0.7	138.2	3.77	15.3	2.24	175.6	5.2	1.585	37.9	17.8	18.2	68.8	53	177.9	49	17.8	198.86	22.1	8.9	9.9	5.3	1.3	8.3	5	0.1175		0.0046	10000000	2	1
Female	55	4	0.79	0.113	375	151	177.3	12.7	35.1	3.69	2.21	79	4.32	0.875	3.78	0.12	0.5	64	0.44	0.19	138.2	3.77	15.3	2.24	175.6	5.2	1.585	37.9	17.8	18.2	68.8	53	177.9	49	9.3	687.57	95.8	14.2	14.8	11.7	6.1	14.2	5	0.1175		0.0046	10000000	2	1
male	25	0	0.79	3.4	18	121	71	12.7	79.6	4.45	2.28	66	0.2	0.755	0.15	0.132	0.3	2	0.53	0.1	138.2	3.77	15.3	2.24	32	6.21	1.29	33	3	25	11	79	14	51.97	264	687.57	6.6	3.9	24.4	8.3	3.7	11.85	5	0.75		0.906	5000000	5	1
male	25	1	0.79	0.96	299	18	64	16.2	61.4	2.25	2.16	63	0.16	0.738	0.12	0.226	0.4	2	0.31	0.27	133.9	3.15	98.2	2.38	362	6.34	1.44	35	37	3	118	79	136	92.64	288	3195	6.6	3.9	24.4	8.3	3.7	11.85	5	0.75		0.906	5000000	5	1
male	25	2	0.79	1.85	25	18	64	17.3	67.2	4.89	2.7	59	0.19	0.722	0.14	0.275	0.5	19	0.31	0.27	129.4	3.2	88.2	2.1	395	5.9	1.66	34	3	2	118	77	136	132.26	17.8	687.57	6.6	3.9	24.4	8.3	3.7	11.85	5	0.75		0.906	5000000	5	1
male	25	3	0.76	6.35	198.5	119	67	18.1	61.6	4.12	1.71	5	0.6	0.746	1.52	0.33	0.36	12	0.282	0.3	133.9	2.58	87.6	2.13	468	6.65	1.7	3	23	15	97	59	133	137.23	5.68	293	3.7	3.6	5.2	3.8	3.9	4.9	4.55	0.75		0.906	5000000	5	0
male	25	4	0.79	4.73	499.7	142	66	19.5	78.5	3.34	2.25	64	0.6	0.749	1.05	0.3245	0.36	9	0.31	0.27	136.8	3.58	9.5	1.98	46	6.1	1.54	3	18	2	94	53	172	137.11	17.8	3691.95	6.6	3.9	24.4	8.3	3.7	11.85	5	0.75		0.906	5000000	5	1
male	25	5	1.96	1	88.9	153	129.1	2.6	71.9	2.16	1.83	53	0.7	0.7065	0.625	0.4	0.4	1	0.3715	0.2	131.6	2.66	9.3	2.1	41	7.8	1.62	28	26	56	77	48	353	126.89	90.5695	2500	11.9	4.1	153.1	18.35	4	43.8	7.75	0.75		0.906	5000000	5	2
male	25	6	2.89	0.8575	546.35	153	129.1	13.65	40.85	3.977	1.82	54	0.05	0.7065	0.625	0.4	0.4	11	0.3715	0.2	132.1	3.52	94.3	2.12	383	7.07	1.94	29	49	117	75	46	613	121.39	229.386	2500	11.9	4.1	153.1	18.35	4	43.8	7.75	0.185		0.23	5000000	3	2
male	25	7	2.89	0.8575	546.35	153	129.1	13.65	40.85	3.977	1.83	54	0.09	0.7065	0.625	0.4	0.4	8	0.3715	0.2	131.4	3.3	94.5	2.16	415	5.58	1.84	25	64	209	88	66	1417	116.43	234.668	2500	11.9	4.1	153.1	18.35	4	43.8	7.75	0.185		0.23	5000000	3	2
Female	32	0	0.33	0.295	37.56	137	225	9.9	2.8	3.59	3.78	113	2.71	0.879	2.38	0.18	0.5	13	0.33	0.9	136.7	3.72	14.4	2.27	213.7	4.69	1.1	42	14.8	19.6	72.5	22.9	126.2	46.5	2.29	348.13	3.7	4.3	2.6	2.1	8	4.9	4.55	0.01		0.00025	5000000	4	0
Female	32	1	0.25	0.295	42.48	114.4	262.2	9.9	21.5	3.43	3.78	112	2.48	0.876	2.17	0.24	0.6	98	0.56	0.14	138.5	3.77	14.4	2.29	219.1	4.47	1.55	43.1	13.8	18	8.9	19.8	133	49.3	2.24	455.605	2.9	3.6	7.6	3.3	3.8	8.8	4.55	0.01		0.00025	5000000	4	0
Female	32	2	0.43	0.295	37.56	137	225	9.9	21	3.43	3.54	16	2.9	0.89	2.58	0.1	0.3	92	0.282	0.3	139	3.77	15.5	2.2	225.2	4.79	1.11	42.9	12.4	17.9	72.9	15.5	132.5	51.4	1.74	455.605	9.3	5.5	9.5	2.4	6.8	15.3	4.55	0.01		0.00025	5000000	4	0
Female	32	3	0.43	0.295	37.56	137	225	1.7	22.6	3.77	3.54	16	4.1	0.876	3.59	0.22	0.9	94	0.282	0.3	136	3.67	11.6	2.28	192.6	4.72	1.41	43.7	11.8	19.7	71.5	13.9	157.9	48.2	4.2	222.2	8.2	4.1	9.7	4.4	7.6	17.9	9.4	0.01		0.00025	5000000	4	0
Female	32	4	0.43	0.295	37.56	137	225	1.8	21.2	4.6	3.55	17	3.71	0.79	2.93	0.46	0.17	91	0.282	0.3	136.4	3.62	12.2	2.27	193	4.62	1.55	44	12.1	17.2	66.9	16.5	169.2	47.7	73	341.69	4.4	3.6	5.3	3.6	2.7	17.4	4.55	0.01		0.00025	5000000	4	0
Female	32	5	0.43	0.295	37.56	137	225	1.6	2.5	1.99	3.35	1	3.12	0.583	1.82	0.135	0.42	15	0.282	0.3	139.6	3.47	16.4	2.26	174.1	5.8	1.52	41.2	11.8	14.9	64.3	11.3	164	45.6	5.68	455.605	5.7	5.7	2.7	21	15.1	3.6	6.7	0.01		0.00025	5000000	4	0
Female	32	6	0.43	0.295	37.56	137	225	1.3	19.4	3.51	3.53	16	3.1	0.384	1.19	0.232	0.72	117	0.282	0.3	138.6	3.86	13.4	2.28	217.9	4.62	1.42	42.9	12.9	17.4	64.2	15.4	179.1	47	2.66	455.605	4.8	2.1	18.7	1.5	18.4	27.5	4.55	0.01		0.00025	5000000	4	0
Female	32	7	0.43	0.295	37.56	137	225	11	2.4	3.8	3.38	13	3.21	0.268	0.86	0.312	1	123	0.282	0.3	138.3	3.81	13.1	2.26	228.8	4.38	1.8	41.1	12	16.4	63.3	14.3	16.4	53.2	1.58	419.26	4.8	9.3	4.4	7.3	12.3	9.3	4.55	0.01		0.00025	5000000	4	0
Female	32	8	0.43	0.295	37.56	137	225	1.6	2.2	3.15	3.64	11	3.4	0.289	0.88	0.355	1.8	152	0.282	0.3	139.4	3.93	14.8	2.25	243.9	4.49	1.38	44.4	13.3	14.9	64.1	11.1	158.2	51.4	1.29	245.72	2.9	1.5	6.8	9.1	8	9	16.6	0.01		0.00025	5000000	4	0
Female	29	0	0.43	0.66	37.56	844	151.9	12.3	4.3	3.323	3.8	94	6.51	0.495	3.22	0.367	2.39	116	0.127	0.83	142.8	4.18	11.4	2	221	4.61	2.8	3.8	36.4	32.1	28.6	294.1	13	28	11.4	455.605	3.7	3.6	5.2	3.8	3.9	4.9	4.55	0.028		8e-05	5000000	3	0
Female	29	1	0.43	0.69	37.56	914	154.3	15.3	42.1	2.693	3.5	96	9.2	0.521	4.79	0.334	3.7	132	0.117	1.8	14.7	4.5	12.5	2.6	2	4.61	2.64	32.8	29.2	24.2	275.8	269.2	181	31	1.3	455.605	3.7	3.6	5.2	3.8	3.9	4.9	4.55	0.028		8e-05	5000000	3	0
Female	29	2	0.43	0.71	37.56	792	122.7	12.4	4.5	2.977	3.19	98	8.9	0.611	4.94	0.199	1.61	115	0.125	1.1	147	4.25	12.1	2.22	215	4.61	2.35	31.7	22.2	23.9	281.3	231.6	968	34	8.37	455.605	3.7	3.6	5.2	3.8	3.9	4.9	4.55	0.028		8e-05	5000000	3	0
Female	29	3	0.43	0.295	37.56	845	116.2	12.8	41.5	2.546	3.23	1	9.17	0.469	4.3	0.297	2.72	129	0.148	1.36	139.1	3.4	1.7	2.17	223	4.61	2.9	32.8	2.5	23	275.4	217	125	37	7.88	455.605	3.7	3.6	5.2	3.8	3.9	4.9	4.55	0.028		8e-05	5000000	3	0
Female	29	4	0.79	0.337	126.7	154	98.8	13.8	45.7	2.16	2.97	9	12.3	0.477	5.87	0.327	4.2	137	0.141	1.73	14.5	3.71	12	1.99	247	5.2	1.83	29.2	16.7	29.4	243.5	179	1811	4	6.31	687.57	6.6	3.9	24.4	8.3	3.7	11.85	5	0.028		8e-05	5000000	3	1
Female	29	5	0.79	0.12	126.7	1531	14	14.8	51.6	2.284	2.92	91	14.3	0.381	5.35	0.367	5.15	142	0.178	2.5	142.4	3.28	13.8	2.14	266	5.2	1.63	31.7	19.5	27.6	265.6	178.6	1746	38	18	687.57	6.6	3.9	24.4	8.3	3.7	11.85	5	0.028		8e-05	5000000	3	1
Female	29	6	0.79	0.115	126.7	1355	93.2	14.2	5.5	1.855	2.87	87	14.35	0.38	5.45	0.363	5.21	154	0.178	2.55	14.7	4.39	13.5	2.9	255	5.2	1.45	32.5	14.8	22.4	239.3	156.5	1546	36	17.6	687.57	6.6	3.9	24.4	8.3	3.7	11.85	5	0.028		8e-05	5000000	3	1
Female	29	7	0.79	0.114	126.7	147	94.7	13.7	47.8	1.947	3	92	16.87	0.426	7.19	0.296	4.99	174	0.197	3.32	138	4.36	1.4	2.12	245	5.2	2.14	34.4	15.2	25.2	215.5	151.7	1654	37	2.1	687.57	6.6	3.9	24.4	8.3	3.7	11.85	5	0.028		8e-05	5000000	3	1
Female	26	0	0.43	0.53	37.56	121	12.2	12.8	36.4	3.58	2.88	76	1.49	0.49	0.73	0.315	0.47	96	0.59	0.12	143	4.13	11.5	2.45	18	4.61	2.21	41.8	2.7	8.3	77.7	14.1	194	54	14.7	455.605	3.7	3.6	5.2	3.8	3.9	4.9	4.55	0.17		0.061	5000000	5	0
Female	26	1	0.43	0.39	37.56	13	158.2	12.8	37	3.29	2.98	79	1.51	0.364	0.55	0.358	0.54	92	0.26	0.7	138	3.84	12.7	2.42	187	4.61	2.36	41	6.5	6.4	81.8	14.3	175	45	9.96	455.605	3.7	3.6	5.2	3.8	3.9	4.9	4.55	0.17		0.061	5000000	5	0
Female	26	2	0.43	0.56	37.56	125	174.8	11.6	38.3	3.29	2.59	7	1.34	0.343	0.46	0.388	0.52	93	0.13	0.4	14.4	3.83	15.5	2.34	193	4.61	2.43	41	4.7	7.4	85.6	13.1	185	41	7.14	455.605	3.7	3.6	5.2	3.8	3.9	4.9	4.55	0.17		0.061	5000000	5	0
Female	26	3	0.79	0.337	175	142	156.4	12.2	38.4	3.29	3.4	82	1.47	0.388	0.57	0.299	0.44	96	0.28	0.7	142.8	4.14	14.7	2.5	15	5.2	2.45	43	1.9	8.7	85.5	12.8	18	46	4.61	687.57	6.6	3.9	24.4	8.3	3.7	11.85	5	0.17		0.061	5000000	5	1
Female	26	4	0.43	0.196	37.56	145	149.5	12	38.3	2.77	3.12	83	1.33	0.421	0.56	0.271	0.36	15	0.48	0.9	145	4.1	15.2	2.53	172	4.61	2.42	41	2.5	7.9	88.3	13.3	169	4	3.51	455.605	3.7	3.6	5.2	3.8	3.9	4.9	4.55	0.17		0.061	5000000	5	0
Female	26	5	0.43	0.134	37.56	144	162	11.6	37	2.87	3.14	85	1.29	0.597	0.77	0.248	0.32	119	0.67	0.1	138.8	3.99	13.7	2.29	172	4.61	1.95	41.9	4.6	8.5	93.2	13.1	196	39	3.63	455.605	3.7	3.6	5.2	3.8	3.9	4.9	4.55	0.17		0.061	5000000	5	0
Female	26	6	0.79	0.68	126.7	145	163.4	13	44.2	3.43	3.3	82	1.18	0.552	0.65	0.271	0.32	19	0.73	0.11	14.4	3.94	13.1	2.34	198	5.2	1.32	4.7	4	12.5	85	13.2	293	41	28.4	687.57	6.6	3.9	24.4	8.3	3.7	11.85	5	0.17		0.061	5000000	5	1
Female	26	7	2.89	0.5	546.35	15	171.7	12.3	47.6	3.84	2.97	81	0.86	0.454	0.39	0.43	0.37	126	0.97	0.13	144	4.14	17.5	2.41	211	5.6	0.97	41.2	2.4	15.9	8.2	15	454	35	84.6	2500	11.9	4.1	153.1	18.35	4	43.8	7.75	0.17		0.061	5000000	5	2
male	46	0	0.43	0.295	37.56	137	225	11	34	3.37	1.66	63	0.17	0.648	0.11	0.176	0.3	32	0.176	0.3	144.3	3.42	18.9	2.7	199	4.61	1.72	32.7	21.8	16.5	47.6	6.2	219	52	5.68	1376.74	3.7	3.6	22.4	2.3	3.9	4	4.4	0.005		0.0018	5000000	4	0
male	46	1	0.43	0.295	37.56	215	132.7	12.3	32.8	3.27	1.73	67	0.31	0.258	0.8	0.452	0.14	41	0.226	0.7	142.2	3.69	19.5	2.19	186	4.61	1.68	33	16.5	17.7	5.4	64.2	24	51	5.68	455.605	3.7	3.6	13	2.5	3.9	6.1	3.8	0.005		0.0018	5000000	4	0
male	46	2	0.43	0.295	37.56	254	146.4	11	29.8	4.32	2.5	78	0.66	0.228	0.15	0.66	0.4	52	0.136	0.9	141	3.74	17.8	2.28	189	4.61	1.9	39.7	16.9	21.2	6.5	73.6	277	58	5.68	1567.3	3.7	3.6	21.6	2.1	3.9	7.3	3.7	0.005		0.0018	5000000	4	0
male	46	3	0.43	0.295	37.56	137	225	12.3	32.8	3.27	1.66	64	0.72	0.222	0.16	0.583	0.42	41	0.167	0.12	143.2	3.41	18.7	2.21	166	4.61	1.52	32	8.6	14.5	48.9	58.4	261	5	5.68	455.605	4.1	1.7	49.6	2.4	3.9	5.4	2.9	0.005		0.0018	5000000	4	0
male	46	4	0.43	0.295	37.56	137	225	12	36.6	3.59	1.63	64	1.5	0.113	0.12	0.75	0.74	45	0.143	0.15	145.2	3.71	19.5	2.15	154	4.61	1.54	3.2	8	12.1	46.7	45.6	252	49	5.68	141.39	3.7	3.6	14.1	3	3.9	5.8	3.4	0.005		0.0018	5000000	4	0
male	46	5	0.43	0.295	37.56	29	14.2	12.3	32.8	3.27	1.71	64	1.15	0.88	0.1	0.678	0.78	45	0.217	0.25	142.4	3.16	111.7	2.3	171	4.61	1.42	3.5	7.9	11.2	45.7	52.3	238	5	5.68	455.605	3.7	3.6	5.2	3.8	3.9	4.9	4.55	0.005		0.0018	5000000	4	0
male	46	6	0.43	0.295	37.56	137	97.1	12.3	35.7	4.4	1.71	65	1.21	0.116	0.14	0.612	0.71	53	0.256	0.31	146.5	3.35	111.4	2.17	171	4.61	1.34	3.6	5.5	11.5	43.6	5.2	241	5	5.68	455.605	3.7	3.6	5.2	3.8	3.9	4.9	4.55	0.005		0.0018	5000000	4	0
male	46	7	0.43	0.295	37.56	26	225	12.3	32.8	3.27	1.66	63	1.3	0.136	0.14	0.631	0.65	63	0.223	0.23	145.8	3.7	11	2.17	184	4.61	1.37	31.7	8.3	11.7	4.7	47.7	239	5	5.68	1363.25	3.7	3.6	11.9	1.8	3.9	3.3	2.6	0.005		0.0018	5000000	4	0
male	46	8	0.43	0.295	37.56	137	97	11.8	36.4	3.29	1.66	65	1.12	0.161	0.18	0.589	0.66	81	0.232	0.26	146.4	3.27	112.5	2.9	23	4.61	1.47	3.3	6.6	12.3	37.3	43.9	246	51	5.68	138.46	3.7	3.6	2.6	3.7	3.9	5.9	3.4	0.005		0.0018	5000000	4	0
male	46	9	0.43	0.295	37.56	199	1.4	12.3	32.8	3.27	1.7	64	1.36	0.176	0.24	0.574	0.78	94	0.243	0.33	147.3	3.14	111.5	2.31	186.5	4.61	1.29	31	4.5	12	37	41.3	244	5	5.68	455.605	3.7	1.2	14.6	3.3	1.6	6.7	4	0.005		0.0018	5000000	4	0
male	46	10	0.43	0.295	37.56	137	225	11.9	34	3.59	1.93	72	1.63	0.233	0.38	0.54	0.88	11	0.282	0.34	139.1	2.88	16.4	2.23	215	4.61	1.67	34.9	5.8	14.1	39.7	44.3	263	52	5.68	1315.44	3.7	1.5	1.4	3.1	3.9	3.6	3.3	0.005		0.0018	5000000	4	0
male	46	11	0.43	0.295	37.56	137	11.7	12.4	36.5	3.9	1.91	71	1.61	0.262	0.42	0.59	0.82	14	0.211	0.34	143.2	3.18	18.1	2.2	213	4.61	1.34	31.5	8.1	12.8	36.7	36.7	23	52	5.68	455.605	3.7	3.6	1.6	2.9	3.9	6.2	3.8	0.005		0.0018	5000000	4	0
male	46	12	0.43	0.295	37.56	24	14.7	12.3	32.8	3.27	2.1	76	1.73	0.282	0.49	0.59	0.88	19	0.191	0.33	143.8	3.58	11.8	2.28	221	4.61	1.36	33.6	6.8	16.1	36.3	37.9	253	51	5.68	455.605	1.4	1.5	13.6	3.6	3.1	5.4	4.3	0.005		0.0018	5000000	4	0
male	46	13	0.43	0.295	37.56	215	114.7	12.3	32.8	3.27	2.4	76	2	0.315	0.63	0.55	1.1	91	0.16	0.32	141.3	3.67	16.6	2.32	232	4.61	1.45	35.2	6.5	15.7	38.4	38.8	263	53	5.68	455.605	3.7	2.4	6.8	4.6	2	5	4	0.005		0.0018	5000000	4	0
male	46	14	0.43	0.295	37.56	137	225	1.9	32.1	3.3	2.9	78	2.6	0.32	0.66	0.461	0.95	113	0.199	0.41	141.2	3.23	16.9	2.26	236	4.61	1.5	34.5	6.1	14	35.4	35.7	231	54	5.68	172.45	3.7	3.6	6.6	6.1	3.9	2.4	2.6	0.005		0.0018	5000000	4	0
Female	50	0	0.59	0.4	52	169	199.1	11.3	32.5	3.43	2.55	79	0.55	0.8	0.44	0.91	0.5	323	0.91	0.5	146.4	4.31	12.7	2.4	152	4.61	4.5	37.4	16.4	22.3	19.7	7.8	27	47	5.68	1331.19	1	1.4	4.1	2.7	3.9	4.9	2.6	0.02		0.0011	5000000	3	0
Female	50	1	0.43	0.295	37.56	181	25.7	12.3	32.8	3.27	2.55	79	0.7	0.772	0.54	0.114	0.8	324	0.114	0.8	145.5	3.96	13.2	2.39	16	4.61	4.32	39.5	15.8	26.5	118.6	78.7	217	45	5.68	455.605	3.7	1.4	4.6	3.5	3.9	4.9	3.4	0.02		0.0011	5000000	3	0
Female	50	2	0.43	0.295	92	192	197.2	11.1	31.6	3.92	2.45	76	0.66	0.47	0.31	0.288	0.19	39	0.227	0.15	14	3.55	15.3	2.38	173	4.61	4.16	38.9	15	28.2	125.1	78.8	229	44	5.68	455.605	3.7	3.6	5.2	3.8	3.9	4.9	4.55	0.02		0.0011	5000000	3	0
Female	50	3	0.43	0.295	37.56	21	183.6	12.3	32.8	3.27	2.42	78	0.73	0.329	0.24	0.397	0.29	293	0.233	0.17	142	3.57	15	2.39	155	4.61	2.56	38.5	17.4	25.9	124.3	77	239	47	5.68	455.605	12.2	5.1	8.7	4.7	6.2	9.7	2	0.02		0.0011	5000000	3	0
Female	50	4	0.52	0.54	181	236	173.9	11.3	29.7	4.93	2.79	87	0.64	0.25	0.16	0.359	0.23	34	0.375	0.24	143.1	3.92	15.7	2.45	156	4.61	3.92	41.6	15.6	3.3	136.4	87	276	46	5.68	1216.85	3.7	3.6	5	3.6	3.9	1.9	3.1	0.02		0.0011	5000000	3	0
Female	50	5	0.43	0.41	37.56	213	176.5	12.3	32.8	3.27	2.59	84	0.69	0.233	0.16	0.391	0.27	276	0.362	0.25	141.6	3.67	16	2.43	165	4.61	3.68	39.5	16.9	3.2	13.6	92.3	248	45	5.68	1661.8	3.7	3.6	3	2.5	3.9	1	2.2	0.02		0.0011	5000000	3	0
Female	50	6	0.58	0.36	37.56	214	195.8	1.2	28.3	4.66	2.69	87	0.85	0.235	0.2	0.2	0.17	264	0.541	0.46	147	3.78	16.6	2.36	158	4.61	3.5	41.2	19.2	3.6	14.8	127	257	42	5.68	455.605	3.7	1.5	4.3	3.2	3.9	2.9	3	0.02		0.0011	5000000	3	0
Female	50	7	0.43	0.43	37.56	199	2.3	12.3	32.8	3.27	2.7	87	1.66	0.458	0.76	0.9	0.15	254	0.428	0.71	144.3	3.69	15.1	2.4	15	4.61	3.47	4.6	23.4	38.4	155.6	224.1	247	43	5.68	1741.54	3.7	4.6	6.4	2.5	3.4	2.5	3.9	0.02		0.0011	5000000	3	0
Female	50	8	0.6	0.41	37.56	24	199.4	1.3	27.7	4.66	2.82	92	1.41	0.419	0.59	0.142	0.2	246	0.418	0.59	148.4	3.72	14	2.45	177	4.61	3.19	42.4	32	55.6	2.9	415.6	255	44	5.68	455.605	3.7	3.6	4.2	3.1	3.9	7.1	3.1	0.02		0.0011	5000000	3	0
Female	50	9	0.43	0.295	37.56	24	27.5	12.3	32.8	3.27	2.92	96	1.74	0.437	0.76	0.115	0.2	233	0.425	0.74	141.2	3.36	14.8	2.39	162	4.61	4.11	42.3	34.2	52.9	211.5	478.8	254	43	5.68	1989.19	3.7	1.9	4.1	3.7	4.1	5.8	4.1	0.02		0.0011	5000000	3	0
Female	50	10	0.52	0.295	126.6	2	193.8	11.8	26.3	4.3	2.92	95	1.3	0.316	0.41	0.115	0.15	214	0.538	0.7	141.7	3.26	15.1	2.34	149	4.61	3.88	42.6	35.8	63.4	213.1	524.9	254	42	5.68	455.605	3.7	3.1	3.6	2.3	3.9	4.9	2.9	0.02		0.0011	5000000	3	0
Female	50	11	0.43	0.4	37.56	21	29.1	12.3	32.8	3.27	3.4	99	1.3	0.272	0.28	0.136	0.14	216	0.563	0.58	142.2	3.25	14.7	2.45	154	4.61	4.44	44.9	51.5	93.9	253.7	727.1	28	45	5.68	2927.12	3.7	3.7	4.4	4.1	3.9	5	4.9	0.02		0.0011	5000000	3	0
Female	50	12	0.57	0.62	79	198	216.7	1.7	26.6	3.99	3.8	11	1.21	0.297	0.36	0.157	0.19	196	0.521	0.63	147	3.34	13.7	2.43	183	4.61	4.73	43	51.1	85.3	233.3	73.9	272	46	5.68	455.605	3.7	3.6	1	7.3	3.9	4.9	5.3	0.02		0.0011	5000000	3	0
Female	50	13	0.42	0.67	91.14	224	215.7	12.3	32.8	3.27	3.23	15	1.25	0.352	0.44	0.176	0.22	29	0.448	0.56	142.6	3.44	15.7	2.48	165	4.61	4.45	45.5	64	13.8	252.3	879.2	31	46	5.68	4322.84	3.7	3.6	5.1	9.7	3.9	4.9	7.1	0.02		0.0011	5000000	3	0
Female	50	14	0.43	0.5	37.56	197	215.4	1.2	28.3	3.58	3.9	11	1.32	0.49	0.54	0.121	0.16	193	0.447	0.59	144	3.33	15.7	2.48	173	4.61	4.44	43	63.4	18.1	232.3	884.1	271	42	5.68	455.605	3.7	1	3.5	2.4	3.9	6.5	4.7	0.02		0.0011	5000000	3	0
Female	34	0	0.36	0.295	37.56	19	235.5	13.8	37.1	2.33	3.65	13	2.1	0.834	1.75	0.52	0.11	161	0.57	0.12	134.3	4.6	12.2	2.17	179	4.77	1.5	4.4	3.4	21.7	58.7	34.1	129	54	5.68	455.605	3.7	3.6	3.6	1.8	3.9	4.9	2.6	0.13		0.0011	5000000	2	0
Female	34	1	0.43	0.31	37.56	137	225	14.1	37.8	2.36	3.61	11	3.16	0.889	2.81	0.22	0.7	129	0.38	0.12	138	4.41	13.6	2.23	186.5	4.4	1.19	39.4	3.4	2.8	6.9	35.5	132	46.2	5.68	98.31	2.6	6.7	5.6	3.3	3.9	14	6.8	0.13		0.0011	5000000	2	0
Female	34	2	0.33	0.94	37.56	19	228.4	14.9	37.2	2.3	3.4	97	4.49	0.45	4.5	0.8	0.8	141	0.36	0.16	134.8	4.42	14.7	2.15	174	4.8	1.47	38.3	24.4	16.5	57.2	33.1	138	59	5.68	85.76	12.6	3.6	8.1	9.9	3.9	4.9	5.2	0.13		0.0011	5000000	2	0
Female	34	3	0.79	0.157	126.7	111	199.4	15.4	39.3	2.52	3.4	98	4.94	0.912	4.51	0.28	0.14	147	0.26	0.13	142.1	4.36	14.8	2.23	156	4.73	1.6	37.8	32	2.7	55.9	39.5	147	62	17.8	687.57	3.5	3.9	23.6	12.1	3.7	13.8	6.1	0.13		0.03	5000000	2	1
male	34	0	0.43	0.295	37.56	113.3	264.6	12.3	32.8	3.27	3.9	127	3.99	0.916	3.65	0.2	0.8	172	0.43	0.17	135.3	3.99	1.6	2.26	162.6	4.35	0.96	42.7	21.5	17.5	41.2	24.1	142.7	78.4	5.68	455.605	8.7	7.8	21.1	8.1	11.2	13.6	8.9	0.02		6e-05	5000000	2	0
male	34	1	0.43	0.295	41.45	16.7	23.8	12.3	32.8	3.27	3.85	122	3.38	0.879	2.97	0.53	0.18	165	0.38	0.13	139.4	3.9	14.3	2.29	189.6	4.3	0.93	42	22.6	12.3	4.1	21.7	13.6	76	5.68	455.605	3.5	3	13.3	5.8	5.7	11	11.4	0.02		6e-05	5000000	2	0
male	34	2	0.1	0.295	37.56	126.8	28.5	11.9	35	3.8	3.75	124	2.64	0.837	2.21	0.76	0.2	161	0.45	0.12	14.7	3.92	16.7	2.32	219.2	4.21	0.82	4.7	2.2	16.3	38.9	18	156.8	73.5	5.68	39.43	3.7	6.9	4.8	3.8	1.9	4.9	4.55	0.02		6e-05	5000000	2	0
male	34	3	0.43	0.295	37.56	126.9	247.5	12.3	32.8	3.27	3.78	124	2.64	0.834	2.2	0.87	0.23	194	0.45	0.12	137.7	3.88	14.3	2.27	223.4	4.5	1.4	41.3	16.1	5.4	39.7	2.2	153.3	71.4	5.68	268.8	3.7	3.6	4.6	3	3.9	4.7	4.55	0.02		6e-05	5000000	2	0
male	34	4	0.43	0.295	37.56	124.1	279	12.3	32.8	3.27	3.71	122	2.91	0.729	2.12	0.151	0.44	23	0.21	0.72	14.2	4.1	15.8	2.3	245.8	4.65	1.18	41.7	17.5	12.3	4.1	19.7	156.1	72.6	5.68	455.605	3.7	3.6	1.8	1	3.9	3.4	4.55	0.02		6e-05	5000000	2	0
male	34	5	0.14	0.295	35.92	137	225	11.4	34.8	2.96	3.87	125	2.88	0.697	2.1	0.191	0.55	225	0.63	0.18	139.1	3.86	15.2	2.31	186.5	4.61	1.62	41.2	17.3	16.8	65.5	33.2	163	46.2	6.16	287.91	3.7	3.6	3.9	2.3	3.9	2.7	8	0.02		6e-05	5000000	2	0
male	34	6	0.43	0.295	37.56	137	225	12.3	32.8	3.27	3.81	121	2.52	0.639	1.61	0.234	0.59	214	0.83	0.21	139.1	3.86	15.2	2.31	186.5	4.61	1.62	41.2	17.3	16.8	65.5	33.2	163	46.2	5.68	455.605	6.8	6.5	3.6	2.9	8	5.2	4	0.02		6e-05	5000000	2	0
male	34	7	0.43	0.295	45.96	137	225	12.3	32.8	3.27	3.71	118	1.94	0.614	1.19	0.237	0.46	249	0.113	0.22	139.1	3.86	15.2	2.31	186.5	4.61	1.62	41.2	17.3	16.8	65.5	33.2	163	46.2	5.68	253.38	8.5	3	4.4	8.3	3.9	9	4.3	0.02		6e-05	5000000	2	0
male	34	8	0.43	0.295	37.56	137	225	12.3	32.8	3.27	3.75	121	1.98	0.657	1.3	0.197	0.39	26	0.126	0.25	139.1	3.86	15.2	2.31	186.5	4.61	1.62	41.2	17.3	16.8	65.5	33.2	163	46.2	5.68	455.605	8.5	3.6	4.6	6.7	7	3.4	4.7	0.02		6e-05	5000000	2	0
male	34	9	0.11	0.295	28.1	137	225	11.4	36	2.49	3.86	125	2.31	0.683	1.58	0.156	0.36	279	0.143	0.33	139.1	3.86	15.2	2.31	186.5	4.61	1.62	41.2	17.3	16.8	65.5	33.2	163	46.2	5.68	237.64	1.2	3.6	1.9	1.7	3.9	4.9	2.5	0.02		6e-05	5000000	2	0
male	34	10	0.43	0.295	37.56	137	225	12.3	32.8	3.27	3.87	127	2.4	0.638	1.53	0.183	0.44	295	0.154	0.37	139.1	3.86	15.2	2.31	186.5	4.61	1.62	41.2	17.3	16.8	65.5	33.2	163	46.2	5.68	272.85	3.7	3.6	5.2	3.8	3.9	4.9	4.55	0.02		6e-05	5000000	2	0
male	34	11	0.43	0.295	37.56	137	225	12.3	32.8	3.27	3.82	123	2.64	0.629	1.66	0.212	0.56	297	0.14	0.37	139.1	3.86	15.2	2.31	186.5	4.61	1.62	41.2	17.3	16.8	65.5	33.2	163	46.2	5.68	455.605	3.7	3.6	2.6	3.1	3.9	4.9	4.55	0.02		6e-05	5000000	2	0
male	34	12	0.7	0.295	37.56	137	225	11	35.7	2.22	3.8	127	2.33	0.584	1.36	0.227	0.53	265	0.167	0.39	139.1	3.86	15.2	2.31	186.5	4.61	1.62	41.2	17.3	16.8	65.5	33.2	163	46.2	2.85	455.605	3.7	3.6	5.2	3.8	3.9	4.9	4.55	0.02		6e-05	5000000	2	0
male	34	13	0.43	0.295	37.56	137	225	12.3	32.8	3.27	3.93	124	2.77	0.634	1.76	0.217	0.6	274	0.134	0.37	139.1	3.86	15.2	2.31	186.5	4.61	1.62	41.2	17.3	16.8	65.5	33.2	163	46.2	5.68	455.605	3.7	3.6	3.3	2.5	3.9	4.9	4.55	0.02		6e-05	5000000	2	0
Female	33	0	0.43	0.295	37.56	85.8	234.8	12.3	32.8	3.27	3.54	86	1.49	0.839	1.25	0.67	0.1	213	0.67	0.1	139.1	4	13.2	2.4	141.6	4.48	1.3	43.6	2	17	5.9	9.3	113.4	48.7	1.57	455.605	3.7	3.6	2.1	1.7	3.9	4.9	4.55	0.01		0.00032	5000000	2	0
Female	33	1	0.19	0.295	19.73	137	225	1.8	27.9	3.27	3.51	87	1.45	0.8	1.16	0.9	0.13	199	0.62	0.9	139.1	3.86	15.2	2.31	186.5	4.61	1.62	41.2	17.3	16.8	65.5	33.2	163	46.2	1.99	5.17	3.7	3.6	5.2	1.9	3.9	4.9	5.6	0.01		0.00032	5000000	2	0
Female	33	2	0.43	0.295	37.56	137	225	12.3	32.8	3.27	3.42	86	2.31	0.813	1.88	0.66	0.15	187	0.74	0.17	139.1	3.86	15.2	2.31	186.5	4.61	1.62	41.2	17.3	16.8	65.5	33.2	163	46.2	5.68	455.605	3.7	3.6	5.2	1.7	3.9	4.9	4.55	0.01		0.00032	5000000	2	0
Female	33	3	0.17	0.295	41	96.7	225.5	12.6	32.5	1.54	3.33	85	1.73	0.815	1.41	0.58	0.1	16	0.87	0.15	138.4	3.83	17	2.2	162.2	4.3	1.52	38.6	16.4	14.4	47.6	9.2	12.9	49.9	2.16	455.605	3.7	3.6	5.2	3.8	3.9	4.9	4.55	0.01		0.00032	5000000	2	0
Female	33	4	0.43	0.295	37.56	137	225	12.3	32.8	3.27	3.46	87	1.85	0.681	1.26	0.97	0.18	171	0.146	0.27	139.1	3.86	15.2	2.31	186.5	4.61	1.62	41.2	17.3	16.8	65.5	33.2	163	46.2	5.68	455.605	3.7	3.6	5.2	3.8	3.9	4.9	4.55	0.01		0.00032	5000000	2	0
Female	33	5	0.3	0.295	53.99	137	225	11.8	31.2	1.9	3.46	88	1.74	0.592	1.3	0.155	0.27	176	0.167	0.29	139.1	3.86	15.2	2.31	186.5	4.61	1.62	41.2	17.3	16.8	65.5	33.2	163	46.2	4.26	455.605	3.7	3.6	5.2	3.8	3.9	4.9	4.55	0.01		0.00032	5000000	2	0
Female	33	6	0.43	0.295	37.56	137	225	12.3	32.8	3.27	3.43	88	1.35	0.548	0.74	0.193	0.26	183	0.17	0.23	139.1	3.86	15.2	2.31	186.5	4.61	1.62	41.2	17.3	16.8	65.5	33.2	163	46.2	5.68	6.72	3.7	3.6	5.2	3.8	3.9	4.9	4.55	0.01		0.00032	5000000	2	0
Female	33	7	0.22	0.295	34.81	116.4	232.9	11.6	31	1.92	2.78	78	1.64	0.746	0.93	0.33	0.24	193	0.183	0.3	14.3	4.38	18.2	2.24	2.4	4.22	0.85	42.3	3.5	21.3	52	5.5	143.5	5.1	2.51	455.605	3.7	2.9	4.5	2.2	3.9	1.1	2.9	0.01		0.00032	5000000	2	0
Female	33	8	0.43	0.295	37.56	137	225	12.3	32.8	3.27	3.33	84	1.18	0.483	0.57	0.212	0.25	188	0.237	0.28	139.1	3.86	15.2	2.31	186.5	4.61	1.62	41.2	17.3	16.8	65.5	33.2	163	46.2	5.68	455.605	1.3	1.6	3	4.1	3.9	5	9.2	0.01		0.00032	5000000	2	0
Female	33	9	0.29	0.295	48.53	137	225	1.7	33.2	1.75	3.23	85	1.53	0.562	0.86	0.176	0.27	27	0.222	0.34	139.1	3.86	15.2	2.31	186.5	4.61	1.62	41.2	17.3	16.8	65.5	33.2	163	46.2	2.71	6.21	3.7	2.1	3.6	4.6	3.9	4.9	6.8	0.01		0.00032	5000000	2	0
Female	33	10	0.43	0.295	37.56	15.2	239.4	12.3	32.8	3.27	3.47	9	1.92	0.63	1.21	0.12	0.23	247	0.229	0.44	14.6	4.5	19.9	2.2	194.3	3.89	0.83	42.5	25	14.7	5	7.9	134.3	43.6	2.25	5.89	3.7	4.6	3.2	5	3.9	4.9	2.9	0.01		0.00032	5000000	2	0
Female	33	11	0.25	0.295	37.56	137	225	11.5	3.9	3.27	3.47	9	1.48	0.541	0.6	0.126	0.19	237	0.324	0.43	139.1	3.86	15.2	2.31	186.5	4.61	1.62	41.2	17.3	16.8	65.5	33.2	163	46.2	5.68	455.605	3.7	3.6	5.2	3.8	3.9	4.9	4.55	0.01		0.00032	5000000	2	0
Female	48	0	0.43	0.295	37.56	21.7	381.2	12.3	32.8	3.27	4.12	121	2.1	0.75	1.51	0.95	0.19	142	0.5	0.1	138.3	3.9	97.8	2.43	284	5.52	4.24	48.3	55.6	34.5	74.8	33.1	255	5.8	5.68	455.605	3.7	3.6	5.2	3.8	7.6	4.9	4.55	0.015		0.0015	5000000	2	0
Female	48	1	0.18	0.295	12.82	137	225	9.8	23.4	2.61	3.94	12	2.55	0.83	2.5	0.67	0.17	129	0.55	0.14	139.1	3.86	15.2	2.31	186.5	4.61	1.62	41.2	17.3	16.8	65.5	33.2	163	46.2	2.71	93.98	3.7	3.6	5.2	2.1	3.9	4.9	4.55	0.015		0.0015	5000000	2	0
Female	48	2	0.43	0.295	37.56	137	225	12.3	32.8	3.27	3.59	18	2.81	0.822	2.31	0.53	0.15	116	0.5	0.14	139.1	3.86	15.2	2.31	186.5	4.61	1.62	41.2	17.3	16.8	65.5	33.2	163	46.2	5.68	455.605	3.7	3.6	1.8	1.1	7.3	4.9	4.55	0.015		0.0015	5000000	2	0
Female	48	3	0.24	0.295	17.4	137	225	1.2	24.9	2.53	3.56	18	3.62	0.843	3.5	0.69	0.12	11	0.33	0.25	139.1	3.86	15.2	2.31	186.5	4.61	1.62	41.2	17.3	16.8	65.5	33.2	163	46.2	5.68	455.605	8.3	3.6	24.8	3.8	4.4	4.9	4.9	0.015		0.0015	5000000	2	0
Female	48	4	0.43	0.295	37.56	246.7	316.9	12.3	32.8	3.27	3.89	115	3.9	0.794	3.1	0.67	0.26	111	0.85	0.33	141.9	3.82	14.7	2.3	296.2	5.24	5.9	48.7	35.6	29	78.4	33.3	29.2	44	5.68	78.53	3.7	1	5.3	4.9	7.2	4.9	4.55	0.015		0.0015	5000000	2	0
Female	48	5	0.26	0.295	12.46	137	225	1.1	23.9	3.7	3.77	111	3.6	0.758	2.73	0.92	0.33	1	0.94	0.34	139.1	3.86	15.2	2.31	186.5	4.61	1.62	41.2	17.3	16.8	65.5	33.2	163	46.2	8.96	455.605	3.7	3.6	6.1	13.6	3.9	4.9	29.5	0.015		0.0015	5000000	2	0
Female	48	6	0.79	0.337	126.7	151	177.3	12.7	35.1	3.69	3.47	11	2.93	0.689	2.2	0.99	0.29	86	0.137	0.4	138.2	3.77	15.3	2.24	175.6	5.2	1.585	37.9	17.8	18.2	68.8	53	177.9	49	8.33	99.21	6.6	7.1	24.4	12	3.7	11.85	5	0.015		0.0015	5000000	2	1
Female	13	0	0.53	0.295	8.98	935.6	292	0.9	36.6	4.16	2.86	82	0.36	0.35	0.11	0.417	0.15	12	0.278	0.1	136.7	4.71	1.9	2.22	412.1	4.97	0.93	43.5	4.2	22.2	66.3	4.7	181.4	41.3	4.5	11.93	3.8	2.4	33.1	3.8	3.9	9.4	8.2	0.47		0.6671	5000000	4	0
Female	13	1	0.43	0.295	37.56	137	225	12.3	32.8	3.27	2.78	78	2.14	0.746	1.52	0.33	0.36	87	0.282	0.3	139.1	3.86	15.2	2.31	186.5	4.61	1.62	41.2	17.3	16.8	65.5	33.2	163	46.2	5.68	455.605	8.3	2.4	41.6	28.2	3.9	17.6	4.5	0.47		0.6671	5000000	4	0
Female	13	2	0.78	0.337	33.93	151	177.3	13.1	33.7	4.2	2.62	77	0.59	0.47	0.24	0.424	0.25	2	0.169	0.1	138.2	3.77	15.3	2.24	175.6	5.2	1.585	37.9	17.8	18.2	68.8	53	177.9	49	33.2	145.86	1.3	3.9	39.4	25.8	3.7	37.2	5	0.47		0.6671	5000000	4	1
Female	13	3	0.43	0.295	37.56	536.6	218.6	12.3	32.8	3.27	2.28	69	0.56	0.232	0.13	0.589	0.33	15	0.179	0.1	136.7	4.1	15.4	2.14	246.5	4.61	0.71	4.1	34	14.6	5.1	3.9	636.7	38.8	5.68	455.605	3.3	1.7	23.3	16.7	3.9	42.3	4.55	0.47		0.6671	5000000	4	0
Female	13	4	0.92	0.337	67.14	151	177.3	15.2	23.9	3	1.86	57	0.44	0.114	0.5	0.841	0.37	9	0.45	0.2	138.2	3.77	15.3	2.24	175.6	5.2	1.585	37.9	17.8	18.2	68.8	53	177.9	49	77.3	347.92	36.4	3.9	16.8	48	4.2	164.3	5	0.47		0.6671	5000000	4	1
male	25	0	0.43	0.295	37.56	137	225	12.3	32.8	3.27	3.27	15	2.19	0.862	1.89	0.46	0.1	76	0.9	0.2	139.1	3.86	15.2	2.31	186.5	4.61	1.62	41.2	17.3	16.8	65.5	33.2	163	46.2	5.68	455.605	9.2	8.7	1.5	3.8	3.6	4.9	4.55	0.02		0.0024	5000000	2	0
male	25	1	0.43	0.295	37.56	137	225	12.3	32.8	3.27	3.22	11	2.88	0.847	2.44	0.49	0.14	67	0.14	0.4	139.1	3.86	15.2	2.31	186.5	4.61	1.62	41.2	17.3	16.8	65.5	33.2	163	46.2	2.83	22.18	6.8	4.2	5.2	3.8	5.9	4.9	4.55	0.02		0.0024	5000000	2	0
male	25	2	0.43	0.295	37.56	135.6	326.8	12.3	32.8	3.27	2.99	95	3.16	0.847	2.68	0.32	0.1	63	0.13	0.4	14.7	3.44	15.7	2.26	177.9	4.13	1.7	42.3	8.1	15.5	64.6	17	162.2	73.4	5.68	455.605	3.7	3.6	5.2	2.9	3.9	4.9	4.55	0.02		0.0024	5000000	2	0
male	25	3	0.43	0.295	27.1	137	225	12.3	32.8	3.27	2.86	91	2.73	0.783	2.14	0.48	0.13	66	0.26	0.7	139.1	3.86	15.2	2.31	186.5	4.61	1.62	41.2	17.3	16.8	65.5	33.2	163	46.2	4.15	29.71	11.7	3.6	2.5	3.5	3.9	6.6	4.55	0.02		0.0024	5000000	2	0
male	25	4	0.43	0.295	37.56	137	225	12.3	32.8	3.27	2.82	91	2.23	0.75	1.67	0.58	0.13	65	0.31	0.7	139.1	3.86	15.2	2.31	186.5	4.61	1.62	41.2	17.3	16.8	65.5	33.2	163	46.2	5.68	455.605	12.3	3.6	2.8	4.9	3.9	7.2	4.55	0.02		0.0024	5000000	2	0
male	25	5	0.43	0.295	37.56	137	225	12.3	32.8	3.27	2.74	86	1.65	0.619	1.2	0.13	0.17	65	0.48	0.8	139.1	3.86	15.2	2.31	186.5	4.61	1.62	41.2	17.3	16.8	65.5	33.2	163	46.2	4.62	455.605	2.9	3.6	6	3.8	1.8	4.9	1.5	0.02		0.0024	5000000	2	0
male	25	6	0.43	0.295	37.56	178.2	326.4	12.3	32.8	3.27	2.85	89	1.19	0.461	0.55	0.22	0.24	78	0.76	0.9	14.7	3.63	17.2	2.29	129.1	4.36	1.34	44.5	8.5	15.2	61.1	14.8	23.4	73.3	5.68	29.77	8.3	18.2	5.7	14.8	14.8	4.9	4.55	0.02		0.0024	5000000	2	0
male	25	7	0.43	0.295	15.23	137	225	12.3	32.8	3.27	2.81	9	0.88	0.477	0.42	0.216	0.19	84	0.114	0.1	139.1	3.86	15.2	2.31	186.5	4.61	1.62	41.2	17.3	16.8	65.5	33.2	163	46.2	3.36	211.23	9.5	6.1	4.1	29.3	2.1	4.9	4.55	0.02		0.0024	5000000	2	0
male	25	8	0.79	0.337	126.7	151	177.3	12.7	35.1	3.69	2.62	84	0.68	0.426	0.29	0.324	0.22	89	0.147	0.1	138.2	3.77	15.3	2.24	175.6	5.2	1.585	37.9	17.8	18.2	68.8	53	177.9	49	17.8	687.57	1.7	7.1	6.2	41.4	1	6.5	5	0.1175		0.0024	5000000	2	1
Female	61	0	0.79	0.89	154	93	159	14.2	48	1.77	2.42	74	0.71	0.588	0.42	0.248	0.18	22	0.139	0.1	141.7	3.89	17.4	2.45	218	5.3	1.48	43.5	35.5	59.3	156.9	66.5	115	39	17.8	687.57	6.6	3.9	24.4	8.3	3.7	11.85	5	0		0.0026	5000000	5	1
Female	61	1	0.79	0.92	126.7	14	17.2	13.5	43.8	2.8	2.19	68	0.89	0.53	0.53	0.299	0.27	26	0.18	0.1	135.8	3.97	14	2.51	19	5.4	1.4	44.2	52.8	9.2	179.7	86.6	131	36	2.54	687.57	6.6	3.9	24.4	8.3	3.7	11.85	5	0		0.0026	5000000	5	1
Female	61	2	0.79	0.99	275	95	162.5	13.5	42.3	2.42	2.16	68	0.76	0.637	0.48	0.269	0.2	27	0.85	0.6	138.1	3.96	16.6	2.48	22	5.12	0.94	44.8	33.1	57.8	187.4	88.9	117	36	4.99	687.57	6.6	3.9	24.4	8.3	3.7	11.85	5	0		0.0026	5000000	5	1
Female	61	3	0.79	0.92	126.7	11	156	13.2	43.7	2.79	2.13	66	0.71	0.613	0.44	0.29	0.21	28	0.84	0.6	139.9	3.71	16	2.4	223	5	1.31	44.4	25.5	42.1	17.2	8.9	135	34	7.35	687.57	6.6	3.9	24.4	8.3	3.7	11.85	5	0		0.0026	5000000	5	1
Female	61	4	0.79	0.337	246	96	151.8	12.5	45.7	2.99	2.39	76	2.34	0.823	1.93	0.128	0.3	27	0.43	0.1	139	3.54	13.9	2.73	231	4.8	1.12	46.4	26.8	66	219.3	111.5	124	37	11.4	687.57	6.6	3.9	24.4	8.3	3.7	11.85	5	0		0.0026	5000000	5	1
Female	61	5	0.79	0.337	126.7	11	142.7	13.1	45.6	2.71	2.3	76	2.99	0.796	2.38	0.147	0.44	26	0.5	0.15	139	3.6	13.2	2.6	221	4.88	1.66	46.5	21.6	53	217.1	18.2	131	39	15.2	687.57	6.6	3.9	24.4	8.3	3.7	11.85	5	0		0.0026	5000000	5	1
Female	61	6	0.79	0.337	368	97	136.6	13.4	48.2	2.58	2.28	73	2.8	0.7	1.96	0.19	0.53	19	0.12	0.29	138	3.26	99.9	2.39	248	5.2	1.6	46.1	2.8	57.7	217.9	11.3	128	38	15.2	687.57	6.6	3.9	24.4	8.3	3.7	11.85	5	0		0.0026	5000000	5	1
Female	61	7	0.79	0.337	353	1	137.8	12.2	49.3	2.189	2.25	72	2.96	0.581	1.72	0.265	0.78	21	0.42	0.142	14	3.9	12.7	2.58	242	5.26	1.71	47.1	25.3	56.8	228	124.1	129	37	13.3	687.57	6.6	3.9	24.4	8.3	3.7	11.85	5	0		0.0026	5000000	5	1
Female	61	8	0.79	0.337	126.7	151	177.3	12.7	35.1	3.69	2.32	75	5.65	0.723	4.8	0.173	0.98	23	0.12	0.58	138.2	3.77	15.3	2.24	175.6	5.2	1.585	37.9	17.8	18.2	68.8	53	177.9	49	1.7	687.57	6.6	3.9	24.4	8.3	3.7	11.85	5	0		0.0026	5000000	5	1
Female	61	9	0.79	0.137	126.7	18	147.6	12.7	35.1	3.69	2.2	71	3.28	0.77	2.32	0.15	0.49	22	0.14	0.46	14.7	3.33	13.5	2.47	333	5.68	1.54	47.1	27.4	69.5	226.9	137.3	152	46	1.3	4126.67	6.6	3.9	24.4	8.3	3.7	11.85	5	0		0.0026	5000000	5	1
Female	61	10	0.79	0.147	223	151	177.3	12	52.2	1.947	2.12	7	2.59	0.693	1.05	0.158	0.41	16	0.145	0.38	138.2	3.77	15.3	2.24	175.6	5.2	1.585	37.9	17.8	18.2	68.8	53	177.9	49	11.5	687.57	6.6	3.9	24.4	8.3	3.7	11.85	5	0		0.0026	5000000	5	1
Female	61	11	0.79	0.135	126.7	111	158.4	12.7	35.1	3.69	2.23	73	2.67	0.715	1.91	0.139	0.37	22	0.14	0.37	138.9	3.89	99.7	2.53	32	5.16	1.61	46.9	34.4	76.8	253.5	169.1	147	43	7.19	687.57	6.6	3.9	24.4	8.3	3.7	11.85	5	0		0.0026	5000000	5	1
Female	61	12	0.79	0.337	126.7	151	177.3	12.7	35.1	3.69	2.15	71	2.8	0.737	1.53	0.129	0.27	2	0.129	0.27	138.2	3.77	15.3	2.24	175.6	5.2	1.585	37.9	17.8	18.2	68.8	53	177.9	49	17.8	687.57	6.6	3.9	24.4	8.3	3.7	11.85	5	0		0.0026	5000000	5	1
Female	61	13	0.79	0.337	126.7	151	177.3	12.7	35.1	3.69	2.42	78	9.46	0.914	8.65	0.44	0.42	29	0.4	0.36	138.2	3.77	15.3	2.24	175.6	5.2	1.585	37.9	17.8	18.2	68.8	53	177.9	49	17.8	687.57	6.6	3.9	24.4	8.3	3.7	11.85	5	0		0.0026	5000000	5	1
Female	61	14	0.79	0.145	131	98	135.8	11.2	43	2.22	2.1	69	3.21	0.849	2.73	0.82	0.26	21	0.62	0.2	138.8	4.8	13.5	2.55	298	5.37	1.15	42.6	29.6	5.8	26.8	142.4	116	48	8.59	687.57	6.6	3.9	24.4	8.3	3.7	11.85	5	0		0.0026	5000000	5	1
Female	61	15	0.79	0.337	126.7	151	177.3	12.7	35.1	3.69	2.3	75	4.8	0.829	3.38	0.99	0.4	26	0.7	0.29	138.2	3.77	15.3	2.24	175.6	5.2	1.585	37.9	17.8	18.2	68.8	53	177.9	49	17.8	687.57	6.6	3.9	24.4	8.3	3.7	11.85	5	0		0.0026	5000000	5	1
Female	61	16	0.79	0.337	126.7	151	177.3	12.7	35.1	3.69	2.28	76	2.4	0.769	1.57	0.128	0.26	31	0.94	0.19	138.2	3.77	15.3	2.24	175.6	5.2	1.585	37.9	17.8	18.2	68.8	53	177.9	49	17.8	687.57	6.6	3.9	24.4	8.3	3.7	11.85	5	0		0.0026	5000000	5	1
Female	61	17	0.79	0.337	126.7	151	177.3	11	41.4	2.131	2.24	73	2.4	0.746	1.52	0.145	0.3	31	0.11	0.21	135.2	4.44	13.8	2.45	34	4.96	1.28	42.2	24.6	71	285.1	153.1	148	46	11	687.57	6.6	3.9	24.4	8.3	3.7	11.85	5	0		0.0026	5000000	5	1
Female	55	0	0.43	0.114	35	137	225	1.3	27.2	3.567	2.84	89	0.95	0.957	0.91	0.11	0.1	148	0.11	0.1	139.1	3.86	15.2	2.31	186.5	4.61	1.62	41.2	17.3	16.8	65.5	33.2	163	46.2	5.68	1639.76	3.7	3.6	5.2	3.8	3.9	4.9	4.55	0		0.0011	5000000	5	0
Female	55	1	0.43	0.18	32	137	225	1.5	26.7	3.567	3.2	94	0.73	0.918	0.67	0.27	0.2	137	0.14	0.1	139.1	3.86	15.2	2.31	186.5	4.61	1.62	41.2	17.3	16.8	65.5	33.2	163	46.2	5.68	455.605	3.7	3.6	5.2	3.8	3.9	4.9	4.55	0		0.0011	5000000	5	0
Female	55	2	0.43	0.124	37.56	137	225	1.4	25.4	3.17	2.68	86	0.49	0.837	0.41	0.61	0.3	98	0.61	0.3	139.1	3.86	15.2	2.31	186.5	4.61	1.62	41.2	17.3	16.8	65.5	33.2	163	46.2	5.68	1242.87	3.7	3.6	5.2	3.8	3.9	4.9	4.55	0		0.0011	5000000	5	0
Female	55	3	0.43	0.295	37.56	137	225	1.9	25.7	3.41	2.67	84	0.3	0.734	0.22	0.33	0.1	1	0.2	0.6	139.1	3.86	15.2	2.31	186.5	4.61	1.62	41.2	17.3	16.8	65.5	33.2	163	46.2	5.68	455.605	3.7	3.6	5.2	3.8	3.9	4.9	4.55	0		0.0011	5000000	5	0
Female	55	4	0.79	0.337	44	151	177.3	1.9	26	4.229	2.7	84	0.43	0.581	0.26	0.93	0.4	17	0.279	0.12	138.2	3.77	15.3	2.24	175.6	5.2	1.585	37.9	17.8	18.2	68.8	53	177.9	49	17.8	687.57	6.6	3.9	24.4	8.3	3.7	11.85	5	0		0.03	5000000	5	1
Female	55	5	0.79	0.17	126.7	151	177.3	11.5	28.3	5	2.54	81	0.76	0.526	0.4	0.66	0.5	15	0.395	0.3	138.2	3.77	15.3	2.24	175.6	5.2	1.585	37.9	17.8	18.2	68.8	53	177.9	49	17.8	955.6	6.6	3.9	24.4	8.3	3.7	11.85	5	0		0.03	5000000	5	1
Female	20	0	0.43	0.146	59	193	187.1	11.8	33.3	2.546	2.5	74	1.5	0.856	0.9	0.66	0.7	79	0.41	0.4	137.1	3.81	16.1	2.41	77	4.19	1.31	4.3	32.4	29.1	6.8	28.5	224	29	4.63	931.34	3.7	3.6	5.2	3.8	3.9	4.9	4.55	0		0.0011	5000000	3	0
Female	20	1	0.43	0.167	37.56	27	181.1	12.3	32.8	3.27	2.44	73	1.23	0.862	1.6	0.62	0.8	81	0.38	0.5	14.3	3.87	17.8	2.28	81	4.31	1.44	38.6	28.9	29.3	62.4	27.3	242	28	3.8	455.605	3.7	3.6	5.2	3.8	3.9	4.9	4.55	0		0.0011	5000000	3	0
Female	20	2	0.43	0.177	37.56	218	171.1	11.5	32.1	2.5	2.67	85	4.85	0.856	1.58	0.75	0.14	78	0.37	0.7	138.8	3.8	17.9	2.25	92	4.26	1.86	37.9	25.7	25.4	64.5	27.1	264	28	4.71	753.96	3.7	3.6	5.2	3.8	3.9	4.9	4.55	0		0.0011	5000000	3	0
Female	20	3	0.79	0.337	126.7	23	163.5	12.7	35.1	3.69	2.23	69	1.56	0.642	1	0.237	0.37	6	0.79	0.12	137.8	3.71	14.9	2.23	9	4.45	1.68	38.7	25.4	23.1	65.6	26.1	271	28	11.3	687.57	6.6	3.9	24.4	8.3	3.7	11.85	5	0		0.03	5000000	3	1
Female	20	4	0.43	0.295	123	233	15.4	11.8	34.2	3.41	2.21	68	3.66	0.692	2.53	0.172	0.63	52	0.12	0.37	141	3.49	17.3	2.24	79	3.78	1.38	38	24.8	23	68.3	26.2	282	27	2.2	455.605	3.7	3.6	5.2	3.8	3.9	4.9	4.55	0		0.0011	5000000	3	0
Female	20	5	0.43	0.265	37.56	222	131.2	12.3	32.8	3.27	1.97	61	4.42	0.645	2.85	0.222	0.98	58	0.14	0.46	14.9	3.51	17	2.16	87	3.49	1.27	35.7	2.1	19.6	66.4	24.3	279	28	36.8	685.34	3.7	3.6	5.2	3.8	3.9	4.9	4.55	0		0.0011	5000000	3	0
Female	20	6	0.43	0.265	274	218	124.3	12.1	34.8	3.248	2.14	65	6.77	0.596	4.3	0.25	1.69	55	0.126	0.85	143.8	3.47	17	2.2	96	3.53	1.44	35.5	2.2	18.7	7.7	24.9	276	3	38.2	738.71	3.7	3.6	5.2	3.8	3.9	4.9	4.55	0		0.0011	5000000	3	0
Female	20	7	0.79	0.266	126.7	216	141.2	12.7	35.1	3.69	2.5	78	6.3	0.546	3.44	0.325	2.5	46	0.325	2.5	143.1	3.33	16.2	2.18	119	4.15	1.88	39.5	17.2	2.4	79.9	27.5	28	38	3.1	687.57	6.6	3.9	24.4	8.3	3.7	11.85	5	0		0.03	5000000	3	1
male	10	0	2.19	0.8	37.56	118	236	13.1	36.5	2.78	3.95	16	3	0.828	2.48	0.59	0.18	176	0.6	0.18	14.5	3.91	13.4	2.48	27	5.12	2	41.7	9.6	15.5	118.5	14.7	141	36	5.68	455.605	3.7	3.6	5.2	3.8	3.9	4.9	4.55	0.13		0.011	4000000	4	0
male	10	1	1.84	0.83	256	123	219.6	14.5	37.9	2.64	3.82	12	2.17	0.774	1.68	0.63	0.14	156	0.19	0.86	144.9	3.86	16.8	2.59	3	5.1	0.77	42.3	9.1	15.4	19	13.4	144	31	1	54.16	3.7	3.6	5.2	3.8	3.9	4.9	4.55	0.13		0.011	4000000	4	0
male	10	2	0.43	0.98	37.56	127	251.2	11.7	27.6	2.283	3.97	16	2.34	0.666	1.56	0.16	0.25	164	0.96	0.22	141.9	3.93	13	2.43	279	5.29	1.32	42.7	12.1	15.7	11.9	14	149	29	1.4	455.605	3.7	3.6	5.2	3.8	3.9	4.9	4.55	0.13		0.011	4000000	4	0
male	10	3	1.94	0.217	317	151	28.1	14.9	38.6	2.54	3.85	15	5.4	0.932	5.3	0.21	0.11	151	0.22	0.12	137.5	3.75	99.9	2.4	76	5.89	2.36	42.7	11.2	2.7	12.5	13.5	177	39	1.55	62.99	6.6	3.9	24.4	8.3	3.7	11.85	5	0.13		0.011	4000000	4	1
male	10	4	0.79	0.337	126.7	139	23.8	13	32.2	3.22	2.45	69	1.33	0.749	1.05	0.3245	0.36	39	0.31	0.27	14	3.82	15	2.36	275	5.19	0.94	39	9.1	16.4	98.5	13.3	176	38	21.2	687.57	6.6	3.9	24.4	8.3	3.7	11.85	5	0.13		0.011	4000000	4	1
male	10	5	0.79	0.337	274	178	153.9	13.4	3.6	3.14	3.62	97	3.78	0.78	2.95	0.96	0.36	11	0.27	0.1	137	3.76	12	2.21	3	5.33	1.5	39.1	12.4	2.9	85.1	13.8	225	38	36.7	687.57	6.6	3.9	24.4	8.3	3.7	11.85	5	0.13		0.011	4000000	4	1
male	10	6	0.79	0.411	126.7	251	126.9	14.8	43.8	14.8	3.71	1	2.67	0.71	1.9	0.124	0.33	124	0.44	0.12	139.5	3.9	16.1	2.32	28	4.78	1.37	41.7	11.6	24.9	79	17.5	336	41	38.9	336.51	6.6	3.9	24.4	8.3	3.7	11.85	5	0.13		0.011	4000000	4	1
male	10	7	0.79	0.337	452	259	122.6	12.2	29.9	1.912	3.53	96	2.77	0.581	1.61	0.172	0.48	15	0.77	0.21	146.8	3.98	15.9	2.21	36	3.53	2.11	38.9	8.4	24.3	67	17.9	347	39	33.7	1675.36	6.6	3.9	24.4	8.3	3.7	11.85	5	0.13		0.011	4000000	4	1
male	34	0	0.43	0.295	37.56	139	359.6	31.2	39.7	2.59	3.8	12	2.25	0.836	1.88	0.4	0.9	16	0.8	0.18	141.4	4.35	13.8	2.43	354	4.43	2.63	46.7	3	21	86.8	159.9	175	54	4.71	2	3.7	3.6	5.2	3.8	3.9	4.9	4.55	0.02		0.0004	5000000	1	0
male	34	1	0.43	0.77	37.56	149	367	29.2	36.1	2.69	3.85	118	2.3	0.797	1.83	0.65	0.15	146	0.91	0.21	141.7	4.2	13.5	2.45	362	4.35	3	48	31.7	23.6	87.9	157.6	175	55	5.85	455.605	3.7	3.6	5.2	3.8	3.9	4.9	4.55	0.02		0.0004	5000000	1	0
male	34	2	0.43	0.295	37.56	142	36.1	29.3	35.9	3.26	3.87	122	2.73	0.784	2.14	0.73	0.2	124	0.88	0.24	137.3	3.76	99	2.37	374	4.23	3.6	48.6	28.3	21.2	98.5	149.6	175	57	8.7	455.605	3.7	3.6	5.2	3.8	3.9	4.9	4.55	0.02		0.0004	5000000	1	0
male	34	3	0.43	0.295	37.56	17	371.2	32.4	41.1	3.36	3.93	123	3.34	0.733	2.45	0.114	0.38	132	0.18	0.36	142.3	4.21	11.4	2.5	339	4.54	2.57	48.3	21.7	18.2	11.7	143.4	21	59	23.8	455.605	3.7	3.6	5.2	3.8	3.9	4.9	4.55	0.02		0.0004	5000000	1	0
male	34	4	0.79	0.195	126.7	177	29.8	31.8	42.5	3.6	3.85	119	2.7	0.596	1.61	0.193	0.52	118	0.133	0.36	14.8	4.42	12.5	2.46	348	4.4	2.17	47.3	18.9	15	14.4	141.6	214	63	53.5	687.57	6.6	3.9	24.4	8.3	3.7	11.85	5	0.02		0.0004	5000000	1	1
male	54	0	0.43	0.295	11	144	36.6	11.4	25.4	4.3	3.32	19	2.29	0.891	2.4	0.39	0.9	22	0.26	0.6	14.8	4.23	1.8	2.52	457	4.3	2.73	43.7	29.4	23	63.1	67.8	19	9	5.68	86.39	3.7	3.6	5.2	3.8	3.9	4.9	4.55	0		0	5000000	2	0
male	54	1	0.43	0.295	37.56	128	373.4	1.8	3.7	3.29	3.32	17	2.34	0.872	2.4	0.56	0.13	22	0.34	0.8	142	4.31	13.2	2.45	442	4.71	3.33	41.9	32.1	23.2	58.3	61.2	166	9	4.94	455.605	3.7	3.6	5.2	3.8	3.9	4.9	4.55	0		0	5000000	2	0
male	54	2	0.43	0.19	11	164	359.1	11	26.6	3.84	3.47	114	3.83	0.874	3.35	0.52	0.2	229	0.34	0.13	137.9	4.2	12.7	2.39	469	4.63	4.7	44.1	29.5	24.3	65.6	62.1	217	84	5.57	822.12	3.7	3.6	5.2	3.8	3.9	4.9	4.55	0		0	5000000	2	0
male	54	3	0.79	0.337	126.7	145	336.8	11.3	28.5	3.67	3.9	11	4.5	0.889	3.6	0.42	0.17	183	0.31	0.17	138.6	4.4	13.9	2.31	478	4.62	3.41	4.1	26	16.6	6.3	53	186	8	12.8	687.57	6.6	3.9	24.4	8.3	3.7	11.85	5	0		0	5000000	2	1
male	54	4	0.43	0.295	37.56	137	225	11.4	27.6	3.67	2.93	97	3.2	0.812	2.45	0.63	0.19	2	0.76	0.23	142.3	3.92	15.4	2.31	459	5.13	2.86	41.1	17.2	14	6.3	48.5	163	88	22.8	455.605	3.7	3.6	5.2	3.8	3.9	4.9	4.55	0		0	5000000	2	0
male	54	5	0.43	0.47	37.56	148	277.2	12.5	31	3.67	3	97	1.93	0.678	1.31	0.13	0.25	211	0.135	0.26	141.1	4	18.5	2.33	484	4.75	1.73	4.6	25.2	16.5	56.7	49.6	182	8	19	44.5	3.7	3.6	5.2	3.8	3.9	4.9	4.55	0		0	5000000	2	0
male	54	6	0.43	0.295	34	181	331	11.2	26	5.1	3.18	13	1.43	0.447	0.64	0.236	0.34	26	0.23	0.29	145.8	4.37	18.3	2.45	518	5.14	1.86	45.8	25.9	22.3	65.5	54.2	216	8	12.6	898.33	3.7	3.6	5.2	3.8	3.9	4.9	4.55	0		0	5000000	2	0
male	54	7	0.43	0.295	37.56	28	314.2	11.3	26	3.75	3.11	13	4.77	0.741	3.53	0.96	0.46	33	0.132	0.63	145	4.71	17.4	2.25	546	4.73	2.87	44.7	28.2	23.1	65.2	58.8	255	87	5.68	455.605	3.7	3.6	5.2	3.8	3.9	4.9	4.55	0		0	5000000	2	0
male	54	8	0.43	0.295	34	137	225	11.3	25.1	3.84	3.9	1	3.26	0.673	2.19	0.156	0.51	328	0.147	0.48	142.8	4.8	19	2.45	519	4.57	2.83	43.2	19.1	15.5	63.5	56.1	177	92	6.18	641.56	3.7	3.6	5.2	3.8	3.9	4.9	4.55	0		0	5000000	2	0
male	73	0	0.43	0.12	37.56	266	246.4	1.6	27.1	4.32	4.54	119	2.38	0.862	2.5	0.63	0.15	136	0.21	0.5	138.2	3.16	1.8	2.25	211	5.37	2.34	41.8	53.6	64.6	99	333	331	54	8.42	935.1	2.3	3.6	6.5	5.8	4.6	4.9	4.55	0		0.008	5000000	10	0
male	73	1	0.43	0.122	37.56	271	248	12.3	32.8	3.27	4.58	123	2.14	0.859	1.84	0.61	0.13	155	0.33	0.7	137.7	3.11	11	2.34	228	5.18	2.96	41.9	62.3	84.7	14	433.4	349	56	6.68	455.605	4.3	8.3	8.2	13.1	9.3	6.1	5.6	0		0.008	5000000	10	0
male	73	2	0.43	0.162	37.56	263	253.6	1.6	28.4	3.83	4.51	12	3.66	0.917	3.36	0.3	0.11	167	0.14	0.5	14.7	3.5	1	2.25	239	5.21	2.88	42.3	48.6	6.9	15	432	329	6	6.4	763.66	5.6	1.5	12.7	21.9	3.6	8.3	4.55	0		0.008	5000000	10	0
male	73	3	0.79	0.235	126.7	275	241.5	11.4	28.2	3.54	4.63	122	2.87	0.826	2.37	0.66	0.19	167	0.35	0.1	139.1	3.47	99	2.23	232	5.61	2.64	43.3	4.5	54	1.5	353.2	35	56	13.7	687.57	4.5	1.5	14.6	19.7	3.7	9.2	5	0		0.008	5000000	10	1
male	73	4	0.79	0.221	126.7	253	221.5	1.5	27.7	4.32	4.22	115	2.6	0.69	1.42	0.16	0.33	168	0.53	0.11	141.9	3.25	1.4	2.2	246	5.67	2.5	4.7	36.5	49.4	91.4	28.4	321	56	16.3	891.48	6.6	2.1	27.4	17.5	3.7	4.2	15	0		0.008	5000000	10	1
Female	15	0	0.4	0.98	7.15	287.6	26.1	13	4.4	3.82	2.74	87	1.67	0.928	1.55	0.42	0.7	165	0.3	0.5	142.7	3.17	16.7	2.33	2.1	4.93	1.9	41.9	6.6	1.5	46	14.6	233.7	39	2.3	286.95	3.5	5.1	4.6	2.7	4.7	5.4	5.6	0.175		0.1587	5000000	5	0
Female	15	1	0.43	0.13	37.56	22.3	31.1	13.3	41.7	3.55	2.74	86	2.61	0.962	2.51	0.11	0.3	154	0.27	0.7	142.3	3.45	17.6	2.37	181.4	4.55	1.43	42.4	5.8	1	45.3	13.7	225.2	4.6	1.64	455.605	6	5.6	5.5	1.4	3.9	4.5	4.55	0.175		0.1587	5000000	5	0
Female	15	2	0.39	0.198	15.33	222.7	293.9	13.9	43.1	4.27	2.83	89	4.47	0.96	4.29	0.9	0.4	138	0.31	0.14	14.8	3.43	15.6	2.3	212.3	5.5	1.18	43.9	6.6	11.8	51.2	16	261.4	39.3	1.4	235.36	13.5	6.3	34.3	6.6	5	11.5	5	0.175		0.1587	5000000	5	1
Female	15	3	0.79	0.578	126.7	218.2	213.6	14.8	53.5	5.2	2.63	85	2.63	0.91	2.37	0.19	0.5	111	0.8	0.21	14.6	2.9	14.5	2.26	194.3	5.6	1.1	41	2.9	11.9	44.1	15.1	249	36.6	92.3	687.57	6.9	6.7	62.6	5.9	3.7	1.9	3.7	0.175		0.1587	5000000	5	1
Female	36	0	0.47	0.63	4.35	16.2	383.4	1.6	23.7	3.94	2.54	74	0.56	0.674	0.38	0.25	0.14	87	0.1	0.258	138.6	4.4	13.2	2.24	191.1	4.61	1.62	42.6	52.9	3.9	75.1	224.8	188	36.6	5.68	526.24	1.6	3.6	5.2	18.2	3.9	4.9	4.55	0.13		0.625	5000000	3	0
Female	36	1	0.43	0.295	37.56	143	35.7	11.2	22.6	3.61	2.33	68	0.57	0.747	0.43	0.185	0.11	87	0.1	0.235	14	4.12	15.1	2.19	222.9	4.61	1.39	38.8	77.9	46.9	75.9	266.5	177.5	38.6	3.14	455.605	1.5	3.6	5.2	3.1	3.9	4.9	4.55	0.13		0.625	5000000	3	0
Female	36	2	0.37	0.84	23.18	141.3	317.1	12.1	24.7	3.69	2.37	72	0.74	0.854	0.63	0.91	0.7	87	0.1	0.215	137	4.14	14.2	2.22	228.7	4.61	1.49	38.2	76.3	4.1	8.9	284.4	17	38.8	6.79	488.5	3.7	0.6	2.2	0.2	3.9	4.9	4.55	0.13		0.625	5000000	3	0
Female	36	3	0.79	0.186	126.7	168.9	288.5	11.7	25.5	4.69	2.59	8	1.39	0.93	1.29	0.39	0.5	39	0.1	0.21	135.7	4.5	13.1	2.16	26.1	5.2	1.23	4.7	78.4	42.5	94.2	327.3	212.7	41.4	2.2	687.57	17.6	3.9	36	4.1	3.7	11.85	5	0.13		0.625	5000000	3	1
Female	36	4	1.2	0.416	72.61	171.9	212.6	12.3	3.9	5.6	2.65	82	1.71	0.934	1.6	0.38	0.6	39	0.1	0.153	132.1	3.89	98.9	2.27	21.3	5.2	1.1	39.2	62.4	36.1	87.8	324.8	215.1	4.2	93.1	944.5	6.6	3.9	12.4	8.3	3.7	11.85	5	0.13		0.625	5000000	3	1
Female	36	5	0.79	0.337	126.7	164.4	131.6	13.4	38.1	4.96	2.23	68	1.19	0.93	1.11	0.3	0.4	39	0.1	0.15	135.3	3.57	12.6	2.6	241.5	5.2	0.97	34.1	37.3	19.5	6	228.1	22	41.4	157	687.57	6.3	3.9	35	5.9	3.7	38.6	5	0.13		0.625	5000000	3	1
Female	36	6	5.55	0.8575	546.35	193.4	95.1	13.65	40.85	3.977	2.11	64	0.66	0.842	0.56	0.91	0.6	26.5	0.1	0.87	134.8	3.59	12.4	1.92	249.9	5.6	1.26	32.5	24.4	12.1	49.2	182.3	239.1	42.2	214	3887.88	11.9	4.1	82.6	36.5	4	6.4	7.75	0.13		0.625	5000000	3	2
Female	38	0	0.43	0.295	37.56	157	313.6	12.3	32.8	3.27	3.8	13	6.78	0.38	2.58	0.529	3.59	425	0.79	0.54	138.7	4.52	12.3	2.39	247	5.7	2.7	46.1	22.7	25.5	79.1	29.1	186	4	5.68	455.605	3.7	3.6	5.2	3.8	3.9	4.9	4.55	0		0.0023	5000000	4	0
Female	38	1	0.43	0.2	37.56	139	263.1	12.3	32.8	3.27	2.65	91	5.56	0.397	2.35	0.462	2.97	363	0.99	0.59	137.8	4.7	12.9	2.32	231	5.27	1.9	42.4	2.8	24.5	69.3	22.2	163	4	1.49	455.605	3.7	3.6	5.2	3.8	3.9	4.9	4.55	0		0.0023	5000000	4	0
Female	38	2	0.43	0.295	37.56	12	291.8	12.3	32.8	3.27	2.49	85	5.92	0.378	2.24	0.498	2.95	38	0.124	0.78	144.6	4.8	13.9	2.36	211	4.85	1.77	42.4	18.1	21.1	71.3	25	154	42	1.58	455.605	3.7	3.6	5.2	3.8	3.9	4.9	4.55	0		0.0023	5000000	4	0
Female	38	3	0.43	0.295	37.56	137	225	12.3	32.8	3.27	2.77	99	6.3	0.465	2.93	0.373	2.35	346	0.14	0.62	139.1	3.86	15.2	2.31	186.5	4.61	1.62	41.2	17.3	16.8	65.5	33.2	163	46.2	3.46	455.605	3.7	3.6	5.2	3.8	3.9	4.9	4.55	0		0.0023	5000000	4	0
Female	38	4	0.43	0.295	37.56	137	225	12.3	32.8	3.27	2.85	12	5.96	0.619	3.85	0.227	3.3	316	0.129	1.9	139.1	3.86	15.2	2.31	186.5	4.61	1.62	41.2	17.3	16.8	65.5	33.2	163	46.2	6.3	455.605	3.7	3.6	5.2	3.8	3.9	4.9	4.55	0		0.0023	5000000	4	0
Female	38	5	0.43	0.27	37.56	12	226.4	12.3	32.8	3.27	2.71	97	8.47	0.454	4.5	0.358	2.93	275	0.122	1.5	143.4	3.84	15	2.26	238	4.7	1.73	41.5	16.6	21.5	6.9	22.7	161	45	5.68	455.605	3.7	3.6	5.2	3.8	3.9	4.9	4.55	0		0.0023	5000000	4	0
Female	38	6	0.43	0.295	37.56	137	225	12.3	32.8	3.27	2.72	95	8.62	0.47	4.17	0.34	2.61	271	0.115	0.97	139.1	3.86	15.2	2.31	186.5	4.61	1.62	41.2	17.3	16.8	65.5	33.2	163	46.2	5.68	455.605	3.7	3.6	5.2	3.8	3.9	4.9	4.55	0		0.0023	5000000	4	0
Female	38	7	0.43	0.37	37.56	137	225	12.3	32.8	3.27	2.82	98	8.43	0.495	3.46	0.31	2.65	27	0.124	0.96	139.1	3.86	15.2	2.31	186.5	4.61	1.62	41.2	17.3	16.8	65.5	33.2	163	46.2	3.15	455.605	3.7	3.6	5.2	3.8	3.9	4.9	4.55	0		0.0023	5000000	4	0
Female	29	0	0.43	0.421	37.56	19	187.5	12.4	33.8	3.567	1.96	57	0.24	0.78	0.17	0.28	0.5	54	0.42	0.1	134.7	4.9	97	2.46	472	5.85	2.26	42.3	23.7	12.3	58.2	24.8	137	5	36.1	284.37	3.7	3.6	5.2	3.8	3.9	4.9	4.55	0.27		0.83	5000000	7	0
Female	29	1	0.43	0.414	37.56	86	183.8	12.3	37.7	3.41	1.72	5	0.16	0.687	0.11	0.25	0.4	48	0.63	0.1	143	4.1	1.1	2.34	256	5.67	1.84	42.5	2	12.2	59.9	23.8	97	59	3	455.605	3.7	3.6	5.2	3.8	3.9	4.9	4.55	0.27		0.83	5000000	7	0
Female	29	2	0.79	0.512	126.7	76	164.5	13.4	46.5	2.81	1.68	5	0.14	0.715	0.1	0.214	0.3	37	0.71	0.1	138	3.99	99.9	2.2	167	5.74	1.29	36.7	15.5	1.4	56.3	25.3	84	56	17.8	687.57	6.6	3.9	24.4	8.3	3.7	11.85	5	0.27		0.83	5000000	7	1
Female	29	3	0.79	0.764	126.7	151	177.3	14.3	43.7	2.593	1.74	65	0.14	0.786	0.11	0.143	0.2	24	0.71	0.1	138.2	3.77	15.3	2.24	175.6	5.2	1.585	37.9	17.8	18.2	68.8	53	177.9	49	71.1	687.57	6.6	3.9	24.4	8.3	3.7	11.85	5	0.27		0.83	5000000	7	1
Female	29	4	0.43	1.32	228	111	13.5	13.3	39.4	2.977	2.17	65	0.2	0.85	0.17	0.1	0.2	26	0.5	0.1	141.9	3.5	99	2.24	19	5.4	1.15	38.6	22.2	24.5	62.5	26.2	15	58	145	455.605	3.7	3.6	5.2	3.8	3.9	4.9	4.55	0.27		0.83	5000000	7	0
Female	29	5	0.43	0.295	159	137	225	13.4	4.2	3.248	2.6	61	0.26	0.847	0.22	0.115	0.3	23	0.38	0.1	139.4	3.79	1	2.5	277	5.11	1.38	38.8	26.5	28.6	66.5	26	176	61	5.68	5961.18	3.7	3.6	5.2	3.8	3.9	4.9	4.55	0.27		0.83	5000000	7	0
Female	29	6	0.43	0.295	382	139	14.5	12.7	36.4	3.41	2.13	62	0.2	0.65	0.13	0.2	0.4	26	0.5	0.1	138.2	3.9	91.5	2.3	274	5.3	2.18	39	2.7	16.5	67.5	26.8	165	53	185	455.605	3.7	3.6	5.2	3.8	3.9	4.9	4.55	0.27		0.83	5000000	7	0
Female	29	7	0.43	1.67	223	144	125.2	12.3	32.8	3.27	2.78	78	2.14	0.746	1.52	0.33	0.36	87	0.63	0.1	139.1	3.86	15.2	2.31	186.5	4.61	1.62	41.2	17.3	16.8	65.5	33.2	163	46.2	21	455.605	3.7	3.6	5.2	3.8	3.9	4.9	4.55	0.27		0.83	5000000	7	0
Female	29	8	0.43	0.94	89	132	155.2	11.8	33.4	2.693	2.34	7	0.16	0.499	0.8	0.313	0.5	26	0.15	0.3	141.1	3.37	95.9	2.39	132	5.13	2.63	41.7	14.8	16.4	79.4	31.5	169	49	12	455.605	3.7	3.6	5.2	3.8	3.9	4.9	4.55	0.27		0.83	5000000	7	0
Female	29	9	0.43	0.295	111	123	181.1	11.9	32.8	2.189	2.8	62	0.2	0.45	0.9	0.4	0.8	24	0.125	0.3	141.8	3.25	94.5	2.35	138	5.2	2.9	39.9	14.7	17.5	75.3	31.6	156	48	77.4	7188.31	3.7	3.6	5.2	3.8	3.9	4.9	4.55	0.27		0.83	5000000	7	0
male	26	0	0.43	0.54	37.56	167	299.5	12.1	31.4	2.857	3.84	117	2.5	0.84	2.1	0.76	0.19	239	0.4	0.1	14.4	4.21	13	2.31	288	4.59	1.28	46.6	23.9	19.5	14.3	31.6	216	66	2.81	455.605	2.3	3.6	5.2	4.7	2.5	4.3	37.6	0.02		6e-05	5000000	1	0
male	26	1	0.43	0.56	37.56	177	298.3	12.3	32.8	3.27	3.71	114	2.53	0.819	2.7	0.79	0.2	241	0.43	0.11	14.7	4.4	13.2	2.32	33	4.35	1.25	45.3	24.8	23.2	13.1	29.4	231	66	1.92	455.605	3.7	3.6	5.2	3.8	3.9	4.9	4.55	0.02		6e-05	5000000	1	0
male	26	2	0.43	0.295	37.56	175	312.5	12	32.8	2.546	3.71	114	2.53	0.819	2.7	0.79	0.2	241	0.58	0.19	141.4	3.99	13.2	2.39	345	4.52	1.9	45.1	23.6	23.3	16.5	27.8	227	58	2.27	455.605	3.7	3.6	5.2	3.8	3.9	4.9	4.55	0.02		6e-05	5000000	1	0
male	26	3	0.43	0.156	36	171	33.7	11.8	3.6	2.352	3.66	114	3.26	0.749	2.44	0.11	0.19	234	0.67	0.24	139.7	4.8	14	2.52	3	4.44	1.64	44.3	22.9	2.4	14.8	26.6	229	66	2.32	455.605	3.7	3.6	5.2	3.8	3.9	4.9	4.55	0.02		6e-05	5000000	1	0
male	26	4	0.43	0.432	37.56	181	328	12.3	32.8	3.27	3.65	114	3.26	0.749	2.44	0.11	0.33	234	0.72	0.28	14.3	4.16	12.9	2.5	36	4.67	1.17	47.7	28.6	22.7	114	27.2	236	67	5.1	455.605	9.4	1.8	1.8	3.6	7.2	3.4	35.3	0.02		6e-05	5000000	1	0
male	26	5	0.43	0.295	3	187	324.7	11.5	3.6	2.317	3.59	111	3.56	0.756	2.69	0.84	0.3	235	0.126	0.26	139	3.96	15	2.24	4.6	5	1.49	46.3	29.2	26.3	18.6	27.3	232	54	6.8	455.605	3.2	3.6	2.5	1.6	2.4	2.8	29.3	0.02		6e-05	5000000	1	0
male	26	6	0.43	0.213	37.56	171	315.2	11.9	28.7	2.5	3.82	119	3.91	0.71	2.78	0.1	0.39	236	0.147	0.29	14.8	3.97	13.6	2.43	396	4.63	1.65	45.3	33.1	24.4	17.1	26.3	21	53	3.44	246.62	1.7	3.6	1.4	5.5	2	8	44.3	0.02		6e-05	5000000	1	0
male	26	7	0.43	0.239	42	165	315.4	11.5	29.2	2.387	3.72	116	2.6	0.534	1.1	0.175	0.36	248	0.91	0.71	141.6	3.9	13.3	2.44	411	3.94	1.69	44.3	32.6	21.1	19.3	25.9	22	68	3.12	455.605	1.5	3.6	1.14	2.8	4.7	5.5	84.7	0.02		6e-05	5000000	1	0
male	26	8	0.43	0.221	37.56	193	39.6	11.2	29.4	1.855	3.65	115	1.97	0.477	0.94	0.234	0.46	243	0.124	1.17	139.6	3.91	14	2.38	387	3.96	1.22	47.9	35.1	29.9	124.6	29.3	259	58	6.72	455.605	2.9	2.3	2.5	4.3	2	2.5	26.8	0.02		6e-05	5000000	1	0
male	26	9	0.43	0.192	29	185	343.7	11.6	29.8	1.9	3.66	115	7.82	0.82	6.27	0.63	0.49	226	0.129	1.17	138.1	3.73	13.7	2.49	456	5.17	1.8	5.3	4.1	31.9	128.5	31.6	249	59	6.8	455.605	2	1.3	2.4	11.1	2.4	2.6	28.7	0.02		6e-05	5000000	1	0
male	17	0	0.43	0.295	37.56	14	336.4	11.9	29.2	1.51	3.69	132	1.97	0.295	0.58	0.518	1.2	235	0.152	0.3	144.5	4.7	16.8	2.52	454	4.5	1.16	48.2	22.4	18.5	76.4	17.5	127	54	1.34	153.97	3.7	3.6	5.2	3.8	3.9	4.9	4.55	0.05		0.013	5000000	1	0
male	17	1	0.43	0.21	37.56	112	313.1	12.1	3.1	1.487	3.59	12	2.44	0.389	0.95	0.465	1.13	265	0.118	0.29	143.3	3.87	15.6	2.5	435	4.6	2.1	47.2	24.1	18.7	74.1	16.4	129	57	1.23	133.91	3.7	3.6	5.2	3.8	3.9	4.9	4.55	0.05		0.013	5000000	1	0
male	17	2	0.43	0.295	37.56	93	35.1	12.1	3	1.433	3.57	12	2.85	0.454	1.28	0.369	1.4	269	0.135	0.38	144.3	3.82	16.4	2.43	273	4.4	2.2	45.7	19.6	17.1	72.6	15.8	126	54	1.11	455.605	3.7	3.6	5.2	3.8	3.9	4.9	4.55	0.05		0.013	5000000	1	0
male	17	3	0.43	0.295	37.56	12	272	12	3	1.561	3.62	121	2.7	0.53	1.36	0.319	0.86	262	0.119	0.32	142.2	3.59	15.6	2.47	214	4.17	2.3	44.3	19.5	15.4	7.7	15.4	122	48	1.37	455.605	3.7	3.6	5.2	3.8	3.9	4.9	4.55	0.05		0.013	5000000	1	0
male	17	4	0.43	0.295	37.56	12	29.9	12.5	31.4	1.577	3.64	12	2.86	0.371	1.6	0.42	1.15	284	0.147	0.42	145.3	3.72	14.3	2.28	198	4.31	1.85	45.4	19.4	17.8	72.8	16.3	132	51	5.68	455.605	3.7	3.6	5.2	3.8	3.9	4.9	4.55	0.05		0.013	5000000	1	0
male	17	5	0.43	0.34	37.56	137	225	12.3	32.8	3.27	3.98	126	3.76	0.521	1.96	0.335	1.26	157	0.282	0.3	139.1	3.86	15.2	2.31	186.5	4.61	1.62	41.2	17.3	16.8	65.5	33.2	163	46.2	5.68	124.36	3.7	3.6	5.2	3.8	3.9	4.9	4.55	0.05		0.013	5000000	1	0
male	41	0	0.25	0.32	37.56	123	266.5	13.3	41.6	2.1	3.79	117	3.41	0.528	1.8	0.343	1.17	141	0.93	0.32	146.5	3.88	17.8	2.37	252	5.29	1.51	42.8	4.9	24.9	59.7	31	161	69	3.56	643.68	3.7	3.6	2.2	1.3	3.9	1.1	2.2	0.02		0.011	5000000	2	0
male	41	1	0.43	0.295	37.56	116	242.4	12.3	32.8	3.27	3.63	112	2.9	0.655	1.9	0.2	0.58	12	0.94	0.27	139.8	3.71	18.2	2.34	29	5.6	1.74	42.1	44.7	27.6	59.3	31	159	67	2.6	455.605	3.7	3.6	3.2	2.9	3.9	3.6	3.3	0.02		0.011	5000000	2	0
male	41	2	0.3	0.62	37.56	137	225	13.5	42.6	2.15	3.53	11	5.6	0.649	3.28	0.223	1.13	119	0.84	0.43	139.1	3.86	15.2	2.31	186.5	4.61	1.62	41.2	17.3	16.8	65.5	33.2	163	46.2	3.97	569.73	2.8	1.5	3.6	3.7	2	3.5	4.2	0.02		0.011	5000000	2	0
male	41	3	0.79	0.376	126.7	132	23.7	12.7	35.1	3.69	3.61	113	4.24	0.795	3.37	0.134	0.57	1	0.48	0.2	14	3.6	17.5	2.21	22	5.69	1.44	41.4	45.2	46.4	69.4	44.3	2	77	9.64	687.57	7.1	3.9	9.2	4.6	2.5	8.9	4	0.1175		0.011	5000000	2	1
male	41	4	0.52	0.295	37.56	133	225	14	42.9	2.34	3.47	19	4.37	0.655	2.86	0.226	0.99	91	0.7	0.31	139.2	3.5	16.3	2.24	175	5.24	1.27	42	49.7	39.6	8	48.4	192	69	21.8	725.3	3.7	3.3	4.3	6.1	3.9	5	4.6	0.02		0.011	5000000	2	0
male	41	5	0.43	0.295	37.56	127	24.3	12.3	32.8	3.27	3.52	19	4.33	0.615	2.66	0.258	1.12	13	0.65	0.28	139.7	3.78	16.3	2.35	226	4.87	1.26	42.8	4.9	27.9	88.3	52.9	184	67	1.2	455.605	3.7	3.6	5.2	3.8	3.9	4.9	4.55	0.02		0.011	5000000	2	0
male	41	6	0.43	0.184	37.56	145	232.4	13.2	4.8	2.54	3.6	113	5.48	0.563	3.9	0.292	1.6	113	0.8	0.44	139.1	3.86	15.2	2.31	186.5	4.61	1.62	41.2	17.3	16.8	65.5	33.2	163	46.2	6.47	645.98	2.2	3.6	2.1	4.8	3.9	4.9	4.1	0.02		0.011	5000000	2	0
male	41	7	0.43	0.132	37.56	147	27.9	12.3	32.8	3.27	3.96	126	4.76	0.462	2.2	0.368	1.75	134	0.87	0.41	139.7	3.85	13.5	2.39	238	5.54	2.13	49	37.5	33.8	11.5	63.2	21	66	4.12	455.605	3.7	3.6	5.2	11.8	3.9	4.9	5.5	0.02		0.011	5000000	2	0
male	29	0	0.25	0.157	37.56	13	335.4	12.9	38.1	3.88	2.78	78	2.14	0.746	1.52	0.33	0.36	87	0.7	0.1	14.2	3.41	98.5	2.34	54.2	4.59	1.7	46.6	23.5	19.6	53.6	11.8	155	76.7	13	79.46	3.7	3.6	5.2	3.1	4.6	3	4.55	0.12		0.269	5000000	3	0
male	29	1	0.29	0.19	37.56	125.5	336.3	12.4	35.8	3.43	3.49	11	3.85	0.952	3.67	0.16	0.6	15	0.3	0.1	138.5	3.71	99.2	2.29	51.8	4.66	1.23	46.8	21.4	22.1	58.5	16.2	163.3	81.9	7.94	455.605	8	5.5	5.6	3.8	4.7	11.8	4.55	0.12		0.269	5000000	3	0
male	29	2	0.53	0.541	126.7	135.6	297.3	13.4	39.1	3.63	3.31	15	2.93	0.926	2.72	0.24	0.7	139	0.7	0.2	136.4	3.18	99.9	2.12	488.5	5.5	1.31	44.4	16.4	16	54.8	12.5	171.3	91.9	12.2	665.52	29.1	4.3	39.5	5.2	3.8	1	1.4	0.12		0.269	5000000	3	1
male	29	3	1.21	0.882	546.35	155.6	197.8	14.8	34.2	4.3	2.28	12	1.38	0.885	1.22	0.58	0.8	96	0.3715	0.2	135.4	3.3	99.6	2.21	429.2	7.2	0.58	34.45	16	21.6	41.8	2.4	193.5	12	87.7	2500	33.4	4.1	196.7	9.5	5.2	412.7	4.9	0.12		0.269	5000000	3	2
male	29	4	2.89	1.48	546.35	244.2	134.4	14.4	56.9	4.52	3.1	99	1.69	0.869	1.47	0.77	0.13	84	0.12	0.2	135.7	3.1	95.6	2.21	425.4	5.99	1.625	41.3	34.3	45.5	44.1	44.5	314.3	99.2	22	3262.87	18.4	3.3	295.7	2.3	5.3	485.2	2.1	0.12		0.269	5000000	3	2
Female	34	0	1.29	0.167	37.56	97.5	28.2	14.2	43.2	4.31	2.19	79	2.14	0.444	0.8	0.278	0.36	52	0.282	0.3	137.1	3.59	15.7	2.15	188	5.2	1.26	38.8	24.4	27.4	69.6	112.5	131.1	32.7	17.9	3655.5	2.1	3.4	2.6	4.3	3.9	1.1	2.9	0.155		0.146	5000000	7	0
Female	34	1	0.43	0.136	37.56	112.1	215.6	12.5	31.6	4.24	2.21	79	0.19	0.474	0.9	0.263	0.5	55	0.282	0.3	136.4	3.56	15.2	2.23	2.4	4.83	1.25	38.8	24.3	29.3	72.9	116.9	14.3	29	14.1	455.605	4.4	5.2	4.6	3.4	3.9	5.4	5.4	0.155		0.146	5000000	7	0
Female	34	2	1.2	0.25	126.7	13.5	24.1	13.4	44.7	4.16	2.25	81	0.11	0.363	0.4	0.364	0.4	65	0.91	0.1	136.9	3.69	15.1	2.17	165.5	5.56	1.11	38.6	25.1	35.6	79.3	148.4	157.8	3.7	26.2	3674.93	1.4	2.4	126.7	4.7	2.9	1.1	1.6	0.155		0.146	5000000	7	1
Female	34	3	2.89	0.325	546.35	139.3	167	13.6	35.6	4.84	2.21	78	0.6	0.7065	0.625	0.4	0.4	58	0.3715	0.2	138	3.43	15.1	2.21	149.4	5.62	1.3	38	17.6	21.2	7.3	12.6	165.3	34	77.9	2500	17.6	1.5	484.6	6.5	4	6.6	1.6	0.155		0.146	5000000	7	2
Female	23	0	0.46	0.278	18.19	34.2	494.2	13.1	38	3.6	2.28	76	1.87	0.926	1.73	0.21	0.4	129	0.282	0.3	138.6	3.89	15.6	2.34	198.6	4.61	1.71	46.2	25.4	47.9	93.9	57.6	364.1	29.2	2.79	1332.27	3.7	6.4	4.3	3	3.4	5.2	18.6	0.02		2e-05	5000000	2	0
Female	23	1	0.43	0.288	37.56	315.2	467.7	12.8	37.8	3.28	2.2	72	2	0.925	1.85	0.25	0.5	15	0.5	0.1	136.1	3.77	12.8	2.27	219.2	4.61	1.58	46.8	24.8	33.4	94.9	58.2	339.8	37.2	3.1	455.605	3.5	4.8	5.9	4.9	4.5	3.7	22.2	0.02		2e-05	5000000	2	0
Female	23	2	0.43	0.346	37.56	295.3	42.4	13.5	34.3	2.72	2.8	69	1.24	0.871	1.8	0.73	0.9	95	0.282	0.3	139.4	3.98	16.7	2.27	222	4.61	0.92	45.7	25.5	37.1	1.5	63.3	325.3	38	3.81	1192.51	3.3	5.3	8.7	7.8	3.9	3.6	15	0.02		2e-05	5000000	2	0
Female	23	3	0.79	0.336	126.7	36.3	367.1	13.3	34.5	3.26	1.96	66	1.7	0.758	0.81	0.121	0.13	87	0.37	0.4	138.9	3.63	14.9	2.27	243	5.2	1.49	48.2	22.3	29.9	11	58.5	345.4	36.1	7.44	687.57	4.6	5.3	6.6	6.4	3.7	4.6	3	0.1175		2e-05	5000000	2	1
Female	23	4	0.77	0.377	37.56	295.6	323.2	14.3	36.8	3.32	1.92	66	1.1	0.6	0.66	0.191	0.21	92	0.1	0.11	138.8	3.76	16.7	2.26	196	4.61	1.34	47.4	22.7	28.5	116.4	7.2	326	43.8	1.6	981.44	4.5	2.7	12.1	9	3.1	6.7	12.9	0.02		2e-05	5000000	2	0
Female	23	5	0.43	0.295	37.56	292.8	287.4	12.8	36.2	3.81	1.92	67	1.6	0.321	0.34	0.462	0.49	92	0.132	0.14	139	3.52	16.7	2.3	172.4	4.61	1.13	47.8	23.5	28.3	128.9	8.9	313.2	43.9	5.68	455.605	4.1	3.7	12.7	9.2	4.8	4.9	4.55	0.02		2e-05	5000000	2	0
Female	23	6	0.52	0.337	83.2	258.4	246.9	13.9	36.4	3.51	2	69	1.45	0.172	0.25	0.497	0.72	113	0.269	0.39	14.1	3.42	17.6	2.17	187.4	5.2	1.7	44.9	18.1	18.2	117.6	75.8	27.3	43.9	1.8	687.57	3.3	6.2	9.4	8	4.8	7.5	13.3	0.1175		2e-05	5000000	2	1
Female	23	7	0.43	0.341	37.56	229.1	269.2	14.6	37.1	3.2	2.9	71	2.93	0.221	0.65	0.352	1.3	135	0.379	1.11	139.3	3.47	15.8	2.15	255.2	4.61	1.29	43.4	14	17	116.5	71.3	3.7	36.3	5.68	594.82	3.8	4.2	11.3	15.7	3.9	3.6	4.55	0.02		2e-05	5000000	2	0
Female	23	8	0.36	0.338	37.56	317	226	13.2	38	3.6	2.22	75	9.3	0.582	5.41	0.123	1.14	164	0.273	2.54	141.4	3.2	15.9	2.23	289.1	4.61	1.53	43.9	12.3	22.2	128	86.1	385.8	37	1.4	963.64	3.5	6.3	12.4	17.3	3.2	5.4	15.4	0.02		2e-05	5000000	2	0
Female	23	9	0.79	0.35	126.7	346.5	228.6	14	38.3	3.82	2.34	79	13.68	0.752	1.29	0.115	1.57	24	0.119	1.63	143.9	3.33	18.5	2.13	272.2	5.2	1.45	44.3	11.5	24.1	139.1	96.9	449.7	37.6	9.18	687.57	6.6	3.9	24.4	8.3	3.7	11.85	5	0.1175		2e-05	5000000	2	1
male	39	0	0.97	0.139	37.56	394.7	278.5	13	4.3	4.34	1.87	63	0.46	0.783	0.36	0.65	0.3	86	0.65	0.3	14.1	4.16	13.5	2.34	232.8	4.65	2.47	36.5	23.5	19.3	68.2	39.2	42.6	59.5	6.42	217.6	3.7	12.3	11	3.8	3.9	7.4	4.55	0		0	5000000	4	0
male	39	1	0.43	0.12	37.56	399.8	275.1	12.3	32.8	3.27	1.85	62	0.94	0.841	0.79	0.53	0.5	87	0.53	0.5	138.5	4.14	15.5	2.31	241.5	4.62	2.62	37.8	19.7	21.1	69	34.4	42.2	57.8	5.2	455.605	3.7	2.6	5.2	3.8	3.9	4.9	4.55	0		0	5000000	4	0
male	39	2	1.35	0.18	37.56	416	281.4	13.3	35.6	4.24	1.87	63	1.19	0.849	1.1	0.34	0.4	84	0.67	0.8	139.2	3.87	15.5	2.29	34.7	4.75	2.61	39.7	17.2	21.4	71.7	34.1	428.4	6	5.2	25	1.5	31	5.2	8.1	13	13.6	21	0		0	5000000	4	0
male	39	3	0.43	0.295	37.56	434.9	281.4	12.3	32.8	3.27	1.88	65	1.38	0.739	1.2	0.65	0.9	75	0.145	0.2	138.2	3.84	14.8	2.31	186.5	4.61	2.35	4	17.4	2.1	7.4	33.3	449	62	5.9	455.605	14.3	3.6	7.3	3.5	15.3	2.9	4.55	0		0	5000000	4	0
male	39	4	0.43	0.95	56.2	44.7	274.2	13	38	3.85	1.82	64	1.3	0.7	0.91	0.77	0.1	69	0.185	0.24	142.3	3.86	17.9	2.28	215.1	4.48	1.56	39.7	12.9	18.6	65.4	28.9	424.8	6.1	6.41	455.605	3.7	15.7	5.4	8.8	6.3	13.5	4.55	0		0	5000000	4	0
male	39	5	1.34	0.97	37.56	45.4	293.8	12.8	35.9	3.72	1.92	67	1.68	0.679	1.14	0.83	0.14	7	0.28	0.35	142	3.48	17.3	2.35	214.3	4.23	1.99	4.9	11	21.2	64.6	29.2	464.4	57.3	5.5	1685.47	3.1	3.6	5.2	3.8	3.9	4.7	4.55	0		0	5000000	4	0
male	39	6	0.79	0.179	126.7	453.6	261.4	12.7	35.1	3.69	1.92	66	3.8	0.748	2.84	0.66	0.25	57	0.168	0.64	143.1	3.35	15.4	2.37	215	3.92	1.79	38.2	9.8	23.8	62.1	28.1	464.3	55.5	11.7	687.57	6.6	3.9	24.4	5	3.7	16.8	5	0		0	5000000	4	1
male	46	0	0.43	0.295	37.56	113	225	12.3	32.8	3.27	2.13	76	0.48	0.854	0.41	0.83	0.4	2	0.42	0.2	142.2	3.77	19	2.2	217	4.83	1.42	37.8	15	17	88.8	46	138	56	5.68	455.605	3.7	3.6	5.2	3.8	3.9	4.9	4.55	0.075		0.014	10000000	4	0
male	46	1	0.43	0.181	161	137	172.2	12.3	32.8	3.27	2.31	81	0.44	0.818	0.36	0.136	0.6	22	0.23	0.1	141.9	4.5	16.7	2.23	254	5.43	1.25	44.1	15	18	11.1	55	151	63	5.29	25	3.7	3.6	5.2	3.8	3.9	4.9	4.55	0.075		0.014	10000000	4	0
male	46	2	0.43	0.175	151	13	169.5	13.3	3	2.22	2.18	77	0.43	0.627	0.27	0.279	0.12	19	0.282	0.3	142.4	3.85	16.8	2.27	261	5.23	1.34	43.6	11	17	16.8	5	155	57	8.5	455.605	3.7	3.6	5.2	3.8	3.9	4.9	4.55	0.075		0.014	10000000	4	0
male	46	3	0.43	0.158	168	128	171	13.4	3	2.19	2.13	74	0.46	0.544	0.25	0.37	0.17	24	0.43	0.2	145.1	3.92	17.6	2.21	275	5.12	1.39	42.1	14	18	13.2	5	153	54	5.61	1776.2	3.7	3.6	5.2	3.8	3.9	4.9	4.55	0.075		0.014	10000000	4	0
male	46	4	0.79	0.146	194	119	169.4	12.3	32.6	2.5	2.4	71	0.58	0.482	0.28	0.414	0.24	21	0.52	0.3	143.1	3.97	11	2.3	27	5.78	1.46	41.2	11	16	117.2	5	142	56	5.68	687.57	6.6	3.9	24.4	8.3	3.7	11.85	5	0.075		0.014	10000000	4	1
male	46	5	0.43	0.295	296	13	15.8	12.3	32.8	3.27	1.97	7	0.63	0.587	0.37	0.349	0.22	18	0.48	0.3	143.2	3.65	19.2	2.14	237	5.3	0.94	38.5	11	14	112.1	48	15	53	5.68	792.9	3.7	3.6	5.2	3.8	3.9	4.9	4.55	0.075		0.014	10000000	4	0
male	46	6	0.43	0.295	593	114	143.1	12.3	32.8	3.27	2	7	0.57	0.43	0.23	0.474	0.27	2	0.88	0.5	141.9	3.66	19.5	2.23	215	4.84	0.92	37.9	1	15	13.7	42	139	5	23	455.605	3.7	3.6	5.2	3.8	3.9	4.9	4.55	0.075		0.014	10000000	4	0
male	46	7	0.43	0.171	276	132	15.3	13.5	35	2.38	2.16	76	0.86	0.442	0.38	0.349	0.3	2	0.282	0.15	142	3.18	12.8	2.18	325	4.67	1.1	43.6	1	14	114.9	44	155	63	24.1	971.87	3.7	3.6	5.2	3.8	3.9	4.9	4.55	0.075		0.014	10000000	4	0
male	46	8	0.43	0.26	181	133	153	12.3	32.8	3.27	2.5	74	1.9	0.532	0.58	0.239	0.26	22	0.183	0.2	145.3	3.39	16.7	2.37	343	5.15	0.97	43.7	9	15	121.3	44	154	62	5.68	99.83	3.7	3.6	5.2	3.8	3.9	4.9	4.55	0.075		0.014	10000000	4	0
male	46	9	0.79	0.213	398	151	151	12.7	35.1	3.69	2.27	8	1.52	0.795	1.21	0.112	0.17	22	0.79	0.12	143.7	3.5	14.8	2.2	359	5.56	1.25	45.7	9	15	133.2	53	169	69	17.8	2247.87	6.6	3.9	24.4	8.3	3.7	11.85	5	0.075		0.014	10000000	4	1
male	46	10	0.79	2.19	11	151	177.3	21.7	112.7	0.836	0.88	3	1.58	0.753	1.19	0.212	0.33	18	0.49	0.5	143.6	3.48	15.2	2.37	361	5.65	1.25	45.6	9	16	133.3	53	185	69	79.8	687.57	6.6	3.9	24.4	8.3	3.7	11.85	5	0.075		0.014	10000000	4	1
male	22	0	0.43	0.89	66	153	33	1.7	27.6	2.35	4.32	133	2.62	0.927	2.43	0.31	0.8	178	0.11	0.3	138.5	3.9	99	2.3	211	4.27	1.79	48.3	22	15	12.1	27	175	77	2.9	455.605	3.7	3.6	5.2	3.8	3.9	4.9	4.55	0		0.013	5000000	4	0
male	22	1	0.79	0.337	126.7	163	32.6	12.7	35.1	3.69	3.98	125	4.4	0.983	3.97	0.5	0.2	152	0.5	0.2	138.1	3.36	13.1	2.19	26	4.34	1.77	42.7	1	15	98.6	25	2	72	4.16	486.44	6.6	3.9	24.4	8.3	3.7	11.85	5	0		0.013	5000000	4	1
male	22	2	2.89	0.136	342	128	246.3	11.6	36.2	3.34	3.64	115	3.52	0.977	3.44	0.11	0.4	121	0.6	0.2	14.5	3.45	19.6	2.23	229	5.84	0.98	44.3	11	15	84.9	28	151	77	84	762.7	11.9	4.1	153.1	18.35	4	43.8	7.75	0		0.013	5000000	4	2
male	22	3	2.89	0.775	154	129	169.6	13.65	40.85	3.977	3.5	111	1.93	0.943	1.82	0.16	0.3	12	0.26	0.5	141	3.36	19.7	2.24	216	5.6	1.41	41	13	15	89.4	55	162	7	2	2500	11.9	4.1	153.1	18.35	4	43.8	7.75	0		0.013	5000000	4	2
male	22	4	2.89	1.31	546.35	14	12.8	12.8	47.4	4.656	3.9	98	0.89	0.89	0.72	0.34	0.3	98	0.67	0.6	139.1	3.52	17.4	2.11	239	5.52	1.55	37.9	12	12	1.7	68	181	84	228	1781.38	11.9	4.1	153.1	18.35	4	43.8	7.75	0		0.013	5000000	4	2
Female	18	0	0.43	0.49	29	111	25.8	12.4	3.4	2.317	3.4	18	0.65	0.816	0.53	0.92	0.6	169	0.46	0.3	141	3.6	16.6	2.33	89	4.33	0.98	39.2	25	24	13.9	14.8	161	35	1	664.17	3.7	3.6	5.2	3.8	3.9	4.9	4.55	0.03		0.0018	5000000	2	0
Female	18	1	0.43	0.42	37.56	121	279.6	11.3	3.3	2.387	3.35	12	1.79	0.854	1.53	0.67	0.12	162	0.39	0.7	141.1	3.73	18.9	2.22	98	4.1	1.3	41.2	36.5	27.3	11	18.6	172	38	1.27	455.605	3.7	3.6	5.2	3.8	3.9	4.9	4.55	0.03		0.0018	5000000	2	0
Female	18	2	0.43	0.81	21	112	295.9	11.1	29	2.5	3.38	16	2.23	0.92	2.1	0.49	0.11	151	0.18	0.4	142.7	3.67	19.4	2.29	17	4.8	1.58	42.4	34	24.2	114.1	2.4	155	39	1.96	2.17	3.7	3.6	5.2	3.8	3.9	4.9	4.55	0.03		0.0018	5000000	2	0
Female	18	3	0.43	0.112	37.56	11	263.7	11.5	28.4	2.693	3.38	14	4.41	0.91	4.1	0.36	0.16	149	0.29	0.13	142.6	3.7	11.8	2.28	14	4.22	1.36	41	47.4	28.5	12.9	26.9	149	39	3.6	455.605	3.7	3.6	5.2	3.8	3.9	4.9	4.55	0.03		0.0018	5000000	2	0
Female	18	4	0.43	0.295	24	99	246.1	12.3	28.9	2.916	3.22	99	1.9	0.764	1.45	0.1	0.19	139	0.89	0.17	145.2	3.54	11	2.32	111	4.6	1.5	4.2	44.7	22.9	116.2	3.5	127	37	4.9	455.605	3.7	3.6	5.2	3.8	3.9	4.9	4.55	0.03		0.0018	5000000	2	0
Female	18	5	0.43	0.295	37.56	137	246.3	11	26.6	2.81	3.17	1	1.12	0.419	0.47	0.188	0.21	136	0.277	0.31	143.5	3.84	11	2.25	112	4.13	0.93	49.4	51.3	12.1	128.2	34.7	152	36	4.39	455.605	3.7	3.6	5.2	3.8	3.9	4.9	4.55	0.03		0.0018	5000000	2	0
Female	18	6	0.43	0.111	16	123	25.9	11.2	29.3	2.916	3.34	16	0.92	0.77	0.7	0.315	0.29	141	0.467	0.43	141.7	3.98	18.3	2.38	122	3.87	0.98	44	43.5	2	128.5	33.3	145	38	3.6	236.59	3.7	3.6	5.2	3.8	3.9	4.9	4.55	0.03		0.0018	5000000	2	0
Female	18	7	0.43	0.14	37.56	12	252.1	11.1	29.1	3.17	3.55	112	1.14	0.35	0.4	0.211	0.24	154	0.649	0.74	143.7	4.17	18.1	2.38	125	4.47	1.16	46.1	39.1	19.6	143.6	33.2	138	4	5.68	455.605	3.7	3.6	5.2	3.8	3.9	4.9	4.55	0.03		0.0018	5000000	2	0
Female	18	8	0.43	0.148	16	113	246.8	11.5	29.5	3.176	3.58	114	2.38	0.88	0.21	0.181	0.43	166	0.685	1.63	142.6	3.77	17	2.33	131	4.46	0.8	46.8	33.5	16.1	145.4	33.2	133	4	4.61	271.5	3.7	3.6	5.2	3.8	3.9	4.9	4.55	0.03		0.0018	5000000	2	0
Female	18	9	0.43	0.193	37.56	162	258.2	11.8	29	3.323	3.74	117	1.89	0.576	6.27	0.85	0.93	178	0.324	3.53	143.2	3.63	17.5	2.41	166	3.75	1.62	46.1	26.4	18.8	153.7	33.1	231	4	6.71	455.605	3.7	3.6	5.2	3.8	3.9	4.9	4.55	0.03		0.0018	5000000	2	0
Female	18	10	0.43	0.151	23	146	257.8	11.3	26.6	3.176	3.58	115	1.6	0.746	7.5	0.7	0.7	185	0.175	1.76	143.9	3.83	17.1	2.41	194	4.3	1.1	46	25.8	17.4	163.5	31.6	29	43	9.3	431.47	3.7	3.6	5.2	3.8	3.9	4.9	4.55	0.03		0.0018	5000000	2	0
Female	25	0	0.28	0.158	43	266	39.2	13.6	25	4.43	2.52	83	3.78	0.941	3.56	0.3	0.1	118	0.32	0.12	139.5	3.85	99.4	2.35	196	4.13	2.29	39.7	31	31.8	37.2	28.3	36	39	21.3	233.27	3.7	3.6	5.2	3.8	3.9	4.9	4.55	0		0	5000000	3	0
Female	25	1	0.79	0.198	126.7	252	264.2	13.9	28.8	4.43	2.42	81	3.19	0.875	2.79	0.28	0.9	126	0.5	0.16	144.2	4.3	13.6	2.22	198	4.13	2.65	38	33.9	29.2	38	26.3	299	46	17.1	687.57	6.6	3.9	24.4	8.3	3.7	11.85	5	0		0	5000000	3	1
Female	25	2	0.43	0.295	292	21	194.5	14.8	34.2	3.6	2.9	69	2.44	0.787	1.92	0.86	0.21	113	0.57	0.14	143.6	3.42	18.3	2.21	183	4.39	1.32	34.5	26.8	23	33	19.7	256	39	23.8	2112.42	3.7	3.6	5.2	3.8	3.9	4.9	4.55	0		0	5000000	3	0
Female	25	3	0.43	0.274	37.56	236	196.6	14.9	37.8	3.97	2.14	7	2.67	0.557	1.49	0.266	0.71	129	0.79	0.21	143.1	3.1	99.8	2.27	226	4.38	1.35	39.1	32.3	28.4	32.8	2.3	278	44	53.6	455.605	3.7	3.6	5.2	3.8	3.9	4.9	4.55	0		0	5000000	3	0
Female	25	4	0.43	0.184	158	218	185.5	13.5	38.4	3.28	2.54	81	2.71	0.424	1.15	0.358	0.97	14	0.137	0.37	143	3.3	14.5	2.26	232	4.11	1.68	39.2	37.5	43.6	33.8	21.2	274	37	19.6	2938.76	3.7	3.6	5.2	3.8	3.9	4.9	4.55	0		0	5000000	3	0
Female	25	5	0.43	0.153	37.56	29	19.4	13.9	67.7	3.8	2.62	83	6.57	0.613	4.3	0.24	1.34	147	0.14	0.92	143.7	3.28	13.2	2.29	237	3.95	1.98	42.9	48.1	49.8	36.9	25	261	41	18.2	455.605	3.7	3.6	5.2	3.8	3.9	4.9	4.55	0		0	5000000	3	0
Female	25	6	0.43	0.295	13	186	171.9	13.7	36.9	3.21	2.45	78	6.37	0.669	4.26	0.192	1.22	148	0.11	0.7	141.8	3.82	15.5	2.39	181	4.2	1.89	4.7	29.3	24.1	42.4	23.9	237	37	13.9	455.605	3.7	3.6	5.2	3.8	3.9	4.9	4.55	0		0	5000000	3	0
Female	25	7	0.79	0.88	126.7	188	156.7	14.2	32.5	2.84	2.35	75	5.2	0.626	3.14	0.225	1.13	145	0.125	0.63	146	3.5	13.8	2.26	173	4.21	2.1	43.9	23.8	21.55	42.5	25.4	232	36	12.1	25	6.6	3.9	24.4	8.3	3.7	11.85	5	0		0	5000000	3	1
male	47	0	0.236	0.295	114.2	14.6	137.1	13	35.2	2	2.41	8	1.46	0.81	1.17	0.89	0.13	15	0.13	0.15	146.8	2.42	117.2	2.23	169.3	5.18	4.76	42.9	11.9	8.7	57.8	19.4	155.5	82.6	25.9	237.52	3.7	3.6	5.2	3.8	3.9	4.9	4.55	0.02		0.025	10000000	6	0
male	47	1	0.43	0.197	37.56	129.3	158	13.5	31.1	1.66	2.5	69	0.76	0.671	0.51	0.171	0.13	18	0.145	0.11	2.33	2.86	119	2.31	142.2	5.61	4.7	42.2	12.2	13.4	52.6	17.6	153	8.1	12.4	455.605	3.7	3.6	5.2	3.8	3.9	4.9	4.55	0.02		0.025	10000000	6	0
male	47	2	0.43	0.134	374.5	134.1	189.1	12.2	28.2	1.82	1.87	61	0.53	0.666	0.35	0.28	0.11	38	0.126	0.7	146.3	2.95	116.5	2.14	127.9	4.92	3.41	4.4	12.2	15.7	48.1	21.9	158.1	7.4	7.14	2243.82	3.7	3.6	5.2	3.8	3.9	4.9	4.55	0.02		0.025	10000000	6	0
male	47	3	0.43	0.116	38.9	137	225	14.5	37.9	2.35	1.92	63	3.56	0.859	3.6	0.42	0.15	27	0.93	0.33	139.1	3.86	15.2	2.31	186.5	4.61	1.62	41.2	17.3	16.8	65.5	33.2	163	46.2	5.84	455.605	3.7	3.6	5.2	3.8	3.9	4.9	4.55	0.02		0.025	10000000	6	0
male	47	4	0.43	0.295	37.56	128.4	211.6	12.3	32.8	3.27	2.11	69	3.66	0.85	3.11	0.46	0.17	27	0.96	0.35	143.3	3.56	115.3	2.12	15.9	4.38	2.16	4	13.7	14.5	5	37.9	155.4	64.2	7.8	2162.89	3.7	3.6	5.2	3.8	3.9	4.9	4.55	0.02		0.025	10000000	6	0
Female	41	0	0.65	0.83	145.3	16	289.7	1.1	42.2	3.58	2.86	88	0.94	0.827	0.78	0.97	0.9	154	0.47	0.4	136.3	3.57	13.3	2.22	196	4.61	1.95	39.3	22.4	27.5	166	12.9	143	4	4.51	612.96	1.6	3.6	3.3	4.8	3.9	9.3	3.5	0.005		0.177	5000000	3	0
Female	41	1	0.43	0.121	28	12	349.8	12.3	32.8	3.27	3.42	17	1.63	0.833	1.36	0.111	0.18	22	0.25	0.4	137.4	3.79	97.6	2.38	245	4.61	2.91	49.2	21.6	25.4	192.4	137.8	163	6	3.73	455.605	3.7	3.6	7.6	1.5	3.9	4.9	4.9	0.005		0.177	5000000	3	0
Female	41	2	0.59	0.94	8.93	114	287.8	0.96	4.9	2.69	2.98	93	1.35	0.784	1.6	0.157	0.21	188	0.29	0.4	135.7	4.3	12.6	2.31	256	4.61	2.73	41.8	26.4	34.9	175	131.8	159	53	2.91	585.1	14.6	3.6	14.6	14.1	3.9	4.9	6.2	0.005		0.177	5000000	3	0
Female	41	3	0.79	0.81	24.82	114	281.7	12.7	35.1	3.69	2.92	9	1.43	0.87	1.15	0.133	0.19	153	0.28	0.4	138.7	3.89	14	2.28	258	5.2	2.88	39.7	2.1	27.7	163.5	114.2	152	43	2.58	687.57	6.6	3.9	8.7	4.7	3.7	11.85	3.2	0.005		0.177	5000000	3	1
male	21	0	0.26	0.295	116.9	16	218.7	14	41	3.79	2.11	64	0.23	0.754	0.17	0.152	0.3	18	0.61	0.1	144.7	3.56	19.3	2.28	216	5	1	37.5	13.2	1.6	97.8	16.6	124	54	2.3	923.76	3.7	9.5	4	3.1	3	13.7	4.6	0.025		0.0017	5000000	8	0
male	21	1	0.43	0.295	37.56	137	225	12.3	32.8	3.27	2.21	64	0.36	0.825	0.3	0.116	0.4	18	0.62	0.2	139.1	3.86	15.2	2.31	186.5	4.61	1.62	41.2	17.3	16.8	65.5	33.2	163	46.2	11	455.605	3.7	3.6	5.2	3.8	3.9	4.9	4.55	0.025		0.0017	5000000	8	0
male	21	2	0.43	0.295	37.56	137	225	12.3	32.8	3.27	2.34	69	4.1	0.98	3.93	0.9	0.4	14	0.8	0.3	139.1	3.86	15.2	2.31	186.5	4.61	1.62	41.2	17.3	16.8	65.5	33.2	163	46.2	7.47	191.83	3.7	3.8	4.7	4.7	3.9	4.4	4.55	0.025		0.0017	5000000	8	0
male	21	3	0.34	0.295	24.53	149	259.9	13.5	34.9	3.5	2.32	69	2.7	0.953	1.97	0.25	0.5	13	0.2	0.4	142.7	3.48	16.9	2.31	224	4.72	0.94	41.6	19.3	17	99.5	114.5	17	55	8.85	455.605	3.7	3.6	5.2	3.8	3.9	4.9	4.55	0.025		0.0017	5000000	8	0
male	21	4	0.43	0.295	37.56	137	225	12.3	32.8	3.27	2.29	69	1.1	0.832	0.84	0.12	0.1	11	0.58	0.6	139.1	3.86	15.2	2.31	186.5	4.61	1.62	41.2	17.3	16.8	65.5	33.2	163	46.2	9.6	1836	2.9	3	5.2	5.8	3.9	4	4.55	0.025		0.0017	5000000	8	0
male	21	5	0.79	0.337	126.7	151	177.3	12.7	35.1	3.69	2.23	68	0.54	0.772	0.42	0.119	0.6	8	0.1	0.5	138.2	3.77	15.3	2.24	175.6	5.2	1.585	37.9	17.8	18.2	68.8	53	177.9	49	1.8	687.57	6.6	3.9	24.4	8.3	3.7	11.85	5	0.025		0.0017	5000000	8	1
male	10	0	0.35	0.295	31.11	137	225	12.3	32.8	3.27	2.78	78	2.14	0.746	1.52	0.33	0.36	87	0.282	0.3	139.1	3.86	15.2	2.31	186.5	4.61	1.62	41.2	17.3	16.8	65.5	33.2	163	46.2	2.59	2385.39	3.7	3.6	4.4	2.5	5.1	4.9	9	0.03		0.0011	5000000	6	0
male	10	1	0.43	0.295	37.56	137	225	12.3	32.8	3.27	3.7	121	0.69	0.82	0.77	0.73	0.7	174	0.115	0.11	139.1	3.86	15.2	2.31	186.5	4.61	1.62	41.2	17.3	16.8	65.5	33.2	163	46.2	5.68	455.605	7.1	3.5	7.3	5.5	4.2	5.9	4.55	0.03		0.0011	5000000	6	0
male	10	2	0.22	0.295	57.74	195.2	217.9	15	37.5	3.27	3.49	116	1.52	0.79	1.2	0.72	0.11	153	0.125	0.19	139.7	3.87	13.2	2.4	247.7	4.61	2.47	42.5	13.4	19.1	132.3	4.6	219.7	35.1	4.4	111.57	6.8	9	1.7	4.8	3.2	8	11.6	0.03		0.0011	5000000	6	0
male	10	3	0.43	0.295	37.56	137	225	12.3	32.8	3.27	3.39	113	0.83	0.627	0.52	0.96	0.8	138	0.253	0.21	139.1	3.86	15.2	2.31	186.5	4.61	1.62	41.2	17.3	16.8	65.5	33.2	163	46.2	5.68	455.605	7.2	2.6	16.8	4.6	2.8	18.2	4.55	0.03		0.0011	5000000	6	0
male	10	4	0.43	0.295	37.56	137	225	12.3	32.8	3.27	3.57	12	0.57	0.228	0.13	0.246	0.14	147	0.421	0.24	139.1	3.86	15.2	2.31	186.5	4.61	1.62	41.2	17.3	16.8	65.5	33.2	163	46.2	26.9	188.4	5.4	3.6	23	5.3	7.5	21.2	16.1	0.03		0.0011	5000000	6	0
male	10	5	0.79	0.337	126.7	151	177.3	12.7	35.1	3.69	3.75	121	0.79	0.178	0.14	0.291	0.23	163	0.392	0.31	138.2	3.77	15.3	2.24	175.6	5.2	1.585	37.9	17.8	18.2	68.8	53	177.9	49	17.8	687.57	7.4	12.6	26.9	7.4	4.7	27.1	15	0.03		0.0011	5000000	6	1
male	56	0	0.43	0.612	37.56	153.4	434.9	14.4	33.7	4.5	2.78	87	2.8	0.99	1.89	0.67	0.14	172	0.14	0.3	142.4	3.41	11.6	2.28	253.5	5.45	2.9	41.1	12	15.6	77.2	31.5	186.1	63.5	5.79	455.605	3.7	9.7	5.2	3.8	3.9	4.9	4.55	0.02		8e-05	5000000	5	0
male	56	1	0.79	0.337	126.7	155.6	438.1	12.7	35.1	3.69	2.72	85	2.19	0.895	1.96	0.78	0.17	155	0.18	0.4	143.5	3.46	12.8	2.28	27.5	4.83	2.74	4.5	18.8	22.4	76.6	31.8	2.1	64.3	17.8	687.57	6.6	3.9	24.4	8.3	3.7	11.85	5	0.02		8e-05	5000000	5	1
male	56	2	0.43	0.295	37.56	137	225	12.3	32.8	3.27	2.67	81	3.59	0.953	3.42	0.22	0.8	138	0.14	0.5	139.1	3.86	15.2	2.31	186.5	4.61	1.62	41.2	17.3	16.8	65.5	33.2	163	46.2	5.68	455.605	3.7	3.6	5.2	3.8	3.9	4.9	4.55	0.02		8e-05	5000000	5	0
male	56	3	0.43	0.295	37.56	137	225	12.3	32.8	3.27	2.82	84	2.43	0.926	2.25	0.33	0.8	125	0.29	0.7	139.1	3.86	15.2	2.31	186.5	4.61	1.62	41.2	17.3	16.8	65.5	33.2	163	46.2	22.8	455.605	7.7	3.6	21.7	3.9	3.9	56.9	4.55	0.02		8e-05	5000000	5	0
male	56	4	0.43	0.295	37.56	137	225	12.3	32.8	3.27	2.73	85	1.4	0.76	0.79	0.96	0.1	117	0.96	0.1	139.1	3.86	15.2	2.31	186.5	4.61	1.62	41.2	17.3	16.8	65.5	33.2	163	46.2	5.68	455.605	7.4	8.9	12.5	2.8	3.9	43.3	4.55	0.02		8e-05	5000000	5	0
male	56	5	0.98	0.413	65.53	188.1	295.3	15	39.3	3.77	2.79	84	0.7	0.414	0.29	0.2	0.14	149	0.257	0.18	139.1	3.86	15.2	2.31	186.5	4.61	1.62	41.2	17.3	16.8	65.5	33.2	163	46.2	5.68	337.78	3.7	3.6	8.2	3.8	3.9	3.7	4.55	0.02		8e-05	5000000	5	0
male	56	6	0.79	0.321	126.7	151	177.3	12.7	35.1	3.69	2.8	84	0.67	0.57	0.34	0.254	0.17	169	0.149	0.1	138.2	3.77	15.3	2.24	175.6	5.2	1.585	37.9	17.8	18.2	68.8	53	177.9	49	17.8	687.57	3.6	3.9	44.6	6.2	3.7	71.2	13.1	0.02		8e-05	5000000	5	1
male	18	0	0.43	0.111	37.56	164.3	313.2	12.3	32.8	3.27	3.14	14	3.49	0.874	3.5	0.6	0.21	246	0.34	0.12	143.1	4.5	16.1	2.31	31.1	3.62	2.45	43.4	74.7	31.4	117.1	49.4	189.6	57.4	16.8	1148.84	3.7	3.6	25.4	2.1	3.9	4.9	4.55	0.005		0.0013	5000000	5	0
male	18	1	0.43	0.295	37.56	137	225	12.3	32.8	3.27	3.2	17	3.57	0.874	3.12	0.53	0.19	233	0.42	0.15	139.1	3.86	15.2	2.31	186.5	4.61	1.62	41.2	17.3	16.8	65.5	33.2	163	46.2	5.68	455.605	3.7	3.6	5.2	3.8	3.9	4.9	4.55	0.005		0.0013	5000000	5	0
male	18	2	0.43	0.295	37.56	137	225	12.3	32.8	3.27	2.99	14	3.61	0.87	3.14	0.44	0.16	224	0.47	0.17	139.1	3.86	15.2	2.31	186.5	4.61	1.62	41.2	17.3	16.8	65.5	33.2	163	46.2	5.68	455.605	3.7	3.6	5.2	3.8	3.9	4.9	4.55	0.005		0.0013	5000000	5	0
male	18	3	0.43	0.295	37.56	137	225	12.3	32.8	3.27	3.3	18	3.75	0.83	3.11	0.45	0.17	29	0.61	0.23	139.1	3.86	15.2	2.31	186.5	4.61	1.62	41.2	17.3	16.8	65.5	33.2	163	46.2	12.1	455.605	3.7	3.6	34.2	5.4	3.9	3.5	4.55	0.005		0.0013	5000000	5	0
male	18	4	0.56	0.295	1.9	189.5	288	13.5	46.2	3.63	3.4	111	4.32	0.774	3.34	0.65	0.28	198	0.83	0.36	141	3.57	15.6	2.31	346.3	3.4	2.43	43.4	5.4	23.4	19.1	44.2	27.1	59	5.68	455.605	3.7	3.6	5.2	3.8	3.9	4.9	4.55	0.005		0.0013	5000000	5	0
male	18	5	0.43	0.295	37.56	137	225	12.3	32.8	3.27	3.1	15	3.1	0.683	2.12	0.123	0.38	19	0.126	0.39	139.1	3.86	15.2	2.31	186.5	4.61	1.62	41.2	17.3	16.8	65.5	33.2	163	46.2	14.6	455.605	3.7	3.6	5.2	3.8	3.9	4.9	4.55	0.005		0.0013	5000000	5	0
male	18	6	0.43	0.152	37.56	137	225	12.3	32.8	3.27	3.7	17	3.68	0.74	2.59	0.13	0.48	181	0.128	0.47	139.1	3.86	15.2	2.31	186.5	4.61	1.62	41.2	17.3	16.8	65.5	33.2	163	46.2	5.68	782.1	3.7	3.6	5.2	3.8	3.9	4.9	4.55	0.005		0.0013	5000000	5	0
male	18	7	0.6	0.84	22.86	23.1	289	13.3	42.7	3.44	3.3	113	5.24	0.814	4.27	0.9	0.47	189	0.9	0.47	138.3	3.46	14	2.31	34.3	3.61	2.63	42.5	43.8	23.3	111.7	4.1	252.1	49	12.5	729.12	6.6	3.9	24.4	8.3	3.7	11.85	5	0.005		0.0013	5000000	5	1
male	18	8	0.79	0.337	126.7	151	177.3	12.7	35.1	3.69	3.25	112	2.9	0.77	3.92	0.94	0.48	163	0.126	0.64	138.2	3.77	15.3	2.24	175.6	5.2	1.585	37.9	17.8	18.2	68.8	53	177.9	49	17.8	687.57	6.6	3.4	152.8	7.3	4.4	3.7	23.8	0.005		0.0013	5000000	5	1
male	18	0	0.43	0.79	37.56	137	225	12.3	32.8	3.27	4.53	132	2.54	0.944	2.4	0.2	0.5	244	0.16	0.4	139.1	3.86	15.2	2.31	186.5	4.61	1.62	41.2	17.3	16.8	65.5	33.2	163	46.2	2.64	1513.33	2.3	3.6	3.2	2.9	3.3	3.2	1.9	0.015		0.00045	5000000	4	0
male	18	1	0.27	0.295	37.56	113.9	338.2	12.4	36.3	2.1	4.63	133	1.78	0.893	1.59	0.51	0.9	314	0.22	0.4	135.3	3.96	97.3	2.47	24.8	5.1	1.6	48.7	23.6	22.1	91.8	35	136.3	48.9	5.87	455.605	3	4.7	5	4.4	4.8	4.9	4.55	0.015		0.00045	5000000	4	0
male	18	2	0.43	0.39	37.56	137	225	12.3	32.8	3.27	4.42	126	2.31	0.9	2.8	0.22	0.5	222	0.35	0.8	139.1	3.86	15.2	2.31	186.5	4.61	1.62	41.2	17.3	16.8	65.5	33.2	163	46.2	5.88	1241.6	2.6	3.3	3.3	2.5	4.3	3.7	14.9	0.015		0.00045	5000000	4	0
male	18	3	0.43	0.295	37.56	137	225	12.3	32.8	3.27	4.23	124	4.1	0.919	3.77	0.2	0.8	183	0.27	0.11	139.1	3.86	15.2	2.31	186.5	4.61	1.62	41.2	17.3	16.8	65.5	33.2	163	46.2	2.3	455.605	2.1	4.7	3.1	2.2	2.5	3.6	9.9	0.015		0.00045	5000000	4	0
male	18	4	0.43	0.295	37.56	137	225	12.3	32.8	3.27	4.25	121	2.15	0.823	1.77	0.56	0.12	227	0.51	0.11	139.1	3.86	15.2	2.31	186.5	4.61	1.62	41.2	17.3	16.8	65.5	33.2	163	46.2	5.68	455.605	1.9	3.1	3.9	2.3	3.6	4.1	4.55	0.015		0.00045	5000000	4	0
male	18	5	0.27	0.57	15.77	157.1	298	14.2	34.4	1.82	4.35	128	2.1	0.795	1.6	0.65	0.13	22	0.75	0.15	139	4.32	12.4	2.48	318.6	4.74	1	48.7	24.2	28.2	88.5	31.5	174	56.1	4.51	1193.36	2.3	3	2.8	2.2	3.4	3.2	1.1	0.015		0.00045	5000000	4	0
male	18	6	0.43	0.72	37.56	137	225	12.3	32.8	3.27	4.45	129	1.78	0.797	1.42	0.67	0.12	145	0.96	0.17	139.1	3.86	15.2	2.31	186.5	4.61	1.62	41.2	17.3	16.8	65.5	33.2	163	46.2	2.39	1464.62	2.1	4.3	3.6	3	3.8	3.2	12.7	0.015		0.00045	5000000	4	0
male	18	7	0.43	0.295	37.56	137	225	12.3	32.8	3.27	4.19	124	1.81	0.673	1.22	0.15	0.19	167	0.166	0.3	139.1	3.86	15.2	2.31	186.5	4.61	1.62	41.2	17.3	16.8	65.5	33.2	163	46.2	3.64	455.605	2.5	4.1	3.4	4.5	4	2.9	4.55	0.015		0.00045	5000000	4	0
male	18	8	0.43	0.11	37.56	147.3	282	12.3	32.8	3.27	4.16	119	1.61	0.72	1.13	0.87	0.14	226	0.18	0.29	14.8	3.81	14.9	2.34	289.1	4.61	1.25	46.1	62.6	56.1	82.2	293	172.6	52.7	2.25	455.605	2.1	3	2.7	6.5	3.9	3.1	8.7	0.015		0.00045	5000000	4	0
male	18	9	0.43	0.295	37.56	137	225	12.3	32.8	3.27	4.3	124	1.83	0.722	1.32	0.93	0.17	213	0.164	0.3	139.1	3.86	15.2	2.31	186.5	4.61	1.62	41.2	17.3	16.8	65.5	33.2	163	46.2	2.22	455.605	2.1	3.8	3.6	6.3	2.3	3	6.5	0.015		0.00045	5000000	4	0
male	18	10	0.43	0.295	37.56	137	225	12.3	32.8	3.27	4.2	123	1.55	0.511	0.79	0.174	0.27	233	0.29	0.45	139.1	3.86	15.2	2.31	186.5	4.61	1.62	41.2	17.3	16.8	65.5	33.2	163	46.2	5.68	455.605	3.7	3.6	5.2	3.8	3.9	4.9	4.55	0.015		0.00045	5000000	4	0
male	18	11	0.43	0.295	37.56	137	225	12.3	32.8	3.27	4.22	123	1.7	0.44	0.48	0.196	0.21	256	0.327	0.35	139.1	3.86	15.2	2.31	186.5	4.61	1.62	41.2	17.3	16.8	65.5	33.2	163	46.2	5.68	455.605	3.7	3.6	5.2	3.8	3.9	4.9	4.55	0.015		0.00045	5000000	4	0
Female	50	0	0.43	0.887	37.56	137	225	12.4	41.9	5.65	1.94	6	0.6	0.746	1.52	0.33	0.36	26	0.282	0.3	136.7	3.86	16.4	2.16	186.5	4.61	1.62	41.2	17.3	16.8	65.5	33.2	163	35.6	5.68	455.605	3.7	7.1	72.5	3.8	14.8	4.9	4.55	0.025		0.8	5000000	3	0
Female	50	1	1.71	0.295	55.59	171.2	271.9	13.1	44	6.8	1.98	62	0.7	0.746	1.52	0.33	0.36	36	0.282	0.3	137.8	3.43	17.1	2.15	115.8	4.61	1.7	33.1	6.7	47.7	27.6	398.7	163	36.5	81.4	455.605	5.3	6	12.1	8.5	7	4.9	24.9	0.025		0.8	5000000	3	0
Female	50	2	0.43	0.295	37.56	137	225	12.3	32.8	3.27	2.13	65	0.6	0.746	1.52	0.33	0.36	48	0.282	0.3	139.1	3.86	15.2	2.31	186.5	4.61	1.62	41.2	17.3	16.8	65.5	33.2	163	46.2	9.6	455.605	4.5	2.2	72.2	3.1	7	4.2	11.5	0.025		0.8	5000000	3	0
Female	50	3	0.79	0.337	121.6	151	177.3	12.7	35.1	3.69	1.95	6	0.4	0.749	1.05	0.3245	0.36	54	0.31	0.27	133.2	3.92	14.5	2.15	175.6	5.2	1.585	37.9	17.8	18.2	68.8	53	177.9	46.2	98.6	687.57	8.6	6.7	27.8	6.4	3.1	1.3	12.7	0.025		0.8	5000000	3	1
Female	50	4	0.43	0.295	121.6	137	225	12.3	32.8	3.27	2.46	74	0.4	0.746	1.52	0.33	0.36	11	0.282	0.3	138.2	4.9	17.3	2.26	186.5	4.61	1.62	41.2	17.3	16.8	65.5	33.2	163	55.7	15	455.605	6.1	5.5	138.6	5.4	4.4	8.6	7.5	0.025		0.8	5000000	3	0
Female	50	5	1.66	0.363	11.9	197.6	23.7	13.7	46.5	6.92	2.16	68	0.6	0.749	1.05	0.3245	0.36	122	0.31	0.27	135.7	3.81	17.3	2.11	13.2	5.2	1.45	31.4	32.5	19	289.5	43.5	23.3	46.9	17.8	25	3.1	3	64.5	4.4	1.9	3.9	5	0.025		0.8	5000000	3	1
Female	50	6	0.43	0.295	37.56	137	225	12.3	32.8	3.27	2.3	78	0.18	0.778	0.14	0.111	0.2	148	0.111	0.2	132.9	4.66	15.5	2.2	186.5	4.61	1.62	41.2	17.3	16.8	65.5	33.2	163	42.4	135	455.605	7.7	6.4	73.5	8	9.3	11.1	21.1	0.025		0.8	5000000	3	0
Female	50	7	0.79	1.27	126.7	151	177.3	12.7	35.1	3.69	2.29	7	0.5	0.9	0.45	0.8	0.4	139	0.2	0.1	138.2	3.77	15.3	2.24	175.6	5.2	1.585	37.9	17.8	18.2	68.8	53	177.9	49	139	25	6.6	3.9	24.4	8.3	3.7	11.85	5	0.025		0.8	5000000	3	1
Female	50	8	2.73	0.337	237.9	212	15.3	13.5	51	6.15	1.88	58	0.77	0.99	0.7	0.65	0.5	127	0.26	0.2	13.6	3.6	14.7	2.6	113	7.37	1.64	27	26.5	19.4	256	347.1	261.3	44.1	16	687.57	5.9	2.9	15.8	9.1	3.1	1.3	8.5	0.025		0.8	5000000	3	1
male	18	0	0.45	0.289	24.94	137	225	13.2	39.4	4.2	2	59	0.25	0.76	0.19	0.2	0.5	23	0.4	0.1	139.1	3.86	15.2	2.31	186.5	4.61	1.62	41.2	17.3	16.8	65.5	33.2	163	46.2	3.17	25	3.7	3.6	3.4	2.4	4	5.1	2.4	0.69		0.179	5000000	7	0
male	18	1	0.47	0.295	31.41	19.5	3.8	13.7	38.9	4	1.86	56	0.23	0.739	0.17	0.261	0.6	25	0.282	0.3	143.5	3.85	18.3	2.24	152.1	4.87	0.82	38.3	12.7	13.3	57.7	27	119.7	32.9	5.68	455.605	3.7	3.6	3.6	3.2	3.9	1.1	4.55	0.69		0.179	5000000	7	0
male	18	2	0.43	0.295	37.56	137	225	12.3	32.8	3.27	2.49	72	0.47	0.88	0.38	0.149	0.7	26	0.43	0.2	139.1	3.86	15.2	2.31	186.5	4.61	1.62	41.2	17.3	16.8	65.5	33.2	163	46.2	2.24	455.605	3.7	3.6	6.3	1.9	5.6	1.8	4.55	0.69		0.179	5000000	7	0
male	18	3	0.43	0.295	37.56	137	225	12.3	32.8	3.27	2.67	78	0.54	0.851	0.851	0.93	0.5	22	0.56	0.3	139.1	3.86	15.2	2.31	186.5	4.61	1.62	41.2	17.3	16.8	65.5	33.2	163	46.2	5.68	455.605	6.1	2	7.8	5	2.7	2.4	4.55	0.69		0.179	5000000	7	0
male	18	4	0.4	0.337	126.7	151	177.3	12.7	35.1	3.69	2.62	76	0.24	0.666	0.16	0.167	0.4	28	0.167	0.4	138.2	3.77	15.3	2.24	175.6	5.2	1.585	37.9	17.8	18.2	68.8	53	177.9	49	6.9	687.57	5	8.7	5.8	4.2	4.4	6.2	15.1	0.69		0.179	5000000	7	1
male	18	5	0.43	0.476	37.56	125.5	252.2	14.8	44.6	4.63	2.53	74	0.18	0.555	0.1	0.167	0.3	27	0.278	0.5	141.1	3.51	13.5	2.21	157.1	4.82	0.82	39.5	14.9	13.4	55.3	2.1	145.8	35.5	5.68	455.605	5.2	3.6	8.7	5	3.9	4.4	4.55	0.69		0.179	5000000	7	0
male	18	6	0.79	0.337	126.7	151	177.3	12.7	35.1	3.69	2.47	73	0.17	0.471	0.8	0.235	0.4	29	0.294	0.5	138.2	3.77	15.3	2.24	175.6	5.2	1.585	37.9	17.8	18.2	68.8	53	177.9	49	28.8	687.57	6.8	4.7	38	12.3	3.5	11.2	1.3	0.69		0.179	5000000	7	1
male	18	7	0.79	0.651	429.4	151	177.3	12.7	35.1	3.69	2.16	63	0.19	0.473	0.9	0.211	0.4	32	0.316	0.6	138.2	3.77	15.3	2.24	175.6	5.2	1.585	37.9	17.8	18.2	68.8	53	177.9	49	17.8	687.57	4.6	3.4	24.7	16.3	3.7	11.1	2.4	0.69		0.179	5000000	7	1
male	18	8	4.44	0.944	546.35	264	126.1	15.4	54.6	4.9	2.1	62	0.15	0.4	0.6	0.4	0.6	37	0.2	0.3	137.8	3.1	12.4	2.9	147.9	5.87	1.2	32.3	13.4	17.4	42.1	23.8	339.7	46.5	75.5	2500	11.7	3.1	348.7	87.9	3.1	182.4	7.75	0.69		0.179	5000000	7	2
male	18	9	2.89	0.8575	546.35	1544.5	81.2	13.65	40.85	3.977	2	57	0.18	0.222	0.4	0.389	0.7	26	0.389	0.7	141	3.14	1.4	1.86	19.4	5.64	0.96	28	17.7	17.9	37.9	28.2	2332.5	44.5	125	2500	5.5	6.4	1153.7	31.2	2.7	1443.7	7.75	0.69		0.179	5000000	7	2
male	18	10	2.89	0.8575	546.35	1552	77.7	13.65	40.85	3.977	1.59	47	0.28	0.143	0.4	0.67	0.17	18	0.25	0.7	139.3	3.17	99.3	1.95	186.4	4.8	1.9	27.6	73.4	174.7	38.7	26.1	1998.5	46.6	90.5695	2500	14.1	5.7	474	25.6	13.9	193	7.75	0.69		0.179	5000000	7	2
male	18	11	0.43	0.295	37.56	1197.5	99.8	12.3	32.8	3.27	2.5	6	0.81	0.222	0.18	0.63	0.51	27	0.148	0.12	14.7	3.91	12.7	2.8	165.1	4.45	1.76	33.5	71.2	91.6	43	3	1595.9	42.3	127	455.605	15.7	3.6	49	24.7	12.6	184.7	4.55	0.69		0.179	5000000	7	0
Female	48	0	0.43	0.154	67	327	214	13.5	34.1	3.78	1.97	65	6.29	0.72	0.9	0.2	0.25	9	0.72	0.9	143.8	3.75	17.3	2.19	234	5.31	2.7	36.4	18.2	18.7	67.2	22	376	66	5.68	455.605	3.4	2	3.1	5	3	4.3	3.9	0		0	5000000	8	0
Female	48	1	0.79	0.171	126.7	34	215.3	12.7	35.1	3.69	1.94	63	1.54	0.76	1.17	0.143	0.22	123	0.91	0.14	143.4	3.73	16.2	2.9	235	5.33	2	36.3	17.5	17.7	67	2.4	387	71	17.8	25	6.6	3.9	24.4	8.3	3.7	11.85	5	0		0	5000000	8	1
Female	48	2	0.79	0.457	194	348	194	14.5	37.8	3.84	1.84	62	2.56	0.871	2.23	0.7	0.18	122	0.51	0.13	144.4	3.88	16	2.4	245	7.6	1.46	35.2	16.6	17.7	61.8	18.9	389	75	17.8	687.57	5.1	1.7	6.6	7.1	3.6	5	28.7	0		0	5000000	8	1
Female	48	3	0.79	0.759	126.7	315	137.8	12.7	35.1	3.69	2.45	69	1.33	0.749	1.05	0.3245	0.36	39	0.77	0.27	148.4	3.99	16.2	1.99	273	6.69	1.4	33.9	15.6	15.4	59.3	18.1	358	79	17.8	687.57	4.2	2.7	62.5	14.8	3.7	8.5	41.2	0		0	5000000	8	1
Female	48	4	2.89	0.8575	658	257	98.6	13.65	40.85	3.977	1.81	61	3.5	0.869	3.4	0.51	0.18	18	0.167	0.48	145.3	3.23	16.6	1.9	231	6.1	1.16	3.4	14.4	1.2	54.5	17.6	293	74	90.5695	2500	5.3	1.8	198.1	2	3.1	9.1	24.5	0		0	5000000	8	2
Female	48	5	0.79	0.337	126.7	272	87.6	12.7	35.1	3.69	1.69	56	2.87	0.721	2.7	0.98	0.28	86	0.169	0.42	142.7	3.11	16.5	1.92	21	4.88	1.11	31.5	13.1	9.4	56.5	19.4	31	72	17.8	656.68	6.6	3.9	24.4	8.3	3.7	11.85	5	0		0	5000000	8	1
male	64	0	0.7	0.169	27	169	362.8	13.6	42.3	3.93	2.5	61	3.14	0.92	2.89	0.1	0.3	184	0.29	0.9	151.6	4.98	11.4	2.25	328	5.1	1.39	4.6	19.4	21.3	13.3	16.7	215	111	5.68	1571.86	3.7	3.6	5.2	3.8	3.9	4.9	4.55	0		0.0011	5000000	1	0
male	64	1	0.43	0.14	37.56	137	225	14.1	42.1	3.52	2.4	62	1.76	0.812	1.43	0.4	0.7	181	0.57	0.1	144.9	4.45	11.8	2.33	32	5.26	1.8	4.7	17	2.2	126.3	13.5	213	18	3.69	455.605	3.7	3.6	5.2	3.8	3.9	4.9	4.55	0		0.0011	5000000	1	0
male	64	2	0.43	0.141	212	177	362.6	15.4	43.3	3.78	2.4	63	2.4	0.731	1.49	0.88	0.18	179	0.39	0.8	147	4.41	13.7	2.34	34	5.29	1.9	42.7	15.4	21.4	129.2	15.6	223	13	3.67	1784.22	3.7	3.6	5.2	3.8	3.9	4.9	4.55	0		0.0011	5000000	1	0
male	64	3	0.43	0.147	37.56	15	356.6	15.9	41.4	2.98	1.89	57	3.81	0.827	3.15	0.6	0.23	155	0.29	0.11	141.3	4.45	12.5	2.3	3	4.85	1.61	38.9	16	16.6	13.2	91.6	196	98	3.36	455.605	3.7	3.6	5.2	3.8	3.9	4.9	4.55	0		0.0011	5000000	1	0
male	64	4	0.43	0.295	326	15	313.9	13.4	43.5	3.21	1.36	56	3.26	0.776	2.53	0.8	0.26	148	0.52	0.17	142.9	3.86	15.2	2.3	33	4.61	1.41	38.5	13.5	15.1	65.5	87.2	186	11	6.52	1118.85	3.7	3.6	5.2	3.8	3.9	4.9	4.55	0		0.0011	5000000	1	0
male	64	5	0.43	0.295	37.56	159	33.9	12.6	46	3.29	2.13	65	2.7	0.478	0.99	0.28	0.43	141	0.15	0.31	143.7	4.45	15.5	2.36	318	5.13	1.66	41	12.9	15.7	117.4	87.6	198	13	8.38	455.605	3.7	3.6	5.2	3.8	3.9	4.9	4.55	0		0.0011	5000000	1	0
male	64	6	0.64	0.225	219	151	333	14.5	49.7	3.29	2.9	65	1.32	0.34	0.4	0.28	0.37	139	0.227	0.3	145	4.77	16.7	2.34	341	5.7	1.27	4.5	14	15.4	116.9	83.4	182	14	5.11	1155.42	3.7	3.6	5.2	3.8	3.9	4.9	4.55	0		0.0011	5000000	1	0
male	64	7	0.43	0.295	37.56	15	34.6	13.9	41.2	3.34	2.21	67	3.3	0.479	1.58	0.148	0.49	136	0.282	0.93	147	4.98	16.2	2.25	343	4.66	1.55	4	14.9	15.4	12.2	79.2	182	111	5.68	455.605	3.7	3.6	5.2	3.8	3.9	4.9	4.55	0		0.0011	5000000	1	0
male	64	8	0.43	0.177	296	137	31.7	14.4	42.9	3.52	2.15	68	4.48	0.673	3.2	0.112	0.5	129	0.15	0.67	144.9	4.57	16.4	2.35	337	4.96	1.23	4.6	14.7	15	127	75.1	165	19	4.52	96.71	3.7	3.6	5.2	3.8	3.9	4.9	4.55	0		0.0011	5000000	1	0
male	64	9	0.43	0.143	37.56	137	32.4	13.5	42.8	3.57	2.15	67	4.13	0.676	2.79	0.126	0.52	145	0.148	0.61	145.2	4.34	18.6	2.24	324	4.82	1.27	4.3	17.7	16.1	12.6	74.4	17	17	4.5	455.605	3.7	3.6	5.2	3.8	3.9	4.9	4.55	0		0.0011	5000000	1	0
male	32	0	0.43	0.65	14	117	355.6	11.4	28	2.43	3.55	18	1.71	0.877	1.5	0.76	0.13	28	0.18	0.3	139.8	3.96	12.4	2.43	317	5.6	1.8	45.3	19	15.5	6.5	23.3	135	6	1.96	792.41	3.7	3.6	5.2	3.8	3.9	4.9	4.55	0.02		0.034	5000000	4	0
male	32	1	0.43	0.295	37.56	137	225	12.3	32.8	3.27	3.56	16	1.14	0.957	9.7	0.17	0.17	211	0.16	0.16	139.1	3.86	15.2	2.31	186.5	4.61	1.62	41.2	17.3	16.8	65.5	33.2	163	46.2	5.68	455.605	3.7	3.6	5.2	3.8	3.9	4.9	4.55	0.02		0.034	5000000	4	0
male	32	2	0.43	0.295	37.56	137	225	12.3	32.8	3.27	3.17	97	4.16	0.919	3.82	0.36	0.15	181	0.19	0.8	139.1	3.86	15.2	2.31	186.5	4.61	1.62	41.2	17.3	16.8	65.5	33.2	163	46.2	2.65	455.605	3.7	3.6	5.2	3.8	3.9	4.9	4.55	0.02		0.034	5000000	4	0
male	32	3	0.79	0.24	126.7	118	177.3	12.7	35.1	3.69	336	11	282	0.897	2.63	0.46	0.13	185	0.32	0.9	138.2	4.2	14.5	2.47	315	5.2	1.51	44.7	14.9	15	68.8	22.8	152	61	17.8	71.97	6.6	3.9	24.4	8.3	3.7	11.85	5	0.02		0.034	5000000	4	1
male	17	0	0.43	0.116	33	137	225	15.8	45.7	3.36	3.9	114	3.6	0.836	3.1	0.111	0.4	14	0.33	0.12	139.1	3.86	15.2	2.31	186.5	4.61	1.62	41.2	17.3	16.8	65.5	33.2	163	46.2	3.28	368.14	3.7	1.5	2.3	4	6.1	4.2	4.55	0		0.00069	5000000	3	0
male	17	1	0.43	0.295	35	137	225	12.3	32.8	3.27	3.54	13	3.21	0.748	2.4	0.168	0.54	89	0.62	0.2	139.1	3.86	15.2	2.31	186.5	4.61	1.62	41.2	17.3	16.8	65.5	33.2	163	46.2	5.68	455.605	3.7	1	4.8	3.1	3.9	3.7	4.55	0		0.00069	5000000	3	0
male	17	2	0.43	0.295	37.56	143	26.1	12.3	32.8	3.27	3.72	112	3	0.666	2	0.227	0.68	94	0.77	0.23	14.5	3.59	15.2	2.26	312	4.19	0.95	41.1	36.7	19	43.7	42.3	194	57	3.52	455.605	3.7	3.6	5.2	3.8	3.9	4.9	4.55	0		0.00069	5000000	3	0
male	17	3	0.43	0.295	37.56	137	225	12.3	32.8	3.27	3.83	116	4.32	0.641	2.77	0.25	1.6	91	0.79	0.34	139.1	3.86	15.2	2.31	186.5	4.61	1.62	41.2	17.3	16.8	65.5	33.2	163	46.2	5.68	455.605	3.7	3.6	5.2	3.8	3.9	4.9	4.55	0		0.00069	5000000	3	0
male	17	4	0.43	0.295	37.56	137	225	14.1	41	2.61	3.64	19	3.25	0.428	1.39	0.372	1.21	1	0.142	0.46	139.1	3.86	15.2	2.31	186.5	4.61	1.62	41.2	17.3	16.8	65.5	33.2	163	46.2	2.22	362.29	3.7	6.7	4.5	3.3	3.9	1.9	4.55	0		0.00069	5000000	3	0
male	17	5	0.43	0.295	37.56	137	225	12.3	32.8	3.27	3.74	113	2.82	0.334	1.27	0.45	0.94	16	0.145	0.41	139.1	3.86	15.2	2.31	186.5	4.61	1.62	41.2	17.3	16.8	65.5	33.2	163	46.2	5.68	455.605	3.7	1.8	2.7	5.1	1.8	4.9	1.1	0		0.00069	5000000	3	0
male	17	6	0.43	0.97	37.56	145	197.4	14.2	45.2	2.72	3.75	113	2.79	0.269	0.75	0.33	1.33	12	0.172	0.48	143.2	4.1	17.3	2.31	378	5.5	0.89	41	197.4	19.4	48	4.8	18	52	2.34	362.71	3.7	3.6	2	2.5	4	2.4	4.55	0		0.00069	5000000	3	0
male	17	7	0.43	0.295	37.56	137	225	12.3	32.8	3.27	3.69	112	2.53	0.79	0.79	0.33	1.11	129	0.158	0.4	139.1	3.86	15.2	2.31	186.5	4.61	1.62	41.2	17.3	16.8	65.5	33.2	163	46.2	5.68	455.605	5.2	9.6	4.2	4.9	5.6	7.4	5	0		0.00069	5000000	3	0
male	17	8	0.43	0.295	37.56	137	225	12.3	32.8	3.27	3.7	112	2.28	0.77	0.77	0.87	0.87	122	0.211	0.43	139.1	3.86	15.2	2.31	186.5	4.61	1.62	41.2	17.3	16.8	65.5	33.2	163	46.2	2.17	455.605	3.7	5.9	3.2	2.6	5.6	4.7	4.55	0		0.00069	5000000	3	0
male	17	9	0.43	0.69	35	138	22.1	12.3	32.8	3.27	3.5	18	2.41	0.89	0.89	0.357	0.86	128	0.212	0.51	139.7	3.68	17	2.3	413	4.57	1	39.5	21.9	19.3	43.1	4.1	189	49	5.68	455.605	3.7	3.6	1.6	3.8	3.9	1.1	4.55	0		0.00069	5000000	3	0
male	17	10	0.43	0.295	37.56	137	225	15.3	51.3	2.45	3.66	113	7.44	0.53	5.3	0.33	1.17	122	0.114	0.85	139.1	3.86	15.2	2.31	186.5	4.61	1.62	41.2	17.3	16.8	65.5	33.2	163	46.2	3.96	455.605	3.7	3.6	5.2	3.8	3.9	4.9	4.55	0		0.00069	5000000	3	0
male	38	0	0.43	0.64	11	9	263.3	14	5.7	2.34	3.77	111	1.2	0.814	0.83	0.88	0.9	124	0.39	0.4	137.4	3.83	12.2	2.39	328	4.56	1.33	45.9	9.3	12.5	11.8	16.9	17	52	1.81	598	3.7	2.6	1.8	2.2	2.5	4.9	32.5	0.05		0.194	5000000	1	0
male	38	1	0.43	0.295	37.56	137	225	12.3	32.8	3.27	3.99	119	1.91	0.832	1.59	0.58	0.11	125	0.73	0.14	139.1	3.86	15.2	2.31	186.5	4.61	1.62	41.2	17.3	16.8	65.5	33.2	163	46.2	5.68	455.605	1.1	1.5	2.9	2.8	3.6	4.9	4.55	0.05		0.194	5000000	1	0
male	38	2	0.43	0.295	37.56	137	225	12.3	32.8	3.27	3.96	117	3.44	0.94	3.11	0.44	0.15	128	0.32	0.11	139.1	3.86	15.2	2.31	186.5	4.61	1.62	41.2	17.3	16.8	65.5	33.2	163	46.2	1.37	455.605	3.7	3.6	5.2	3.8	3.9	4.9	4.55	0.05		0.194	5000000	1	0
male	38	3	0.43	0.295	37.56	137	225	12.3	32.8	3.27	3.86	116	5.75	0.918	5.28	0.26	0.15	112	0.38	0.22	139.1	3.86	15.2	2.31	186.5	4.61	1.62	41.2	17.3	16.8	65.5	33.2	163	46.2	5.68	455.605	1.1	3.6	3.6	3.6	7	5.6	3.1	0.05		0.194	5000000	1	0
male	38	4	0.43	0.15	37.56	18	224.7	13.7	51.7	3.15	3.84	113	4.26	0.85	3.43	0.73	0.31	15	0.68	0.29	146.4	3.62	13.5	2.51	242	4.58	1.66	49.7	9.3	1.6	46.8	17	153	49	2.51	455.605	1.3	3.6	5.1	3.6	3.9	2.6	1.8	0.05		0.194	5000000	1	0
male	38	5	0.43	0.295	37.56	137	225	12.3	32.8	3.27	3.81	113	3.56	0.736	2.62	0.112	0.4	12	0.9	0.32	139.1	3.86	15.2	2.31	186.5	4.61	1.62	41.2	17.3	16.8	65.5	33.2	163	46.2	5.68	455.605	3.7	2.6	3.4	4	2.5	4.9	1.8	0.05		0.194	5000000	1	0
male	38	6	0.43	0.295	37.56	137	225	13.4	51.3	2.66	3.7	113	2.45	0.694	1.7	0.147	0.36	1	0.82	0.2	139.1	3.86	15.2	2.31	186.5	4.61	1.62	41.2	17.3	16.8	65.5	33.2	163	46.2	1.81	455.605	3.7	12.8	3.8	4	1.9	4.9	4.3	0.05		0.194	5000000	1	0
male	38	7	0.43	0.153	41	137	241.3	12.3	32.8	3.27	3.71	111	1.9	0.579	1.1	0.189	0.36	134	0.116	0.22	14.8	3.93	15.1	2.43	266	4.57	2.41	5.2	23.8	17.2	54.4	2.8	168	45	5.68	446.51	3.7	3.6	4.5	12	3.9	4.9	3.1	0.05		0.194	5000000	1	0
male	38	8	0.43	0.295	37.56	137	225	12.3	32.8	3.27	3.83	114	2.24	0.545	1.22	0.232	0.52	148	0.121	0.27	139.1	3.86	15.2	2.31	186.5	4.61	1.62	41.2	17.3	16.8	65.5	33.2	163	46.2	1.63	455.605	3.1	3.6	4.4	6.4	3.6	4.9	6.6	0.05		0.194	5000000	1	0
Female	53	0	1.18	0.295	23.17	156.8	225	13.2	34.1	3.93	3.46	124	3.81	0.888	3.38	0.18	0.7	186	0.7	0.18	139.1	3.86	15.2	2.42	186.5	4.61	1.62	44.9	17.3	16.8	65.5	25	163	46.2	2.77	285.5	3.7	3.6	5.2	3.8	3.9	4.9	4.55	0		0	5000000	2	0
Female	53	1	0.43	0.295	37.56	137	225	12.3	32.8	3.27	3.43	121	3.52	0.889	3.13	0.26	0.9	19	0.4	0.11	139.1	3.86	15.2	2.31	186.5	4.61	1.62	41.2	17.3	16.8	65.5	33.2	163	46.2	5.68	455.605	3.7	3.5	6.3	1.7	3.9	5.1	4.55	0		0	5000000	2	0
Female	53	2	0.43	0.295	37.56	166.5	311.9	13.4	3.2	2.66	3.36	118	2.65	0.871	2.31	0.34	0.9	185	0.5	0.19	138.8	3.63	11.8	2.4	119.6	4.8	1.79	45.7	1.6	12.1	63.6	21.5	168	49.6	1.64	246.3	2	3.5	2.9	2.6	3.5	3	4.55	0		0	5000000	2	0
Female	53	3	1.32	0.295	37.56	137	225	13.1	35.5	3.9	3.32	116	3.82	0.9	3.44	0.37	0.14	17	0.8	0.21	139.1	3.86	15.2	2.31	186.5	4.61	1.62	41.2	17.3	16.8	65.5	33.2	163	46.2	5.68	455.605	1.8	4.2	3.8	2.5	3.9	3.6	11.5	0		0	5000000	2	0
Female	53	4	0.43	0.295	37.56	137	225	12.3	32.8	3.27	3.28	117	3.66	0.819	3	0.66	0.24	174	0.24	0.38	139.1	3.86	15.2	2.31	186.5	4.61	1.62	41.2	17.3	16.8	65.5	33.2	163	46.2	6.69	455.605	1.6	3.5	3.3	2.4	2.8	4.3	4.55	0		0	5000000	2	0
Female	53	5	0.43	0.295	37.56	137	225	13	3.8	2.71	3.37	119	2.7	0.744	2.1	0.115	0.31	183	0.17	0.63	142.9	4.6	12.5	2.45	248.5	4.33	2.61	47.6	1.1	14.1	67.2	22	212.4	52.3	5.68	226.9	3.7	5.1	1.7	2.3	3.9	1.8	4.55	0		0	5000000	2	0
Female	53	6	0.43	0.295	37.56	185.3	288.1	12.3	32.8	3.27	3.24	113	2.8	0.681	1.91	0.175	0.49	196	0.22	0.79	141.9	3.83	14.1	2.32	279.6	4.61	2.48	44.2	2.8	27	84.1	81.9	217	4	2.25	455.605	1.8	4.6	3.3	1.7	4.7	4.3	6.2	0		0	5000000	2	0
Female	53	7	1.17	0.295	12	137	225	12.8	35.1	2.99	3.22	113	2.58	0.65	1.68	0.22	0.52	199	0.27	0.15	139.1	3.86	15.2	2.31	186.5	4.61	1.62	41.2	17.3	16.8	65.5	33.2	163	46.2	5.68	233.77	3	4.1	7.5	4.8	9.7	5.8	4.55	0		0	5000000	2	0
Female	53	8	0.43	0.295	37.56	137	225	12.3	32.8	3.27	3.44	122	3.87	0.669	2.59	0.189	0.73	235	0.4	0.13	139.1	3.86	15.2	2.31	186.5	4.61	1.62	41.2	17.3	16.8	65.5	33.2	163	46.2	1.42	455.605	4.6	6.7	8	1.2	14.6	1.7	3	0		0	5000000	2	0
Female	53	9	0.43	0.295	37.56	182.3	332.1	12.4	29.6	2.51	3.23	117	2.87	0.694	1.99	0.129	0.37	212	0.37	0.129	143	4	15	2.3	323.4	4.61	2.43	43.7	27.2	2.3	8.9	95.4	22.2	41.1	2.52	229.48	2.3	2.3	3.6	3.5	2.2	7.5	4.55	0		0	5000000	2	0
Female	57	0	0.43	0.295	37.56	137	225	12.3	32.8	3.27	2.82	96	1.9	0.9	1.71	0.63	0.12	138	0.16	0.3	139.1	3.86	15.2	2.31	186.5	4.61	1.62	41.2	17.3	16.8	65.5	33.2	163	46.2	5.68	455.605	3.7	3.6	1	3.1	2	1.9	4.55	0		0	5000000	1	0
Female	57	1	0.43	0.295	37.56	137	225	12.3	32.8	3.27	2.75	9	2.13	0.897	1.91	0.56	0.12	116	0.19	0.4	139.1	3.86	15.2	2.31	186.5	4.61	1.62	41.2	17.3	16.8	65.5	33.2	163	46.2	2.8	455.605	5.8	8	3.6	4.2	4.4	5.5	3.1	0		0	5000000	1	0
Female	57	2	0.32	0.132	37.56	187.9	328.9	13	39.8	3.18	2.44	84	2.86	0.931	2.66	0.21	0.6	89	0.24	0.7	14.1	3.93	14.9	2.36	151.7	4.86	1.29	44.7	13.8	16.1	5.5	16.3	214.3	53.5	18.7	455.605	3.7	3.6	9.2	3.9	3.8	8.5	2.7	0		0	5000000	1	0
Female	57	3	0.43	0.295	37.56	137	225	12.3	32.8	3.27	2.49	83	3.16	0.861	2.72	0.22	0.7	84	0.92	0.29	139.1	3.86	15.2	2.31	186.5	4.61	1.62	41.2	17.3	16.8	65.5	33.2	163	46.2	18.7	455.605	6	5.6	17.8	7.2	2	19.1	2.5	0		0	5000000	1	0
Female	57	4	0.43	0.295	37.56	137	225	12.3	32.8	3.27	2.27	75	2.9	0.838	1.75	0.43	0.9	85	0.81	0.17	139.1	3.86	15.2	2.31	186.5	4.61	1.62	41.2	17.3	16.8	65.5	33.2	163	46.2	5.68	455.605	3.7	3.6	2.4	14.1	3.6	11.9	4.55	0		0	5000000	1	0
Female	57	5	0.43	0.347	369.9	215.8	175.8	13.2	51.5	4.15	2.3	67	1.59	0.717	1.14	0.11	0.16	85	0.132	0.21	138.8	3.65	14.5	2.12	151.2	4.64	0.86	38.4	8.7	9.5	52.8	2.4	241.7	52.9	75.2	128	3.7	3.6	5.2	3.8	3.9	4.9	4.55	0		0	5000000	1	0
Female	57	6	0.43	0.295	37.56	137	225	12.3	32.8	3.27	2.44	8	1.58	0.61	0.95	0.196	0.31	129	0.152	0.24	139.1	3.86	15.2	2.31	186.5	4.61	1.62	41.2	17.3	16.8	65.5	33.2	163	46.2	5.68	455.605	3.7	3.6	5.2	3.8	3.9	4.9	4.55	0		0	5000000	1	0
Female	57	7	0.43	0.295	37.56	137	225	12.3	32.8	3.27	2.21	72	5.3	0.768	3.86	0.113	0.57	121	0.11	0.51	139.1	3.86	15.2	2.31	186.5	4.61	1.62	41.2	17.3	16.8	65.5	33.2	163	46.2	16.1	455.605	2.6	2.9	8.2	12.5	5.7	8.6	4.55	0		0	5000000	1	0
Female	57	8	0.43	0.295	37.56	137	225	12.3	32.8	3.27	2.36	78	4.31	0.757	3.26	0.162	0.7	176	0.7	0.3	139.1	3.86	15.2	2.31	186.5	4.61	1.62	41.2	17.3	16.8	65.5	33.2	163	46.2	5.68	455.605	3.7	3.6	3.9	7.6	4.5	5.6	4.55	0		0	5000000	1	0
Female	57	9	0.31	0.17	37.56	213.3	26.4	12.9	37.5	3.76	2.42	82	3.63	0.65	2.36	0.21	0.73	229	0.135	0.49	138.9	3.4	1.5	2.19	138.6	4.38	1.42	41.3	17.8	2.3	52.7	41.7	249.3	48.9	7.24	455.605	3.7	3.6	7	1.2	5.7	7.3	4.55	0		0	5000000	1	0
male	42	0	0.43	0.295	37.56	137	225	12.3	32.8	3.27	1.76	51	0.1	0.63	0.6	0.366	0.4	24	0.282	0.3	139.1	3.86	15.2	2.31	186.5	4.61	1.62	41.2	17.3	16.8	65.5	33.2	163	46.2	7.78	455.605	2.6	4.4	6.1	4.1	7.6	5.8	4.55	0.725		0.9965	5000000	1	0
male	42	1	0.34	0.464	241.1	78	333.1	15.4	44.5	3.48	1.73	5	0.13	0.673	0.9	0.36	0.4	13	0.282	0.3	138.4	3.96	17.9	2.9	214.2	4.61	0.97	33.9	18.6	17.4	99	131.7	87.4	55.6	5.68	5287.7	5.6	3.6	19.3	2.8	3.9	4.9	2	0.725		0.9965	5000000	1	0
male	42	2	0.43	0.295	37.56	137	225	12.3	32.8	3.27	1.87	54	0.29	0.854	0.25	0.113	0.3	21	0.15	0.3	139.1	3.86	15.2	2.31	186.5	4.61	1.62	41.2	17.3	16.8	65.5	33.2	163	46.2	21.6	455.605	3.7	3.6	17.9	1.7	3.9	4	1.7	0.725		0.9965	5000000	1	0
male	42	3	0.79	0.337	126.7	151	177.3	12.7	35.1	3.69	1.99	58	1.41	0.857	1.21	0.82	0.12	18	0.57	0.8	138.2	3.77	15.3	2.24	175.6	5.2	1.585	37.9	17.8	18.2	68.8	53	177.9	49	17.8	687.57	5.9	2.9	2.8	5.2	3.7	11.7	2.9	0.725		0.9965	5000000	1	1
Female	31	0	0.42	0.62	14.3	168.3	365	14.5	4.8	2.83	2.69	89	2.41	0.91	2.17	0.5	0.12	153	0.12	0.3	136.1	4.8	13	2.36	266.4	4.69	3.7	47.5	17.4	15.8	48.2	21.8	182	55.4	2.12	48.2	3.7	5.5	3.1	2.5	3.6	2.2	4.55	0.015		0.00013	5000000	2	0
Female	31	1	0.43	0.295	37.56	137	225	12.3	32.8	3.27	2.74	89	2.61	0.888	2.32	0.5	0.13	14	0.27	0.7	139.1	3.86	15.2	2.31	186.5	4.61	1.62	41.2	17.3	16.8	65.5	33.2	163	46.2	5.68	455.605	4.7	7.3	4.2	4.6	8.9	6.3	1.2	0.015		0.00013	5000000	2	0
Female	31	2	0.43	0.295	37.56	137	225	12.3	32.8	3.27	2.6	85	3.63	0.94	3.28	0.41	0.15	15	0.19	0.7	139.1	3.86	15.2	2.31	186.5	4.61	1.62	41.2	17.3	16.8	65.5	33.2	163	46.2	5.68	455.605	3.7	3.6	5.2	3.8	3.9	4.9	4.55	0.015		0.00013	5000000	2	0
Female	31	3	0.43	0.295	37.56	137	225	12.3	32.8	3.27	2.52	81	3.67	0.92	3.31	0.35	0.13	122	0.22	0.8	139.1	3.86	15.2	2.31	186.5	4.61	1.62	41.2	17.3	16.8	65.5	33.2	163	46.2	5.68	455.605	9.7	1.1	1.1	8.3	8.9	13	5.5	0.015		0.00013	5000000	2	0
Female	31	4	0.4	0.117	37.56	236	35	16.2	46	2.93	2.47	84	3.22	0.835	2.69	0.78	0.25	12	0.37	0.12	137.2	4.13	13.5	2.37	32.6	4.9	3.19	45.4	15.1	11.6	47	17.9	266.2	48.3	7.71	455.605	3.7	1	3.7	3.4	3.9	3	2.2	0.015		0.00013	5000000	2	0
Female	31	5	0.43	0.295	37.56	137	225	12.3	32.8	3.27	2.56	87	3.18	0.767	2.44	0.113	0.36	126	0.6	0.19	139.1	3.86	15.2	2.31	186.5	4.61	1.62	41.2	17.3	16.8	65.5	33.2	163	46.2	5.68	455.605	3.7	3.9	4.8	4.2	5.1	3.2	6.9	0.015		0.00013	5000000	2	0
Female	31	6	0.43	0.295	37.56	137	225	12.3	32.8	3.27	2.48	82	2.9	0.712	1.49	0.129	0.27	13	0.77	0.16	139.1	3.86	15.2	2.31	186.5	4.61	1.62	41.2	17.3	16.8	65.5	33.2	163	46.2	4.74	455.605	3.7	3.6	4	1.2	4.2	4.9	7.6	0.015		0.00013	5000000	2	0
Female	31	7	0.27	0.45	22.28	262.4	285.6	14.8	43.1	2.9	2.46	84	1.81	0.619	1.12	0.171	0.31	13	0.138	0.25	136.3	4.1	12.9	2.33	33.6	4.52	3.15	44.8	21.1	29	47.4	38.2	291.1	49.5	5.68	32.18	3.7	4.3	7.1	3.1	6.1	4.5	4.55	0.015		0.00013	5000000	2	0
Female	52	0	1.1	0.69	335	15.2	31.5	14.6	37.9	3.27	2.46	8	3.83	0.978	3.75	0.3	0.1	63	0.3	0.1	14.1	3.74	15.6	2.25	13.7	4.61	3.15	41.3	8	22	52.1	13.2	195.3	79.1	4.55	99.5	3.7	3.6	5.2	1.5	3.9	4.9	4.55	0.02		0.00011	5000000	3	0
Female	52	1	0.43	0.295	37.56	137	225	12.3	32.8	3.27	2.47	78	2.3	0.955	1.94	0.1	0.2	64	0.15	0.3	139.1	3.86	15.2	2.31	186.5	4.61	1.62	41.2	17.3	16.8	65.5	33.2	163	46.2	5.68	455.605	3.7	3.6	2.8	3.8	3.9	4.9	4.55	0.02		0.00011	5000000	3	0
Female	52	2	0.79	0.337	126.7	151	177.3	12.7	35.1	3.69	2.24	79	0.99	0.889	0.88	0.3	0.3	59	0.3	0.3	138.2	3.77	15.3	2.24	175.6	5.2	1.585	37.9	17.8	18.2	68.8	53	177.9	49	4.52	687.57	4.4	3.4	5.6	3	4.6	5.2	2	0.1175		0.00011	5000000	3	1
Female	52	3	0.79	0.337	126.7	151	177.3	12.7	35.1	3.69	2.43	76	0.36	0.667	0.24	0.83	0.3	54	0.111	0.4	138.2	3.77	15.3	2.24	175.6	5.2	1.585	37.9	17.8	18.2	68.8	53	177.9	49	17.8	687.57	6.6	3.9	24.4	8.3	3.7	11.85	5	0.1175		0.00011	5000000	3	1
Female	52	4	0.64	0.337	126.7	13.2	267.2	14.4	43.1	3.92	2.33	74	0.62	0.564	0.35	0.161	0.1	51	0.21	0.13	139.6	4.1	19.4	2.22	117.6	5.2	2.78	4.2	6.7	14.5	5.5	12.8	16.7	83.7	11.5	687.57	6.6	3.9	13.9	9.8	5.2	1.3	4.2	0.1175		0.00011	5000000	3	1
male	16	0	0.43	0.295	37.56	92.8	34.1	12.3	32.8	3.27	4.24	119	1.56	0.911	1.42	0.38	0.6	141	0.19	0.3	14.4	4.15	16.5	2.36	126.3	4.65	0.95	44	4.1	8.6	88	14.2	114.7	68.4	5.68	455.605	3.7	3.6	5.2	3.8	3.9	4.9	4.55	0.025		0.038	5000000	1	0
male	16	1	0.43	0.295	37.56	96.1	334.3	13.4	41.5	2.13	4.24	118	1.9	0.87	1.73	0.55	0.11	128	0.4	0.8	139.7	4.11	13.4	2.32	123.4	4.61	0.94	46.4	3.7	13.4	87.9	16.2	124	71.9	5.68	298.91	7	4.9	2.6	2.8	21.1	3.7	3.8	0.025		0.038	5000000	1	0
male	16	2	0.43	0.295	37.56	81.4	295.7	12.3	32.8	3.27	4.9	113	0.864	0.746	2.8	0.54	0.13	17	0.37	0.9	141.2	3.96	16.7	2.28	18.1	4.46	1.5	42.1	3.1	11.3	77.6	13.9	113.9	64.1	3.1	455.605	3.7	4.9	3.5	3.1	3.8	6.5	4.55	0.025		0.038	5000000	1	0
male	16	3	0.43	0.295	37.56	99.9	338.8	12	27.4	1.67	4.18	118	3.14	0.886	2.78	0.38	0.12	11	0.22	0.7	141	4.26	15.2	2.24	17.1	4.61	1.48	45.8	4	14.4	78.8	13.5	133.3	75.6	5.68	292.33	8.1	3.6	4.5	4.2	3.9	4.9	13.7	0.025		0.038	5000000	1	0
male	16	4	0.33	0.295	37.56	13.6	351.3	12.3	32.8	3.27	4.34	123	2.2	0.799	1.76	0.59	0.13	112	0.55	0.12	14	4.3	15.6	2.38	192.6	4.45	1.49	47.4	6.4	15.8	79.3	16.2	135.6	65.4	3.7	455.605	4.1	2.1	3.4	4.7	1.3	4.9	6.6	0.025		0.038	5000000	1	0
male	16	5	0.43	0.295	37.56	11.2	339.8	12.9	4	2.15	4.34	12	1.81	0.752	1.36	0.99	0.16	113	0.77	0.14	14.1	4.1	14.7	2.32	218.1	4.61	1.14	46.2	7.9	17.5	83.7	16.4	143	64.1	5.68	343.67	3.7	2.8	2.9	4.4	3.9	4.9	6.4	0.025		0.038	5000000	1	0
male	16	6	0.43	0.295	37.56	113	359.4	12.3	32.8	3.27	4.46	123	1.37	0.73	1	0.12	0.14	12	0.88	0.12	138.9	4.6	14.3	2.38	232.3	4.37	1.61	48.3	6.7	14	81.4	17.8	147	59.8	2.72	455.605	3.7	2	2.1	4.9	3.9	4.9	4.55	0.025		0.038	5000000	1	0
male	16	7	0.41	0.295	37.56	137	225	13.5	4.3	2.2	4.36	123	1.39	0.662	0.92	0.11	0.14	123	0.282	0.3	139.1	3.86	15.2	2.31	186.5	4.61	1.62	41.2	17.3	16.8	65.5	33.2	163	46.2	5.68	419.31	3.7	3.6	2.8	4.9	3.9	4.9	4.55	0.025		0.038	5000000	1	0
male	16	8	0.43	0.295	37.56	137	225	12.3	32.8	3.27	4.24	116	1.17	0.573	0.67	0.179	0.21	126	0.282	0.3	141.8	3.57	16.3	2.48	267.1	3.49	1.22	46	3.9	12.5	8.9	19.2	158.1	76.8	5.4	455.605	3.7	9.3	3.5	7.9	3.8	4.9	4.55	0.025		0.038	5000000	1	0
male	16	9	0.43	0.295	37.56	137	225	13.1	38.6	3.27	4.22	117	1.28	0.469	0.6	0.211	0.27	119	0.282	0.3	139.1	3.86	15.2	2.31	186.5	4.61	1.62	41.2	17.3	16.8	65.5	33.2	163	46.2	5.68	37.97	3.7	3.6	5.2	5.3	3.9	5.4	4.55	0.025		0.038	5000000	1	0
male	16	10	0.43	0.295	37.56	137	225	12.3	32.8	3.27	4.32	121	1.42	0.87	0.87	0.141	0.2	125	0.282	0.3	139	4.22	14.3	2.29	26.3	4.69	1.62	46.7	3.9	11.9	72.2	2.4	143.7	63.4	3.45	455.605	3.7	3.6	4.9	3.8	3.9	4.9	4.55	0.025		0.038	5000000	1	0
male	16	11	0.43	0.295	37.56	137	225	13.7	4.2	3.27	4.17	118	1.33	0.881	9.1	0.29	0.29	121	0.282	0.3	139.1	3.86	15.2	2.31	186.5	4.61	1.62	41.2	17.3	16.8	65.5	33.2	163	46.2	5.68	259.41	3.7	3.6	1	3.8	3.9	1.1	4.55	0.025		0.038	5000000	1	0
male	17	12	0.43	0.295	37.56	137	225	12.3	32.8	3.27	4.12	116	6.4	0.872	5.58	0.36	0.23	118	0.282	0.3	14.5	4.1	15.9	2.32	266.9	4.8	1.4	47	4.5	11.8	82.3	18.7	143.3	62.4	2.62	455.605	2.1	1.8	5.2	6.9	3.9	4.9	15.2	0.025		0.038	5000000	1	0
Female	51	0	0.29	0.295	88.71	14.5	32.4	1.24	47.2	1.75	2.13	64	0.11	0.99	0.1	0.91	0.1	22	0.282	0.3	133.4	3.79	15.2	1.85	66.4	4.61	0.93	25.8	12.6	6.1	156	12.4	119.9	3.7	6.54	551.47	3.7	5.9	16.1	2.3	3.9	3.2	4.55	0.095		0.0883	5000000	3	0
Female	51	1	0.43	0.295	37.56	137	225	12.3	32.8	3.27	2.1	61	0.1	0.746	1.52	0.33	0.36	29	0.282	0.3	139.1	3.86	15.2	2.31	186.5	4.61	1.62	41.2	17.3	16.8	65.5	33.2	163	46.2	5.68	455.605	2.8	3.5	22	2.9	3.7	4.1	3.7	0.095		0.0883	5000000	3	0
Female	51	2	0.43	0.295	37.56	137	225	12.3	32.8	3.27	1.98	61	0.11	0.818	0.9	0.91	0.1	22	0.91	0.1	139.1	3.86	15.2	2.31	186.5	4.61	1.62	41.2	17.3	16.8	65.5	33.2	163	46.2	5.61	455.605	2.6	5	8.4	4.8	5.2	5.5	4.55	0.095		0.0883	5000000	3	0
Female	51	3	0.43	0.295	37.56	137	225	12.3	32.8	3.27	1.9	57	0.1	0.746	1.52	0.33	0.36	25	0.282	0.3	139.1	3.86	15.2	2.31	186.5	4.61	1.62	41.2	17.3	16.8	65.5	33.2	163	46.2	5.68	455.605	3.3	2.6	9.8	7.5	7.9	6.4	4.55	0.095		0.0883	5000000	3	0
Female	51	4	0.27	0.295	37.56	84.5	56.2	1.13	4.9	2.66	1.83	55	0.25	0.84	0.21	0.8	0.2	27	0.8	0.2	135	3.75	16.2	1.89	8.3	4.61	0.92	26.7	8	5.3	142.9	9.4	97	28	6.9	594.28	2.3	3.6	12	2.7	3.9	4.1	3.7	0.095		0.0883	5000000	3	0
Female	51	5	0.43	0.295	37.56	137	225	12.3	32.8	3.27	1.81	54	0.24	0.833	0.2	0.125	0.3	3	0.42	0.1	139.1	3.86	15.2	2.31	186.5	4.61	1.62	41.2	17.3	16.8	65.5	33.2	163	46.2	5.68	455.605	3.7	4.2	5.1	1.4	3.9	2.6	4.2	0.095		0.0883	5000000	3	0
Female	51	6	0.43	0.295	37.56	137	225	12.3	32.8	3.27	1.66	5	0.17	0.824	0.14	0.176	0.3	3	0.282	0.3	139.1	3.86	15.2	2.31	186.5	4.61	1.62	41.2	17.3	16.8	65.5	33.2	163	46.2	2.49	455.605	1.6	4	8.8	2.7	5.3	4.3	4.55	0.095		0.0883	5000000	3	0
Female	51	7	0.47	0.295	58.58	14.9	116.4	1.11	36.2	3.2	1.59	48	0.2	0.8	0.16	0.15	0.3	45	0.5	0.1	137.4	3.73	18.8	1.91	116	4.61	1.16	26.9	9	8.1	119.7	8	121.9	31.5	5.68	455.605	2.1	2.3	8.6	2.8	2.3	4.4	4.55	0.095		0.0883	5000000	3	0
Female	51	8	0.43	0.295	37.56	137	225	12.3	32.8	3.27	1.63	5	0.35	0.743	0.26	0.143	0.36	59	0.114	0.4	139.1	3.86	15.2	2.31	186.5	4.61	1.62	41.2	17.3	16.8	65.5	33.2	163	46.2	3.56	455.605	1.5	4.5	11.7	2.6	4.3	3.5	4.55	0.095		0.0883	5000000	3	0
Female	51	9	0.43	0.295	37.56	137	225	12.3	32.8	3.27	2.2	61	3.45	0.963	3.32	0.14	0.5	68	0.14	0.5	139.1	3.86	15.2	2.31	186.5	4.61	1.62	41.2	17.3	16.8	65.5	33.2	163	46.2	5.68	455.605	3.7	3.6	5.2	3.8	3.9	4.9	4.55	0.095		0.0883	5000000	3	0
Female	35	0	0.36	0.295	37.56	137	225	13	35.5	3.38	2.7	91	3.17	0.94	3.98	0.35	0.11	363	0.22	0.7	139.1	3.86	15.2	2.31	186.5	4.61	1.62	41.2	17.3	16.8	65.5	33.2	163	46.2	2.58	221.53	1.3	4.4	3.8	2.7	4.9	4	4.55	0.005		0.00025	5000000	3	0
Female	35	1	0.43	0.295	22.34	187.3	294.6	12.3	32.8	3.27	2.66	88	3.56	0.924	3.29	0.42	0.15	374	0.28	0.1	139.1	3.86	15.2	2.31	186.5	4.61	1.62	41.2	17.3	16.8	65.5	33.2	163	46.2	5.68	455.605	3.7	3.6	5.2	3.8	3.9	4.9	4.55	0.005		0.00025	5000000	3	0
Female	35	2	0.43	0.295	37.56	137	225	12.3	32.8	3.27	2.61	87	2.83	0.897	2.54	0.57	0.16	369	0.282	0.3	143	4.32	11.3	2.22	31.6	4.51	1.56	44	143	12.4	53	25.4	22.4	37.5	2.84	455.605	3.7	4.5	4.3	3.9	3.8	4.4	1.9	0.005		0.00025	5000000	3	0
Female	35	3	0.43	0.295	37.56	137	225	12.4	35.5	2.88	2.52	83	2.57	0.837	2.15	0.11	0.26	358	0.54	0.14	139.1	3.86	15.2	2.31	186.5	4.61	1.62	41.2	17.3	16.8	65.5	33.2	163	46.2	5.68	455.605	3.7	3.6	5.2	3.8	3.9	4.9	4.55	0.005		0.00025	5000000	3	0
Female	35	4	0.43	0.295	37.56	137	225	12.3	32.8	3.27	2.76	93	3.78	0.769	2.91	0.13	0.49	391	0.93	0.35	139.1	3.86	15.2	2.31	186.5	4.61	1.62	41.2	17.3	16.8	65.5	33.2	163	46.2	5.68	455.605	8.5	11.7	13.2	14.2	9.1	17	4.55	0.005		0.00025	5000000	3	0
Female	35	5	0.43	0.295	37.56	179.9	248.8	12.3	32.8	3.27	2.62	88	2.12	0.41	0.85	0.358	0.76	336	0.231	0.49	139.1	3.86	15.2	2.31	186.5	4.61	1.62	41.2	17.3	16.8	65.5	33.2	163	46.2	4.15	455.605	3.7	3.6	5.2	3.8	3.9	4.9	4.55	0.005		0.00025	5000000	3	0
Female	35	6	0.43	0.295	37.56	137	225	12.3	32.8	3.27	2.62	89	1.94	0.278	0.54	0.418	0.81	351	0.294	0.57	142.1	4.4	19.5	2.1	329.4	5.22	2.72	43.3	12.4	11.3	76	17.7	224.5	37.5	5.63	455.605	1.7	3.6	3.6	2.4	4.8	3.6	4.55	0.005		0.00025	5000000	3	0
Female	35	7	0.34	0.295	37.56	137	225	13.1	36.1	3.41	2.69	91	2.56	0.374	0.96	0.313	0.8	328	0.35	0.78	139.1	3.86	15.2	2.31	186.5	4.61	1.62	41.2	17.3	16.8	65.5	33.2	163	46.2	5.68	13.26	3.7	3.6	5.2	3.8	3.9	4.9	4.55	0.005		0.00025	5000000	3	0
Female	35	8	0.43	0.295	111.4	137	225	12.3	32.8	3.27	2.64	9	3.5	0.43	1.31	0.21	0.64	298	0.341	1.4	142.9	3.62	16.3	2.19	399.6	5.18	3.1	42.5	1.8	13.3	75.4	14.3	36.1	35.7	9.86	455.605	3.8	4	8	7.3	4	4.9	4.55	0.005		0.00025	5000000	3	0
Female	35	9	0.43	0.295	37.56	238.6	229.1	12.3	32.8	3.27	2.71	91	3.57	0.49	1.75	0.19	0.68	294	0.311	1.11	139.1	3.86	15.2	2.31	186.5	4.61	1.62	41.2	17.3	16.8	65.5	33.2	163	46.2	5.68	455.605	3.7	3.6	5.2	3.8	3.9	4.9	4.55	0.005		0.00025	5000000	3	0
Female	35	10	0.51	0.295	37.56	137	225	12.3	35.7	3.15	2.72	92	4.57	0.513	2.34	0.188	0.86	282	0.282	1.29	139.1	3.86	15.2	2.31	186.5	4.61	1.62	41.2	17.3	16.8	65.5	33.2	163	46.2	5.45	99.81	4	3.6	5.1	4.5	4.8	4.9	4.55	0.005		0.00025	5000000	3	0
Female	35	11	0.43	0.295	37.56	137	225	12.3	32.8	3.27	2.83	95	5.95	0.54	3.21	0.146	0.87	288	0.297	1.77	139.1	3.86	15.2	2.31	186.5	4.61	1.62	41.2	17.3	16.8	65.5	33.2	163	46.2	5.68	455.605	3.7	3.6	5.2	3.8	3.9	4.9	4.55	0.005		0.00025	5000000	3	0
Female	35	12	0.43	0.295	37.56	137	225	12.3	32.8	3.27	2.74	91	6.21	0.551	3.42	0.161	1	258	0.275	1.71	144	3.71	28.8	2.22	159.1	5.69	2.37	42.7	12.6	19.6	69.6	15	364.3	41	7.94	455.605	2.3	3.3	6.8	5.5	5.4	2.7	3.2	0.005		0.00025	5000000	3	0
Female	35	13	0.43	0.295	37.56	282	257.5	12.3	32.8	3.27	2.74	92	6.8	0.6	3.65	0.153	0.93	248	0.232	1.41	139.1	3.86	15.2	2.31	186.5	4.61	1.62	41.2	17.3	16.8	65.5	33.2	163	46.2	5.68	455.605	3.7	3.6	5.2	3.8	3.9	4.9	4.55	0.005		0.00025	5000000	3	0
Female	35	14	0.49	0.295	37.56	137	225	12.9	34.9	2.98	2.83	95	6.17	0.619	3.82	0.18	1.11	238	0.186	1.15	139.1	3.86	15.2	2.31	186.5	4.61	1.62	41.2	17.3	16.8	65.5	33.2	163	46.2	4.3	9.65	3.8	14.5	8.7	8.9	11.1	1	4.55	0.005		0.00025	5000000	3	0
Female	35	15	0.43	0.295	37.56	137	225	12.3	32.8	3.27	2.83	95	7.6	0.691	4.88	0.147	1.4	247	0.154	1.9	139.1	3.86	15.2	2.31	186.5	4.61	1.62	41.2	17.3	16.8	65.5	33.2	163	46.2	5.68	455.605	3.7	3.6	5.2	3.8	3.9	4.9	4.55	0.005		0.00025	5000000	3	0
male	49	0	0.27	0.39	37.56	137	225	1.9	41.2	3.41	2.3	67	0.32	0.697	0.23	0.263	0.9	27	0.282	0.3	135.6	4.23	13.2	2.64	341	5.34	1.73	36	2	6	4	17	194	5.13	13.66	455.605	3.7	3.6	5.2	3.8	3.9	4.9	4.55	0		0.0011	5000000	3	0
male	49	1	0.19	0.71	37.56	116	241	11.9	43	2.93	2.15	62	0.7	0.855	0.6	0.114	0.8	18	0.282	0.3	136.3	3.92	14.1	2.58	356	5.2	1.77	34	24	1	4	15	162	64.7	8.71	455.605	3.7	3.6	5.2	3.8	3.9	4.9	4.55	0		0.0011	5000000	3	0
male	49	2	0.21	0.93	37.56	1	239	11.5	39.9	2.95	1.91	56	0.93	0.811	0.76	0.99	0.9	25	0.282	0.3	135.8	4.9	12.7	2.54	354	5.5	1.48	35	22	7	44	15	136	69.43	17.371	455.605	3.7	3.6	5.2	3.8	3.9	4.9	4.55	0		0.0011	5000000	3	0
male	49	3	0.79	0.63	126.7	84	199	12	49.1	3.64	1.74	5	0.78	0.767	0.6	0.138	0.11	23	0.31	0.27	134.7	3.67	13.2	2.7	327	5.32	1.48	34	17	5	43	16	116	59.72	28.91	687.57	6.6	3.9	24.4	8.3	3.7	11.85	5	0		0.03	5000000	3	1
male	49	4	1.23	0.96	126.7	74	171	14.9	46.2	3.87	1.83	53	0.49	0.188	0.9	0.3245	0.36	24	0.31	0.27	133.9	3.57	15.2	2.53	382	6.98	1.2	36	19	7	4	15	116	72.27	72.156	687.57	6.6	3.9	24.4	8.3	3.7	11.85	5	0		0.03	5000000	3	1
male	49	5	1.21	0.8575	546.35	81	111	13.6	55.5	4.52	1.42	42	0.33	0.132	0.4	0.863	0.29	18	0.3715	0.2	133	3.48	11.3	2.64	341	7.67	0.81	3	32	18	54	29	137	73.28	113.415	2500	11.9	4.1	153.1	18.35	4	43.8	7.75	0		0.23	5000000	3	2
male	49	6	1.49	1.92	475.1	98	88	15.5	64	4.47	1.9	55	0.62	0.161	0.1	0.832	0.52	2	0.3715	0.2	132.8	3.37	12.2	2.52	336	8.76	0.86	33	64	22	19	5	181	72.69	156.74	2500	11.9	4.1	153.1	18.35	4	43.8	7.75	0		0.23	5000000	3	2
male	49	7	11.83	1.67	992	119	66	13.6	55	4.13	1.8	52	0.71	0.117	0.8	0.4	0.4	2	0.3715	0.2	132.6	3.13	99.5	2.44	389	6.62	1.9	32	44	13	1	43	214	73.6	138.266	2500	11.9	4.1	153.1	18.35	4	43.8	7.75	0		0.23	5000000	3	2
male	49	8	1.79	1.27	546.35	93	66	15.7	52.9	4.21	2.28	65	0.96	0.721	0.69	0.29	0.2	23	0.3715	0.2	133.7	3.37	14.1	2.45	43	9.72	1.21	35	35	12	83	37	168	66.88	178.153	2500	11.9	4.1	153.1	18.35	4	43.8	7.75	0		0.23	5000000	3	2
Female	31	0	0.43	0.122	37.56	231	225	11.9	26.5	5.75	2.52	8	5.68	0.974	5.53	0.12	0.36	118	0.282	0.7	136.7	3.84	15.2	2.41	278	4.61	1.62	44.7	17.3	21.4	65.5	128.8	273	46.2	31.5	1519.17	3.7	3.6	5.2	3.8	3.9	4.9	4.55	0.04		0.0069	5000000	2	0
Female	31	1	0.43	0.123	37.56	174	157.6	12.3	32.8	3.27	1.99	63	2.14	0.746	5.31	0.4	0.2	11	0.282	0.3	142.1	3.86	15.2	2.37	267	4.61	1.62	39.6	17.3	16.8	65.5	98.8	232	45	24.7	455.605	3.7	3.6	5.2	3.8	3.9	4.9	4.55	0.04		0.0069	5000000	2	0
Female	31	2	0.79	0.337	126.7	151	137.2	12.9	32.4	4.14	2.45	67	1.33	0.749	1.05	0.2	0.1	123	0.1	0.27	138.2	3.61	11.9	2.34	276	5.2	1.26	36.7	18.8	18.2	68.8	96.5	177.9	46	17.8	669.63	6.6	3.9	24.4	8.3	3.7	11.85	5	0.04		0.0069	5000000	2	1
Female	31	3	0.79	0.337	126.7	151	177.3	12.7	35.1	3.69	2.8	66	1.37	0.95	1.24	0.22	0.3	39	0.66	0.27	144.5	3.42	15.2	2.28	175.6	4.14	1.585	34.7	21.3	25	68.8	53	349	49	45.2	687.57	6.6	3.9	24.4	8.3	3.7	11.85	5	0.04		0.0069	5000000	2	1
Female	31	4	0.79	0.337	126.7	625	95.3	13.4	37.6	3.22	2.13	68	0.63	0.749	0.52	0.16	0.36	39	0.159	0.1	142.1	3.12	15.3	2.26	175.6	5.2	2.6	37.6	21.3	38.7	68.8	1.2	835	49	17.8	687.57	6.6	3.9	24.4	8.3	3.7	11.85	5	0.04		0.0069	5000000	2	1
Female	31	5	0.79	0.337	126.7	525	7.1	12.7	35.1	3.69	1.97	62	0.37	0.46	0.17	0.27	0.1	85	0.31	0.18	145.8	3.26	15.2	2.2	262	4.21	2.2	33.6	19.5	31	149.9	87.2	681	46	134	2123.7	6.6	3.9	24.4	8.3	3.7	11.85	5	0.04		0.0069	5000000	2	1
Female	31	6	0.79	0.337	126.7	151	177.3	12.2	37.5	2.92	2.5	64	0.97	0.217	0.21	0.258	0.25	66	0.31	1.9	138.2	3.77	13	2.14	298	4.6	2.38	35.4	28.4	35.8	26.1	87	811	5	136	2892.25	6.6	3.9	24.4	8.3	3.7	11.85	5	0.04		0.0069	5000000	2	1
Female	31	7	2.89	0.8575	546.35	941	56.5	13.65	40.85	3.977	2.36	75	2.41	0.15	0.36	0.382	0.92	46	0.3715	0.2	138.6	3.595	14.4	2.22	292	3.81	2.9	34.45	21.2	21.9	248.6	61.8	1214	44	137	2500	11.9	4.1	153.1	18.35	4	43.8	7.75	0.04		0.0069	5000000	2	2
Female	31	10	2.89	0.8575	546.35	2334	69.5	14	39.7	2.06	1.93	61	3.91	0.151	0.59	0.496	1.94	11	0.343	1.34	142.9	3.96	98.6	2.17	528	5.6	2.66	37.1	21.4	57.1	408.2	306.8	2572	56	114	2500	11.9	4.1	153.1	18.35	4	43.8	7.75	0.185		0.23	5000000	3	2
male	68	0	0.43	0.295	37.56	2	244.9	12.3	32.8	3.27	3.19	98	2.25	0.796	1.79	0.18	0.4	64	0.4	0.9	142.2	3.29	17.9	2.26	36	4.61	1.32	42.7	16	22.1	43.2	3	233	81	7.95	455.605	3.7	3.6	3.6	2.9	3.9	3	4.2	0		0.00024	5000000	5	0
male	68	1	0.43	0.295	37.56	137	225	12.3	32.8	3.27	3.2	95	2.4	0.778	1.87	0.38	0.9	67	0.63	0.15	139.1	3.86	15.2	2.31	186.5	4.61	1.62	41.2	17.3	16.8	65.5	33.2	163	46.2	4.37	455.605	1.5	3.6	4.7	3.7	3.9	1.7	4.6	0		0.00024	5000000	5	0
male	68	2	0.43	0.295	37.56	137	225	12.3	32.8	3.27	3.82	116	7.44	0.99	6.76	0.15	0.11	75	0.47	0.35	139.1	3.86	15.2	2.31	186.5	4.61	1.62	41.2	17.3	16.8	65.5	33.2	163	46.2	9.29	455.605	9.1	1.7	28.6	7	3.9	8.5	2.8	0		0.00024	5000000	5	0
male	68	3	0.79	0.337	126.7	256	255.6	12.7	35.1	3.69	3.44	14	3.99	0.811	3.24	0.45	0.18	6	0.68	0.27	146.6	4.1	16	2.39	283	5.2	1.39	46.6	19.1	2.2	43.9	28	36	89	25.7	687.57	2.8	3.9	8.5	5.4	3.7	4.2	3.5	0		0.00024	5000000	5	1
male	30	0	0.39	0.86	12	11	225	12.3	32.8	3.27	5.5	158	3.53	0.915	3.44	0.45	0.11	128	0.14	0.5	136.2	3.76	99	2.5	416	3.65	1.5	43.2	15	14.4	76	17	149	74	4.13	299.71	3.7	3.6	2.2	1.5	3.9	1	2.6	0.02		0.0076	5000000	2	0
male	30	1	0.39	0.13	5	116	262.5	11.4	35.1	3.5	4.78	151	2.82	0.893	3.23	0.53	0.16	117	0.2	0.7	141.3	4.28	12.2	2.44	411	4.45	1.4	41.4	1.9	13	69.4	16	137	72	3.9	268.73	3.7	1.8	2.9	3.1	3.9	4.9	3.5	0.02		0.0076	5000000	2	0
male	30	2	0.43	0.97	37.56	114	239.7	12.1	35.1	2.42	4.65	141	2.5	0.856	2.52	0.68	0.15	97	0.32	0.9	141.6	3.68	12.3	2.4	38	4.51	1.53	4.9	9.5	13.5	68.8	14.6	12	65	3.98	199.89	2.8	3.5	4.4	4.7	2.9	6.5	4.1	0.02		0.0076	5000000	2	0
male	30	3	0.33	0.116	37.56	95	223.7	12.3	32.8	3.27	4.22	13	2.79	0.821	2.14	0.97	0.17	86	0.48	0.12	137.6	3.53	13.1	2.2	371	3.88	1.6	37.6	11.1	12.8	64.9	13.2	135	7	6.73	455.605	2.5	1.9	3.7	3.5	3.9	5.1	3.8	0.02		0.0076	5000000	2	0
male	30	4	0.43	0.144	37.56	15	215	13.9	36.5	2.22	4.19	13	5.81	0.815	2.29	0.96	0.27	8	0.57	0.16	137.6	3.41	14.3	2.19	339	4.8	1.42	37.1	9.1	11.6	65.7	12.6	152	63	6.7	455.605	2.4	5.1	9.3	6.3	3.8	6.9	3.7	0.02		0.0076	5000000	2	0
male	30	5	0.5	0.337	126.7	111	191.3	12.7	35.1	3.69	4.11	129	2.62	0.561	4.74	0.271	0.56	91	0.65	0.38	138.9	3.7	15.3	2.2	33	4.29	1	37.4	9.2	1.3	61.7	12.2	124	53	6.38	687.57	6.6	3.9	2.4	3.1	3.7	2.9	3.5	0.1175		0.0076	5000000	2	1
male	34	0	1.16	0.54	5	15	39.8	11.6	3	3.58	3.62	116	1.71	0.853	1.46	0.47	0.8	15	0.53	0.9	139.1	3.86	15.2	2.31	186.5	4.61	1.62	41.2	17.3	16.8	65.5	33.2	163	46.2	5.68	399.94	3.7	3.6	3.2	1	5.9	8.9	3.8	0.02		0.00027	5000000	2	0
male	34	1	0.43	0.72	37.56	14	313.6	12.3	32.8	3.27	3.48	111	2.17	0.852	1.85	0.37	0.8	15	0.69	0.15	142.6	4.5	14.3	2.37	226	4.68	1.6	42.1	2.6	17.1	95.4	32	135	72	2.54	455.605	3.7	1.1	5.2	2	3.9	4.9	5.6	0.02		0.00027	5000000	2	0
male	34	2	1.46	0.15	12.64	113	283	12.7	32.9	3.14	3.42	11	2.16	0.833	1.8	0.5	0.5	96	0.93	0.2	139.4	3.73	13.7	2.31	234	4.2	0.93	42	21.4	16.6	91.5	29.4	14	76	3.63	4.6	3.7	1.6	15.1	2.3	3.9	4.9	6.5	0.02		0.00027	5000000	2	0
male	34	3	0.79	0.26	88.38	128	259.4	12.7	35.1	3.69	3.58	115	2.81	0.822	2.31	0.25	0.7	79	0.117	0.33	14.2	3.82	11.7	2.35	221	4.4	1.8	43.2	19.7	18	99.9	33.9	167	76	1	687.57	11.5	3.9	25.3	8.4	3.7	11.85	4.1	0.1175		0.00027	5000000	2	1
male	34	4	2.7	0.591	126.7	138	211.7	13.1	34.4	4.21	3.4	11	3.24	0.89	2.62	0.49	0.16	7	0.18	0.35	38	3.81	16.7	2.33	184	4.88	0.97	41.2	61	35.9	19.8	51.1	188	84	5.2	564.87	3.5	2.7	22	17.8	3.7	16.5	5	0.1175		0.00027	5000000	2	1
male	34	5	0.43	0.295	37.56	148	165.1	12.3	32.8	3.27	3.38	18	3.66	0.723	2.65	0.96	0.35	67	0.142	0.52	139.5	3.88	15.5	2.36	193	4.73	0.9	4.3	117.8	41.3	144	79.2	196	64	76	455.605	3.7	2.7	14.6	2.1	3.9	4.5	4.5	0.02		0.00027	5000000	2	0
male	34	6	1.64	0.337	4.59	151	158.9	14.4	34.4	4.3	3.27	16	3.64	0.585	2.13	0.143	0.52	66	0.192	0.7	139.6	3.64	14.1	2.32	195	4.83	0.84	4.6	142.6	3.4	179.2	13	195	68	58.1	687.57	4.5	16.1	9.6	11.5	8.7	18.1	4.6	0.1175		0.00027	5000000	2	1
Female	34	0	0.43	0.295	37.56	136.8	384.6	11	2.2	5.88	2.23	71	0.63	0.92	0.58	0.48	0.3	27	0.16	0.1	137.2	4.26	1.8	2.3	168.5	5	1.24	41.6	19.4	12.1	43.6	54.6	161.1	48.2	72.5	3323.7	3.7	3.6	8.7	12.8	3.9	4.9	4.55	0.045		0.00023	15000000	3	0
Female	34	1	0.43	0.381	37.56	139.6	382.5	12	23	5.38	2.26	72	1	0.89	0.89	0.7	0.7	32	0.2	0.2	136.7	4.32	13.6	2.24	221.4	5.79	1.22	41.3	2.8	1.5	5.4	56.5	165.7	51.6	8	455.605	3.7	1.4	4.1	3.5	3.9	4.9	4.55	0.045		0.00023	15000000	3	0
Female	34	2	0.43	0.356	37.56	155.6	391.7	11.3	22.7	5.12	2.25	73	0.65	0.83	0.54	0.18	0.7	38	0.62	0.4	138.4	4	14.6	2.24	212.6	5.84	1.78	41.4	2.4	12.4	43.1	61.8	188.8	52.2	41.2	387.83	3.5	3.6	6.5	4.7	2.7	1.2	4.55	0.045		0.00023	15000000	3	0
Female	34	3	0.43	0.346	37.56	175.6	378	11.7	22	4.13	2.3	65	0.63	0.778	0.49	0.159	0.1	67	0.63	0.4	138.3	4.12	17.3	2.16	224.4	5.75	1.23	39.3	18.6	12.9	51	63	211.5	45.4	26.3	455.605	3.7	3.6	6.5	3.7	3.9	4.9	4.55	0.045		0.00023	15000000	3	0
Female	34	4	0.52	0.398	37.56	166.1	422.2	11.2	21.6	4.24	2.9	67	0.96	0.739	0.71	0.188	0.18	121	0.63	0.6	138	3.76	13.6	2.17	296.8	5.42	2.8	41.9	2.4	15	53.6	73.4	2	63.4	22.8	3457.98	3.7	3.6	5.2	3.8	1.7	4.9	4.55	0.045		0.00023	15000000	3	0
Female	34	5	0.43	0.295	37.56	161	413.8	11.9	2.8	3.77	2.1	65	0.94	0.67	0.63	0.234	0.22	162	0.96	0.9	139.7	4.34	17.8	2.15	239.8	5.23	2.25	4.8	2.7	13.2	54.4	63.7	191.1	46.9	15.5	455.605	3.7	3.6	5.2	3.8	3.9	4.9	4.55	0.045		0.00023	15000000	3	0
Female	34	6	0.43	0.295	165.8	162.8	384.3	11.2	2.1	3.2	1.83	58	0.97	0.64	0.62	0.237	0.23	196	0.113	0.11	139	3.99	17.9	2.5	198.4	5.7	2.4	38	2.1	12.8	51.7	56.7	187.8	43.3	1.7	455.605	3.7	3.6	5.2	3.8	3.9	4.9	4.55	0.045		0.00023	15000000	3	0
Female	34	7	0.52	0.157	37.56	187.3	386	13	21.2	3.26	1.83	6	1.19	0.731	0.87	0.168	0.2	24	0.11	0.12	139.1	3.86	15.2	2.3	186.5	4.61	2.45	37.7	21.6	16.8	53.1	57.7	214.8	44	9.68	288.4	3.7	2.7	3.9	3.8	1.8	4.9	4.55	0.045		0.00023	15000000	3	0
Female	34	8	0.43	0.295	37.56	137	225	12.3	32.8	3.27	1.82	59	2.19	0.776	1.7	0.15	0.23	278	0.114	0.25	139.1	3.86	15.2	2.31	186.5	4.61	1.62	41.2	17.3	16.8	65.5	33.2	163	46.2	16.6	41.82	3.7	3.6	4.9	2.6	3.9	4.9	4.55	0.045		0.00023	15000000	3	0
Female	34	9	0.43	0.295	37.56	137	225	12.3	32.8	3.27	1.77	59	1.24	0.5	0.62	0.355	0.44	323	0.145	0.18	139.1	3.86	15.2	2.31	186.5	4.61	1.62	41.2	17.3	16.8	65.5	33.2	163	46.2	21.2	455.605	1.3	3.6	1.4	3.8	1.7	4.9	4.55	0.045		0.00023	15000000	3	0
Female	34	10	0.43	0.171	37.56	222	354.9	11.7	19.9	3.54	2.1	66	8.98	0.875	7.86	0.68	0.61	386	0.56	0.5	137.6	4.21	13.1	2.15	156.9	5.76	1.7	4.7	38.5	2.3	58	57.6	258.1	41.3	13.2	455.605	3.7	3.6	5.2	2.4	3.9	5.9	4.55	0.045		0.00023	15000000	3	0
Female	14	0	0.77	0.7	325.8	219.4	24.3	11.5	27	2.52	2.14	7	6.6	0.937	5.68	0.2	0.12	24	0.15	0.9	137.5	4.3	11.9	2.28	125	4.61	1.26	42.1	18.2	2.3	51.3	26.3	237.2	35.9	5.68	617.83	3.7	3.6	5.2	3.8	1.2	4.9	4.55	0		7.2e-05	5000000	3	0
Female	14	1	0.43	0.6	37.56	216.2	217.2	11.3	27	2.74	2.15	7	2.22	0.774	1.72	0.117	0.26	22	0.41	0.9	139.6	3.98	13	2.39	16.5	4.61	1.4	4.3	14.7	18.5	54.5	25.6	227.5	37.3	5.68	455.605	3.7	3.6	1.6	2.3	3.9	4.9	4.55	0		7.2e-05	5000000	3	0
Female	14	2	0.42	0.9	781.3	31.6	197.5	12.5	28.1	2.95	2.19	72	1.44	0.277	0.4	0.521	0.75	265	0.63	0.9	139	3.86	14.4	2.37	159.6	4.61	1.6	41.4	18.8	3.1	65.5	32.1	311.9	33.8	5.68	988.24	3.7	3.6	3.4	3.4	1.2	14.1	4.55	0		7.2e-05	5000000	3	0
Female	14	3	0.79	0.329	126.7	346.2	183.2	11.6	29.4	3.5	2.28	78	2.82	0.472	1.33	0.39	1.1	266	0.6	0.17	139.2	4.13	13	2.37	187.1	5.2	1.52	39.7	2.6	36.2	63.2	37.9	371.5	32.2	17.8	687.57	6.6	3.9	1.3	5.8	3.7	2.8	5	0		7.2e-05	5000000	3	1
Female	25	0	0.79	0.337	126.7	239.5	155.9	12.7	35.1	3.69	1.87	54	1.13	0.292	0.33	0.73	0.79	4	0.31	0.27	138.7	4.31	14.9	2.8	2.3	3.99	0.54	3.5	189.7	115.3	86.9	12.4	298.8	27	17.8	4599.49	6.6	3.9	19	11	2.1	11.85	5	0.87		0.851	10000000	5	1
Female	25	1	0.3	0.27	636.7	21	148.3	14.1	43.9	4.16	1.88	54	1.35	0.133	0.18	0.757	1.2	63	0.16	0.14	139.4	3.72	17	2.25	246.6	4.64	0.55	36.4	127.4	52.7	79.2	97.8	247.1	26	17.8	2119.66	6.6	6.1	15.9	15.5	7.3	11.85	5	0.87		0.851	10000000	5	1
Female	25	2	0.22	0.337	126.7	24	133	13.8	49.7	4.55	2.17	61	2.15	0.19	0.23	0.757	1.63	36	0.127	0.27	14.8	3.79	15.4	2.22	262.7	4.84	0.8	37.2	88	23.6	81.6	85.1	242.8	28.7	17.8	687.57	7.5	3.9	21.2	23.1	3.5	11.85	5	0.87		0.851	10000000	5	1
Female	25	3	0.29	0.337	898.4	256.8	132.1	14	48.6	4.8	2.34	69	4.83	0.41	0.2	0.882	4.26	25	0.62	0.3	141.4	3.97	14.1	2.31	292.2	4.76	0.9	41.7	64	34.6	86.2	82.8	319.3	29.9	17.8	687.57	17.4	12.2	128.1	35.8	3.7	1.7	5	0.87		0.851	10000000	5	1
Female	25	4	0.67	0.626	6365	32.8	96.9	15.5	61.3	3.46	2.2	58	7.3	0.19	0.13	0.952	6.69	15	0.18	0.13	141.4	3.5	15.6	2.17	355.8	5.5	0.6	37.2	43	49.7	9.4	68.5	388.1	33.3	17.8	1384.24	2.6	3.9	68.4	38.4	8.8	8.4	5	0.87		0.851	10000000	5	1
Female	25	5	1.93	4.79	741	467.2	88.7	16.2	55.5	3.6	1.76	51	3.82	0.13	0.5	0.966	3.69	6	0.14	0.5	144.1	4.15	19	2.25	418	5.23	0.66	37.3	66	14.9	226.7	133	596.7	36.6	17.8	25	3.5	3.9	47.8	36.1	9.2	11.85	5	0.87		0.851	10000000	5	1
Female	25	6	2.89	5.74	546.35	61.7	113.2	14.2	57.6	3.53	1.83	54	2.39	0.3	0.7	0.939	2.24	22	0.24	0.6	141.7	3.77	11.6	2.45	598.5	4.83	1.7	45.6	58.2	129.1	253.4	144.4	771	51	90.5695	2500	11.9	4.1	32.2	1664.3	2.7	47	7.75	0.87		0.851	10000000	5	2
Female	20	0	0.43	0.45	32.93	15.9	39.6	12.3	32.8	3.27	3.3	91	0.84	0.857	0.72	0.17	0.9	373	0.24	0.2	137.4	4.49	12.8	2.45	173.3	5.14	2.38	41.4	1.6	16.3	16.7	66.5	157.9	6	2.57	29.47	3.7	3.6	5.2	3.8	3.7	4.9	4.55	0.025		0.04	5000000	2	0
Female	20	1	0.27	0.295	37.56	154.1	31.9	13.2	34.1	3.85	3.2	92	1	0.86	0.86	0.1	0.1	399	0.3	0.3	137	4.55	12.6	2.4	16.4	4.59	2.22	4.7	7.6	12.1	14.7	53.6	167.5	59.7	2.63	455.605	3.7	3.6	5.2	3.8	1.2	4.9	4.55	0.025		0.04	5000000	2	0
Female	20	2	0.43	0.44	36.36	164	332	12.3	32.8	3.27	3.14	96	1.94	0.939	1.82	0.46	0.9	389	0.15	0.3	137.4	4.47	13.1	2.49	26.2	4.52	2.44	43.7	1.3	17.1	14.8	54.4	178.1	65.3	2.96	161.16	7.5	3.6	4.8	3.8	3.9	4.9	4.55	0.025		0.04	5000000	2	0
Female	20	3	0.31	0.124	95.27	178.5	287.5	14.2	35.4	4.4	2.92	9	1.84	0.946	1.74	0.27	0.5	323	0.22	0.4	134.4	4.29	12.3	2.29	21.4	4.79	1.97	41	8	16.8	12.6	43.3	191.6	59.4	5.76	687.57	17.8	4.3	8.9	3.1	1.2	2.8	5	0.025		0.04	5000000	2	1
Female	20	4	0.79	0.288	126.7	185.8	261.4	12.7	35.1	3.69	2.91	94	1.4	0.893	1.25	0.57	0.8	267	0.43	0.6	133.4	4.3	12.1	2.38	181.3	5.31	1.2	43.5	6.2	14.8	95.8	45.5	198.1	68.2	19.7	155.64	7.8	1.7	11.6	2.4	3.7	9.1	5	0.025		0.04	5000000	2	1
Female	20	5	0.88	0.295	37.56	179.4	218	14.8	4.7	4.38	2.83	88	1.8	0.777	0.84	0.12	0.11	243	0.93	0.1	135	4.16	12.6	2.24	21.5	5.23	1.24	41.9	6.8	14.2	82.6	39.6	19.5	66	39	455.605	3.7	3.5	8	8.4	2.1	8.1	4.55	0.025		0.04	5000000	2	0
Female	20	6	0.43	0.295	7.17	169.3	186.9	12.3	32.8	3.27	2.73	84	0.69	0.711	0.49	0.159	0.11	23	0.13	0.9	137.2	4.1	14.5	2.22	166.7	4.6	1.52	37.1	3.8	9.4	72.7	34.2	184.7	5.7	38.5	455.605	3.7	3.6	4.3	6.5	3.9	4.9	4.55	0.025		0.04	5000000	2	0
Female	20	7	1.13	0.198	126.7	178.5	187.9	13.7	35.7	4.12	2.82	89	4.29	0.85	3.65	0.61	0.26	198	0.47	0.2	137.6	4.14	16	2.19	161.9	4.65	1.6	38.2	4.1	1.7	74.7	34.5	2.3	51	33.2	275.65	6.6	5.4	1.1	31	3.5	11.85	5	0.025		0.04	5000000	2	1
Female	47	0	0.43	0.292	44.84	213.5	37.5	1.8	21.6	4.97	1.95	58	0.4	0.657	0.23	0.314	0.11	43	0.282	0.3	14	4.65	17.6	2.2	152.3	5.36	1.8	34.3	7.1	9.5	72.2	176.1	235.9	47.3	6.95	1383.72	3.7	2.3	5.3	3.6	5.2	4.9	4.55	0.35		0.239	5000000	3	0
Female	47	1	0.43	0.295	37.56	187.6	35.2	12.3	32.8	3.27	1.95	59	0.43	0.814	0.35	0.163	0.7	28	0.23	0.1	137.9	4.45	17.9	2.18	153.7	5.29	1.55	33	5.9	11.3	64.8	143.5	26.2	44.9	5.3	455.605	1.9	3.6	4.6	2.9	3.9	4.9	4.55	0.35		0.239	5000000	3	0
Female	47	2	0.79	0.27	167	191.7	313.2	11.6	24.3	4.82	2.38	73	0.47	0.788	0.37	0.17	0.8	28	0.21	0.1	137.5	4.48	15.8	2.24	143	5.2	1.63	34.7	5.5	1.3	7.2	131.5	216	51.1	1.4	1237.97	5.7	8.9	11.8	5.7	3.5	4.8	5	0.35		0.239	5000000	3	1
Female	47	3	0.79	0.337	126.7	186.3	241.9	12.7	35.1	3.69	2.42	71	0.21	0.572	0.12	0.333	0.7	25	0.31	0.27	136.9	4.27	14.9	2.12	161.7	6.8	1.14	32.5	5.8	14.2	57.9	112.5	215.6	48.5	28.3	687.57	17.1	1.3	38.3	18.1	8	17	5	0.35		0.239	5000000	3	1
Female	47	4	0.79	0.456	44	25.7	175.3	12.3	31.9	3.75	1.99	59	0.4	0.749	1.05	0.3245	0.36	26	0.31	0.27	136	3.89	15	1.9	16	4.81	1.22	31.1	23	31.7	57.1	99.8	279.4	49.7	76.5	3263.7	6.6	3.9	24.4	8.3	3.7	11.85	5	0.35		0.239	5000000	3	1
Female	47	5	0.79	0.337	126.7	224.6	142.9	12.7	35.1	3.69	2.9	62	0.7	0.749	1.05	0.3245	0.36	26	0.31	0.27	136	3.92	15	1.9	162.3	4.87	1.35	29.4	22.7	36.3	56.8	14.5	284.2	48	77.9	687.57	6.6	4.3	69.7	32	11.7	28.4	5	0.35		0.239	5000000	3	1
Female	47	6	0.79	0.337	731.4	217.7	117.9	12.3	35.8	2.52	1.89	57	0.4	0.749	1.05	0.3245	0.36	2	0.31	0.27	136.1	3.87	15.2	1.91	154.7	4.77	1.19	28.3	23.5	22.7	57.8	94.7	262.1	45.2	62.5	687.57	7.2	7.1	9.2	3.3	6.4	11.85	5	0.35		0.239	5000000	3	1
Female	47	7	0.79	0.367	126.7	227.9	11.9	12.7	35.1	3.69	1.79	53	0.5	0.749	1.05	0.3245	0.36	2	0.31	0.27	135.3	3.94	14	1.94	14.5	6.1	1.28	28.3	19.1	19.9	57.2	94.3	273.5	49.7	53.8	3374.65	6.6	3.9	57.3	6.5	5	48.2	5	0.35		0.239	5000000	3	1
Female	47	8	0.79	0.683	827.6	342.8	89.8	13	4.3	1.53	1.92	58	0.4	0.749	1.05	0.3245	0.36	19	0.31	0.27	132.7	3.83	1.9	1.87	167.7	5.72	1.11	3.1	15.2	28	57.4	14.9	451	58.6	6.1	1311.1	6.6	3.9	127.7	6.7	2.2	13.9	5	0.35		0.239	5000000	3	1
Female	47	9	2.89	0.8575	546.35	659.5	73.1	13.65	40.85	3.977	1.96	59	0.1	0.7065	0.625	0.4	0.4	16	0.3715	0.2	132.9	3.86	11.8	1.95	199.9	6.89	1.31	3.9	23.3	57.4	56.4	114.5	884.7	49.1	90.5695	2500	6.9	7.8	169.2	16.2	5.6	314.5	82.9	0.35		0.239	5000000	3	2
Female	27	0	0.27	0.56	8.27	92.7	288.6	11.5	28.3	4.56	2.93	86	0.19	0.195	0.4	0.775	0.15	43	0.17	0.3	141.2	3.55	16.5	2.26	17.4	4.61	0.62	37.9	15.7	1.8	85.4	39.4	15.5	39.1	1.3	48.51	3.7	3.6	5.2	3.8	3.9	4.9	4.55	0.02		0.00033	10000000	3	0
Female	27	1	0.79	0.337	126.7	9.2	278.3	12.1	28	4.45	2.82	83	0.12	0.64	0.8	0.296	0.4	53	0.22	0.27	141.7	3.93	19.3	2.18	9.9	5.2	0.76	38.3	12.4	13.6	82	4.2	19.7	43.6	12.9	687.57	22.1	1.5	3.9	8.3	3.7	25.4	5	0.1175		0.00033	10000000	3	1
Female	27	2	0.4	0.34	226.2	93.1	211.3	13	32.7	4.45	2.5	73	0.12	0.744	0.9	0.222	0.3	62	0.31	0.27	139	3.52	16.8	2.5	82.5	5.2	0.51	31.6	2.1	2.4	74	44.5	121.9	35.4	47.7	377.28	35.1	2.6	79.1	2.9	3.7	149.4	5	0.1175		0.00033	10000000	3	1
Female	27	3	0.79	0.337	126.7	151	177.3	12.9	35.3	6.26	2.8	81	0.2	0.852	0.17	0.129	0.3	96	0.9	0.27	138.2	3.77	15.3	2.24	175.6	5.2	1.585	37.9	17.8	18.2	68.8	53	177.9	49	149	687.57	6.6	3.9	24.4	8.3	3.7	11.85	5	0.1175		0.00033	10000000	3	1
Female	48	0	0.43	0.295	37.56	137	225	12.3	32.8	3.27	3.87	116	2.19	0.941	2.6	0.18	0.36	153	0.27	0.6	133.2	4.1	98.6	2.43	167	4.82	1.81	4.8	33.1	21.2	5.8	71.3	25	53	6.62	455.605	3.7	3.6	5.2	3.8	3.9	4.9	4.55	0.02		0.0015	5000000	4	0
Female	48	1	0.43	0.295	37.56	137	225	12.3	32.8	3.27	2.78	78	2.14	0.746	1.52	0.33	0.36	87	0.282	0.3	139.1	3.86	15.2	2.31	186.5	4.61	1.62	41.2	17.3	16.8	65.5	33.2	163	46.2	4.53	455.605	3.7	3.6	5.2	3.8	3.9	4.9	4.55	0.02		0.0015	5000000	4	0
Female	48	2	0.43	0.295	37.56	166	297.9	12.3	32.8	3.27	3.34	1	1.54	0.819	1.26	0.14	0.16	122	0.71	0.11	138.4	4.3	15	2.34	158	4.65	1.88	39.4	2.6	18.8	47.7	59	195	55	3.43	455.605	3.7	3.6	5.2	3.8	3.9	4.9	4.55	0.02		0.0015	5000000	4	0
Female	48	3	0.79	0.337	126.7	151	177.3	12.7	35.1	3.69	3.9	94	2.92	0.813	2.37	0.123	0.36	88	0.58	0.17	138.2	3.77	15.3	2.24	175.6	5.2	1.585	37.9	17.8	18.2	68.8	53	177.9	49	4.98	687.57	6.6	3.9	24.4	8.3	3.7	11.85	5	0.1175		0.0015	5000000	4	1
Female	48	4	0.79	0.337	126.7	151	177.3	12.7	35.1	3.69	3.22	97	2.42	0.666	1.61	0.252	0.61	88	0.74	0.18	138.2	3.77	15.3	2.24	175.6	5.2	1.585	37.9	17.8	18.2	68.8	53	177.9	49	11.6	687.57	6.6	3.9	24.4	8.3	3.7	11.85	5	0.1175		0.0015	5000000	4	1
Female	48	5	0.79	0.337	126.7	151	177.3	12.7	35.1	3.69	2.73	83	2.45	0.498	1.22	0.376	0.92	87	0.11	0.27	138.2	3.77	15.3	2.24	175.6	5.2	1.585	37.9	17.8	18.2	68.8	53	177.9	49	8.56	687.57	6.6	3.9	24.4	8.3	3.7	11.85	5	0.1175		0.0015	5000000	4	1
male	23	0	0.43	0.118	37.56	94	214.2	12.3	32.5	2.22	3.41	17	0.44	0.569	0.25	0.386	0.17	155	0.45	0.2	139.1	4.19	14.4	2.27	165	4.55	1.13	43.8	21.4	18.9	86.8	16.2	114	58	5.68	455.605	3.7	3.6	5.2	3.8	3.9	4.9	4.55	0.115		0.0011	5000000	2	0
male	23	1	66.1	0.94	29	99	246.1	13.1	37.5	2.35	3.56	111	1.38	0.834	1.15	0.13	0.18	145	0.22	0.3	143.4	4.7	12.1	2.37	138	4.24	1.2	44.9	21.1	2.5	83.4	16.8	122	59	5.68	177.51	13.6	3.6	5.2	1.5	2.6	6.2	3.1	0.115		0.0011	5000000	2	0
male	23	2	0.79	0.337	126.7	151	177.3	12.7	35.1	3.69	3.28	13	2.33	0.928	2.16	0.34	0.8	126	0.21	0.5	138.2	3.77	15.3	2.24	175.6	5.2	1.585	37.9	17.8	18.2	68.8	53	177.9	49	17.8	687.57	13.5	2.9	84	5	4.9	12	0.8	0.115		0.03	5000000	2	1
male	23	3	0.7	0.337	121	9	175.1	12.7	35.1	3.69	3.13	1	2.52	0.944	2.38	0.16	0.4	77	0.2	0.5	139.6	3.92	13.7	2.16	12	4.81	0.61	41.8	16.7	12.5	72.8	13.7	116	6	17.8	687.57	13.5	2.9	84	5	4.9	12	0.8	0.115		0.03	5000000	2	1
male	23	4	0.79	0.337	126.7	151	177.3	12.7	35.1	3.69	2.98	94	2.75	0.92	2.53	0.4	0.11	81	0.15	0.4	138.2	3.77	15.3	2.24	175.6	5.2	1.585	37.9	17.8	18.2	68.8	53	177.9	49	17.8	687.57	7.1	3.3	49.3	16.4	3.7	17.9	3.8	0.115		0.03	5000000	2	1
male	23	6	0.79	0.337	126.7	151	177.3	12.7	35.1	3.69	3.09	97	2.81	0.828	2.33	0.075	0.21	39	0.1	133	139.2	4.16	105.5	2.26	143	4.62	1.56	40.5	18.7	15.8	69.2	15.7	141	53	17.8	687.57	4.5	1.4	12	18.2	3.7	8.2	4	0.1175		0.03	5000000	4	1
Female	38	0	0.43	0.29	8.26	281.9	111.9	12.3	32.8	3.27	2.85	94	0.23	0.565	0.13	0.435	0.1	71	0.282	0.3	138.4	3.79	14.3	2.1	243.6	4.61	1.43	33.4	24.4	53.6	82.4	11.7	352.1	28.1	31.3	1372.5	3.7	3.6	5.2	3.8	3.9	4.9	4.55	0.86		0.0011	5000000	5	0
Female	38	1	0.43	0.295	37.56	137	225	12.3	32.8	3.27	2.93	94	0.3	0.466	0.14	0.467	0.14	59	0.67	0.2	139.1	3.86	15.2	2.31	186.5	4.61	1.62	41.2	17.3	16.8	65.5	33.2	163	46.2	19.1	455.605	1.6	27.2	12.9	17.6	8.5	17.3	12.7	0.86		0.0011	5000000	5	0
Female	38	2	0.43	0.11	45.62	137	225	12.3	32.8	3.27	3.2	13	0.44	0.431	0.19	0.523	0.23	6	0.23	0.1	139.1	3.86	15.2	2.31	186.5	4.61	1.62	41.2	17.3	16.8	65.5	33.2	163	46.2	14.7	1216.64	5.5	3.9	5.3	24.8	3.2	4.9	15.8	0.86		0.0011	5000000	5	0
Female	38	3	3.25	0.295	37.56	229.7	117.5	11.9	35.4	3.4	2.97	95	0.42	0.619	0.26	0.333	0.14	36	0.48	0.2	138.4	3.8	15.5	1.97	116.6	4.61	1.27	34.5	28.5	49.1	81.8	114.8	276.9	33.4	12.6	455.605	3.5	3.6	17.6	3.5	4.4	7.7	4.55	0.86		0.0011	5000000	5	0
Female	38	4	4.26	0.295	46.41	215	16.3	12.5	35.5	2.79	2.87	91	0.47	0.575	0.27	0.44	0.19	19	0.21	0.1	137.8	3.56	14.6	1.98	113.3	4.61	0.84	33.7	47.4	68.2	93.8	138.4	265.1	32.6	25.1	1364.2	3.7	0.4	2.4	37.2	4	4.9	4.55	0.86		0.0011	5000000	5	0
Female	38	5	3.97	0.295	16.57	199.7	97.8	13.1	29	1.59	2.97	95	1.7	0.776	1.32	0.26	0.35	21	0.6	0.1	136.6	3.55	12.9	2.6	144.6	4.61	0.86	35	54.2	57.9	11.2	154.6	234.8	36.7	3.8	455.605	3.7	3.6	2.6	24.4	2.7	4.9	4.55	0.86		0.0011	5000000	5	0
Female	38	6	1.13	0.295	37.56	171.5	92	12.3	32.8	3.27	2.8	89	1.19	0.639	0.639	0.328	0.39	1	0.8	0.1	135.8	3.65	11.4	2.5	154.1	4.61	0.71	34.7	64.5	78.9	117.4	176.8	212.5	37.7	26.8	455.605	3.7	3.6	12	14.2	1.2	4.9	4.55	0.86		0.0011	5000000	5	0
Female	38	7	0.43	0.248	37.56	139.5	1.4	13.9	33.4	2.1	2.57	81	0.61	0.394	0.24	0.59	0.36	31	0.16	0.1	14	3.72	13.4	2.13	155.6	4.61	0.73	34.2	61.6	62.3	129.1	186.9	166.1	37.9	19.7	778.33	1.1	3.6	1.1	9.8	6.8	4.9	4.55	0.86		0.0011	5000000	5	0
Female	38	8	0.43	0.295	37.56	122.5	1.5	12.3	32.8	3.27	2.53	8	0.41	0.147	0.6	0.85	0.85	29	0.24	0.1	136.2	3.64	1.6	2.9	148.1	4.61	0.86	32.6	62.7	48.9	145.6	211.6	139.6	31.5	5.68	455.605	1.2	3.6	18.4	6.5	3.9	4.9	4.55	0.86		0.0011	5000000	5	0
Female	38	9	0.43	0.295	37.56	118.3	14.4	12.3	32.8	3.27	2.53	83	0.41	0.147	0.6	0.78	0.32	18	0.24	0.1	135.3	3.57	99.3	2.8	148.4	4.61	0.89	32.7	62.5	58	161.7	238.6	132.5	34.2	5.68	455.605	2	2.7	31.8	9.9	3.5	4.9	4.55	0.86		0.0011	5000000	5	0
Female	38	10	1.25	0.381	36.81	116.8	11	12.4	33.6	2.46	2.36	75	0.39	0.179	0.7	0.744	0.29	9	0.51	0.2	14.1	3.7	16.5	2.11	111.7	4.61	1.37	3.7	6.7	57.2	172.6	254.2	117.5	36.6	16.8	824.81	3.7	3.6	4.9	2.6	6.8	4.9	4.55	0.86		0.0011	5000000	5	0
Female	38	11	0.43	0.295	37.56	14	158.6	12.3	32.8	3.27	2.9	67	0.34	0.236	0.8	0.76	0.24	29	0.29	0.1	141.6	3.56	16.8	2.1	89.2	4.61	1.89	32.2	69.2	79.1	184.1	389.8	129.2	33.7	5.68	455.605	3.1	9.2	9	6.4	3.9	5.9	4.55	0.86		0.0011	5000000	5	0
Female	38	12	0.43	0.295	37.56	12.8	189	12.3	32.8	3.27	1.97	63	0.42	0.238	0.1	0.762	0.32	25	0.282	0.3	14.2	3.61	14.6	2.8	14.2	4.61	2.3	32.1	67	62.9	189.9	394.3	115.7	33.4	5.68	455.605	4.1	8.5	1.8	6.7	3.9	8.6	4.55	0.86		0.0011	5000000	5	0
Female	38	13	0.43	0.295	37.56	89.2	219.9	12.3	32.8	3.27	1.8	57	0.62	0.146	0.9	0.86	0.5	15	0.16	0.1	141.9	3.71	15	2.4	9.6	4.61	2.76	34.2	62.1	6.2	178.3	345.1	15.1	32.3	5.68	455.605	3.7	9.2	3.8	3.8	3.9	4.9	4.55	0.86		0.0011	5000000	5	0
Female	38	14	1.5	0.178	37.56	9.3	25.3	12.9	28.5	1.23	1.74	56	0.52	0.154	0.8	0.88	0.42	9	0.19	0.1	14.7	4.23	16.8	2.9	88.9	4.61	2.58	33.8	72.9	7.8	177.1	357.3	13.1	33.7	3.76	455.605	1.2	3.6	2.3	3.1	5.6	4.9	4.55	0.86		0.0011	5000000	5	0
Female	28	0	0.43	0.55	11	113	185.9	1	28.3	5.7	2.2	64	0.6	0.746	1.52	0.33	0.36	3	0.282	0.3	137.5	3.94	18.3	2.33	139	5.87	1.61	45.8	15.5	1.9	11	34	129	35	16	455.605	3.7	3	18.6	2	1.7	1.9	4.55	0.11		0.0036	5000000	6	0
Female	28	1	0.43	0.45	11	99	192.7	11.1	33.3	5.184	1.94	61	0.8	0.746	1.52	0.33	0.36	22	0.282	0.3	139	4.54	11.2	2.35	141	6.14	1.31	45.7	18.5	13.3	1	33.2	116	33	78.6	834.37	1.1	1.5	9.2	3.2	3.9	4.2	15	0.11		0.0036	5000000	6	0
Female	28	2	0.43	0.49	37.56	137	225	12.3	32.8	3.27	2.25	7	0.22	0.265	0.6	0.659	0.14	17	0.282	0.3	139.1	3.86	15.2	2.31	186.5	4.61	1.62	41.2	17.3	16.8	65.5	33.2	163	46.2	32.4	455.605	3.7	3.6	4.9	2.7	3.9	2.7	3.5	0.11		0.0036	5000000	6	0
Female	28	3	0.43	0.65	44	15	213.8	1.7	32.8	4.229	2.63	8	0.11	0.444	0.5	0.547	0.6	19	0.282	0.3	144.4	4.24	18.7	2.32	166	5.6	1.62	43.6	19.9	16.7	99.5	31.7	135	34	22.3	1243.95	3	3.9	4.2	2.8	5.8	5.5	4	0.11		0.0036	5000000	6	0
Female	28	4	0.43	0.88	37.56	137	225	12.3	32.8	3.27	2.56	78	0.14	0.432	0.6	0.548	0.8	14	0.282	0.3	139.1	3.86	15.2	2.31	186.5	4.61	1.62	41.2	17.3	16.8	65.5	33.2	163	46.2	16.7	455.605	3.7	1	1.6	3.8	4.2	3.7	3.4	0.11		0.0036	5000000	6	0
Female	28	5	0.43	0.295	7	132	132.1	11	29.4	3.75	2.33	72	0.14	0.564	0.8	0.397	0.36	36	0.282	0.3	137.3	4.8	19.4	2.23	172	6.3	6.47	43.5	28.2	19.6	112.4	31.1	167	29	29.1	1217.23	3.7	3.8	1	4	3.9	4.9	4.7	0.11		0.0036	5000000	6	0
Female	28	6	0.43	0.295	37.56	137	225	12.3	32.8	3.27	2.19	65	0.23	0.639	0.15	0.318	0.7	29	0.37	0.1	139.1	3.86	15.2	2.31	186.5	4.61	1.62	41.2	17.3	16.8	65.5	33.2	163	46.2	5.68	455.605	3.7	3.6	5.2	3.8	3.9	4.9	4.55	0.11		0.0036	5000000	6	0
Female	28	7	0.32	0.295	31	12	178.2	1.8	29.6	3.482	2.2	65	0.38	0.75	0.27	0.234	0.9	33	0.51	0.2	139.7	3.76	18.5	2.23	18	5.86	5.27	41.6	29.8	2.2	11.5	33.3	129	31	25.9	1458.5	4.3	5.9	6.1	6.6	5.6	1.1	5	0.11		0.0036	5000000	6	0
Female	28	8	0.43	0.295	37.56	137	225	12.3	32.8	3.27	2.12	64	0.6	0.755	0.45	0.178	0.11	31	0.65	0.4	139.1	3.86	15.2	2.31	186.5	4.61	1.62	41.2	17.3	16.8	65.5	33.2	163	46.2	5.68	455.605	3.7	3.6	5.2	3.8	3.9	4.9	4.55	0.11		0.0036	5000000	6	0
Female	28	9	0.43	0.295	37.56	112	215.4	12.3	32.8	3.27	2.8	63	0.79	0.75	0.59	0.152	0.12	41	0.282	0.3	143.4	4.7	19	2.22	197	5.74	4.15	41.7	31.7	22.6	121.3	34.8	156	3	5.68	455.605	3.7	3.6	5.2	3.8	3.9	4.9	4.55	0.11		0.0036	5000000	6	0
Female	28	10	0.43	0.295	37.56	151	21.1	12.3	32.8	3.27	2.67	79	1.5	0.714	1.7	0.153	0.23	51	0.128	0.19	138.8	3.79	19.9	2.32	29	5.27	6.6	44.9	37.2	24.8	149.8	39	21	33	8.32	455.605	3.7	3.6	5.2	3.8	3.9	4.9	4.55	0.11		0.0036	5000000	6	0
Female	19	0	0.39	0.11	24.47	137	225	1.8	24.8	2.32	1.95	61	0.13	0.38	0.4	0.538	0.7	8	0.77	0.1	139.1	3.86	15.2	2.31	186.5	4.61	1.62	41.2	17.3	16.8	65.5	33.2	163	46.2	5.68	242.2	3.7	3.6	5.2	2.1	2.7	4.9	4.55	0.53		0.0011	5000000	5	0
Female	19	1	1.14	0.235	31.14	137	225	1.2	24.8	2.9	1.89	58	0.9	0.746	1.52	0.33	0.36	5	0.282	0.3	139.1	3.86	15.2	2.31	186.5	4.61	1.62	41.2	17.3	16.8	65.5	33.2	163	46.2	4.6	26843.7	3.7	3.6	3.7	3.1	2.7	4.9	4.55	0.53		0.0011	5000000	5	0
Female	19	2	0.43	0.295	37.56	97.6	33.2	1.4	26.4	3.63	1.73	55	0.9	0.746	1.52	0.33	0.36	25	0.282	0.3	137.6	4.8	16.7	2.23	21.5	4.61	2.23	4.4	276.3	125.6	8.3	332	119.8	3.9	5.56	455.605	7.8	3.1	2.9	4.4	4	4.9	4.55	0.53		0.0011	5000000	5	0
Female	19	3	0.55	0.211	63.28	137	225	11.5	28.9	3.63	1.58	49	0.5	0.746	1.52	0.33	0.36	14	0.282	0.3	139.1	3.86	15.2	2.31	186.5	4.61	1.62	41.2	17.3	16.8	65.5	33.2	163	46.2	8.59	3552.56	27.7	1.7	24	7.8	1.8	4.3	4.55	0.53		0.0011	5000000	5	0
Female	19	4	0.79	0.337	126.7	151	177.3	12.7	35.1	3.69	1.55	48	0.3	0.749	1.05	0.3245	0.36	12	0.31	0.27	138.2	3.77	15.3	2.24	175.6	5.2	1.585	37.9	17.8	18.2	68.8	53	177.9	49	5.9	687.57	9.7	3.9	6.3	12	1.4	25.5	5	0.53		0.03	5000000	5	1
Female	19	5	3.38	0.337	1667	151	177.3	12.7	35.1	3.69	1.53	46	0.3	0.749	1.05	0.3245	0.36	12	0.31	0.27	138.2	3.77	15.3	2.24	175.6	5.2	1.585	37.9	17.8	18.2	68.8	53	177.9	49	78.4	687.57	6.6	3.9	14	4	3.7	26.9	5	0.53		0.03	5000000	5	1
Female	19	6	0.79	0.648	126.7	126.6	147.9	12.7	4.3	4.97	1.87	57	0.13	0.77	0.1	0.846	0.11	15	0.77	0.1	142.6	3.16	15.8	1.93	251.5	5.2	1.93	36.2	62.7	28	14.8	34.8	155	31.9	17.8	519.39	6.6	3.9	18.6	18.3	3.5	11.85	5	0.53		0.03	5000000	5	1
Female	19	7	7.6	0.483	1151	153	129.1	13.65	40.85	3.977	2.5	62	0.7	0.7065	0.625	0.4	0.4	14	0.3715	0.2	138.6	3.595	15.15	2.21	179.8	5.6	1.625	34.45	21.2	21.9	71.3	61.8	198.2	54	16	4618.58	4.6	4.1	614.2	19.2	3.9	52	7.75	0.53		0.23	5000000	5	2
Female	19	8	2.89	0.8575	546.35	21.8	8.5	13.65	40.85	3.977	1.97	61	0.1	0.7065	0.625	0.4	0.4	7	0.3715	0.2	139	3.47	19.1	1.79	253.2	5.6	1.94	28.6	22	7.4	1.2	295.5	252	59.2	232	2500	11.9	4.1	1182.3	112.6	4	134	7.75	0.53		0.23	5000000	5	2
Female	41	0	0.4	0.131	17.3	94.8	248.7	11.6	26.7	4.79	2.6	73	2.7	0.976	2.2	0.11	0.2	333	0.1	0.3	139.3	3.59	12.9	2.27	181.3	4.92	0.98	36.3	3.6	12.5	68.4	25.1	123.5	41.7	21.2	185.67	3.7	3.6	5.2	3.8	3.9	4.9	4.55	0.02		0.00091	5000000	2	0
Female	41	1	0.43	0.295	37.56	18.2	231.2	11.6	26	4.45	2.57	73	2.1	0.956	1.92	0.18	0.4	335	0.5	0.1	141.6	3.73	13.5	2.23	214.6	4.73	0.78	37.7	5.1	13.8	73.6	27.6	137.4	42.6	27.2	455.605	3.7	3.6	11.6	4.3	3.9	4.9	4.55	0.02		0.00091	5000000	2	0
Female	41	2	0.49	0.118	24.13	11.5	24.8	12.5	28.6	4.32	2.31	65	1.14	0.93	1.6	0.38	0.4	264	0.5	0.1	138.6	3.83	16.7	2.19	154	4.86	0.62	35	4.4	14.8	64.3	27.1	127	37.1	25	18.56	3.7	3.6	5.2	3.8	3.9	4.9	4.55	0.02		0.00091	5000000	2	0
Female	41	3	0.43	0.3	37.56	12.3	192.3	15.3	39.5	3.31	2.5	69	0.6	0.869	0.52	0.93	0.6	22	0.11	0.1	139.5	3.92	15.6	2.2	196	4.68	0.5	37.5	4.9	14.1	71.4	25.4	116.3	39.2	25.7	455.605	3.7	3.6	4.6	3.8	3.9	4.9	4.55	0.02		0.00091	5000000	2	0
Female	41	4	0.49	0.147	23.69	1.1	167	17.8	33	3.75	2.53	72	0.39	0.68	0.24	0.251	0.1	174	0.68	0.4	139.5	3.7	13.5	2.27	231.1	4.38	0.69	38.9	4.3	13.1	76.5	22.5	111.8	43.5	25.4	455.605	3.7	3.6	5.2	3.8	3.9	4.9	4.55	0.02		0.00091	5000000	2	0
Female	41	5	0.4	0.295	15.86	17	144.4	13.6	33.5	3.43	2.56	78	0.65	0.626	0.41	0.236	0.15	139	0.9	0.6	138.9	3.52	13.2	2.18	233.1	4.52	0.91	37.3	4	11.8	8.6	19.4	19.3	44.2	18.4	455.605	4.8	3.6	4.8	2	3	2.5	4.55	0.02		0.00091	5000000	2	0
Female	41	6	0.43	0.123	37.56	12.6	132.3	13.5	34.9	2.82	2.62	73	1.26	0.715	0.9	0.149	0.19	123	0.119	0.15	141	3.49	15.5	2.11	24.8	4.44	0.91	34.9	3.8	8.2	83.4	18.3	18.7	46.1	5.68	227.21	3.7	3.6	4.6	3.9	3.9	4.9	4.55	0.02		0.00091	5000000	2	0
Female	41	7	0.43	0.295	37.56	12.7	127.2	17.4	35.3	2.35	2.68	75	2.72	0.786	2.14	0.91	0.25	12	0.117	0.32	139.1	4.8	16.6	2.21	248.2	4.32	0.9	33.3	1.8	8.3	86.6	19.5	115.7	51.8	8.15	455.605	3.7	3.6	5.2	3.8	3.9	4.9	4.55	0.02		0.00091	5000000	2	0
Female	41	8	0.38	0.12	37.56	127.8	137.5	12.8	31.9	2.29	2.94	83	6.38	0.855	5.45	0.5	0.32	115	0.84	0.54	137.8	3.47	12	2.24	26.5	3.9	0.88	36.1	1.8	17.4	14.4	18.5	167.9	55	5.97	267.53	5.1	5.1	8.6	22.9	3.9	9	4.55	0.02		0.00091	5000000	2	0
male	14	0	0.22	0.54	5	122.2	294.6	12.6	41.3	1.46	1.3	126	1.96	0.725	1.42	0.12	0.2	123	0.66	0.13	137.8	3.91	12.6	2.47	435.8	4.61	0.64	49.2	42.7	27	224	32.5	148.5	44.9	1.73	356.83	3.7	9	5.2	3.8	3.9	4.9	4.55	0		0	5000000	2	0
male	14	1	0.43	0.295	37.56	12.3	274.6	13.4	41.6	1.27	11.7	117	1.68	0.667	1.12	0.161	0.27	112	0.95	0.16	139.6	3.86	15	2.42	46.2	4.61	0.58	48.1	4.9	19.7	215.9	32.9	144.1	42.9	1.18	455.605	3.7	3.6	1.4	0.9	3.9	4.9	4.55	0		0	5000000	2	0
male	14	2	0.22	0.26	47.4	115.8	27.7	12.9	41.4	1.14	11.5	118	1.37	0.53	0.69	0.248	0.34	16	0.139	0.19	141.1	3.73	16.7	2.4	4.8	4.61	0.4	45.4	28.5	16.8	211.2	25.8	141.4	47.5	1.39	246.13	3.7	3.6	2.4	3.8	3.9	4.9	4.55	0		0	5000000	2	0
male	14	3	0.43	0.295	37.56	121	253.9	13.2	42.1	1.2	99.7	114	1.75	0.458	0.8	0.291	0.51	112	0.126	0.22	143.1	3.51	16.7	2.34	319.7	4.61	0.41	45.2	26.7	18.7	29.5	25.7	138.2	46.5	1.12	455.605	3.7	3.6	5.2	3.8	3.9	4.9	4.55	0		0	5000000	2	0
male	14	4	0.22	0.43	85.39	142.6	275.6	12.7	35.7	1.3	1.6	116	21.75	0.919	19.99	0.38	0.83	97	0.27	0.59	144.5	3.7	16.3	2.39	261.9	4.61	0.68	4.9	24.5	18.7	26.3	27.7	19.9	55.7	1.46	242.92	2.4	3.6	7	2.5	3.7	3.9	4.55	0		0	5000000	2	0
male	14	5	0.43	0.295	37.56	14.8	271.3	12.6	34.9	1.7	1.9	121	8.28	0.821	6.8	0.95	0.7	99	0.5	0.41	142.2	3.98	14.3	2.41	241.8	4.61	0.76	49.7	21.2	13.8	212	27.9	189.3	49.1	1.39	455.605	3.7	3.6	5.2	3.8	3.9	4.9	4.55	0		0	5000000	2	0
male	14	6	0.22	0.295	62.36	139.2	272.7	11.7	35.8	1.34	12	122	4.9	0.662	2.71	0.176	0.72	116	0.93	0.38	142.5	3.8	15.2	2.36	235.5	4.61	0.77	5.2	2.5	15.1	197.7	31.7	164.6	46.5	2.35	455.605	3.7	1.6	3.4	3.8	3.9	2.3	4.55	0		0	5000000	2	0
male	14	7	0.43	0.98	37.56	149.4	254	12.6	35.4	1.57	11.4	123	2.14	0.418	0.89	0.33	0.56	124	0.174	0.37	14.1	3.94	15.6	2.43	234.7	4.61	0.78	48.1	23.2	17.6	189.6	29.2	176.3	4.9	2.68	199.8	3.7	3.6	5.2	2.4	8.8	4.9	8.7	0		0	5000000	2	0
male	14	8	0.22	0.114	36.43	13	264.7	12.7	32.6	1.59	11.7	127	15.69	0.866	13.59	0.35	0.66	125	0.73	1.15	142.8	3.51	15.9	2.39	244.7	4.61	0.7	49.2	19.9	11.2	182.3	33.2	165	48.8	2.6	129.9	3.7	3.6	2.7	4.7	2.3	4.9	4.55	0		0	5000000	2	0
male	14	9	0.43	0.295	37.56	237.3	253.4	12.3	2	1.55	12.3	121	7.8	0.752	5.32	0.78	0.55	155	0.1	0.85	141.5	4	14.3	2.42	247.2	4.61	0.82	49.5	18.7	2.6	184	26.7	281	48.5	3.28	455.605	4.8	13.8	7.5	16.8	3	2.3	9.4	0		0	5000000	2	0
male	14	10	0.22	0.295	37.56	139.3	282.3	11.7	33.3	1.66	11.6	131	4.53	0.786	3.56	0.18	0.49	183	0.12	0.46	14.9	4.15	14.7	2.5	267.5	4.61	0.39	51.7	15.5	12.5	65.5	34.9	163	5.5	2.89	455.605	5.1	12	7.9	12	3.7	3.2	12.1	0		0	5000000	2	0
male	25	0	0.45	0.316	5	222	439	12.2	34.2	4.22	3.21	91	1.93	0.843	1.63	0.98	0.19	127	0.37	0.7	138.1	4.59	12	2.37	176.3	5.48	1.27	38.5	6	13.4	58.7	147.2	234.8	62.9	1.1	1376.11	3.7	3.6	6.1	2.3	3.9	4.9	4.55	0.005		0.0099	5000000	1	0
male	25	1	0.43	0.295	37.56	137	225	12.3	32.8	3.27	2.97	88	1.52	0.738	1.12	0.139	0.21	119	0.95	0.14	139.1	3.86	15.2	2.31	186.5	4.61	1.62	41.2	17.3	16.8	65.5	33.2	163	46.2	12.6	455.605	3.7	3.6	5.2	3.8	3.9	4.9	4.55	0.005		0.0099	5000000	1	0
male	25	2	0.43	0.295	37.56	137	225	12.3	32.8	3.27	2.87	83	2.36	0.633	1.49	0.168	0.4	118	0.169	0.4	139.1	3.86	15.2	2.31	186.5	4.61	1.62	41.2	17.3	16.8	65.5	33.2	163	46.2	16.2	455.605	3.7	3.6	15.5	2.8	3.9	4	4.55	0.005		0.0099	5000000	1	0
male	25	3	0.43	0.295	37.56	137	225	12.3	32.8	3.27	2.95	87	6.8	0.811	4.93	0.94	0.57	126	0.78	0.47	139.1	3.86	15.2	2.31	186.5	4.61	1.62	41.2	17.3	16.8	65.5	33.2	163	46.2	5.68	455.605	3.7	3.6	32.2	3.8	3.9	6.6	4.55	0.005		0.0099	5000000	1	0
male	25	4	0.38	0.295	37.56	227.9	352.7	12.9	38.7	2.82	1.99	86	8.19	0.748	6.13	0.119	0.97	144	0.113	0.93	143.3	4.4	16.9	2.34	224.1	4.9	1.32	4.1	23.9	1	63.3	18	283.7	6.2	21.2	151.33	3.7	3.6	15.3	2.1	2	4.2	6.4	0.005		0.0099	5000000	1	0
male	25	5	0.43	0.295	37.56	137	225	12.3	32.8	3.27	3.2	88	7.11	0.644	4.58	0.132	1.37	141	0.145	1.3	139.1	3.86	15.2	2.31	186.5	4.61	1.62	41.2	17.3	16.8	65.5	33.2	163	46.2	5.68	455.605	3.7	3.6	5.2	3	3.9	4.9	4.55	0.005		0.0099	5000000	1	0
male	25	6	0.43	0.295	37.56	234.2	357	12.3	32.8	3.27	2.99	87	5.82	0.591	3.44	0.246	1.43	156	0.135	0.79	139.1	3.86	15.2	2.31	186.5	4.61	1.62	41.2	17.3	16.8	65.5	33.2	163	46.2	11.5	455.605	3.7	5.5	4	4.2	3.9	3.7	4.55	0.005		0.0099	5000000	1	0
male	25	7	0.43	0.295	37.56	137	225	12.6	36.5	4.91	2.91	85	4.64	0.564	2.62	0.257	1.19	165	0.139	0.64	139.1	4.34	17.9	2.28	213.8	4.56	1.51	39.8	15.2	1.9	53.4	9.1	282.1	55.2	5.68	1177.51	3.7	3.8	5.2	2.5	3.9	4.9	4.55	0.005		0.0099	5000000	1	0
male	25	8	0.43	0.295	37.56	137	225	12.3	32.8	3.27	3.11	9	4.77	0.569	2.71	0.238	1.14	182	0.144	0.69	139.1	3.86	15.2	2.31	186.5	4.61	1.62	41.2	17.3	16.8	65.5	33.2	163	46.2	3.44	455.605	3.7	3.6	4.6	3.7	3.9	8.6	6.4	0.005		0.0099	5000000	1	0
male	25	9	0.43	0.295	37.56	137	225	12.3	32.8	3.27	2.98	86	4.2	0.63	2.42	0.215	0.86	2	0.115	0.46	139.1	3.86	15.2	2.31	186.5	4.61	1.62	41.2	17.3	16.8	65.5	33.2	163	46.2	5.68	455.605	3.7	4	5.2	3.8	3.9	4.9	4.55	0.005		0.0099	5000000	1	0
male	25	10	0.43	0.295	37.56	137	225	12.3	32.8	3.27	3.5	9	4.93	0.578	2.85	0.228	1.12	23	0.141	0.7	139.1	3.86	15.2	2.31	186.5	4.61	1.62	41.2	17.3	16.8	65.5	33.2	163	46.2	2.67	455.605	3.7	2.9	13.9	19.3	5.6	4.9	4.55	0.005		0.0099	5000000	1	0
male	25	11	0.41	0.295	37.56	192.2	377.9	12.9	35.4	4.3	2.99	89	4.61	0.5	2.31	0.35	1.41	259	0.145	0.67	144.1	3.75	16.5	2.31	234.3	4.7	1.77	42.2	15.2	1.3	5.3	85.3	223.2	56	5.68	872.44	3.7	3.6	3.9	7.5	3.9	4.9	4.55	0.005		0.0099	5000000	1	0
male	25	12	0.43	0.295	37.56	137	225	12.3	32.8	3.27	2.8	81	3.73	0.386	1.44	0.422	1.57	249	0.139	0.52	139.1	3.86	15.2	2.31	186.5	4.61	1.62	41.2	17.3	16.8	65.5	33.2	163	46.2	1.84	455.605	3.7	3.6	4.9	17	1.5	3.6	4.55	0.005		0.0099	5000000	1	0
Female	31	0	0.22	0.91	25.75	137	225	1.2	22.8	3.3	3.47	124	1.94	0.887	1.72	0.1	0.2	99	0.72	0.14	139.1	3.86	15.2	2.31	186.5	4.61	1.62	41.2	17.3	16.8	65.5	33.2	163	46.2	4.62	177.75	3.7	3.6	1.8	3.8	1.7	4.9	4.55	0.02		0.004	10000000	4	0
Female	31	1	0.43	0.295	37.56	137	225	12.3	32.8	3.27	3.41	122	6.87	0.941	6.46	0.7	0.5	95	0.39	0.27	137.5	3.98	12.7	2.26	137.3	4.54	2.77	41.3	5.5	49.6	122.3	159.6	163	44.1	3.4	455.605	3.7	3.6	5.2	3.8	3.9	4.9	4.55	0.02		0.004	10000000	4	0
Female	31	2	0.43	0.295	37.56	14	232.6	12.3	32.8	3.27	3.17	115	3.35	0.883	2.96	0.24	0.8	94	0.66	0.22	139.1	3.86	15.2	2.31	186.5	4.61	1.62	41.2	17.3	16.8	65.5	33.2	163	46.2	3.3	455.605	3.7	3.6	1.9	3.8	3.9	4.9	1.3	0.02		0.004	10000000	4	0
Female	31	3	0.22	0.96	86.84	137	225	1.6	25.1	3.19	3.3	115	2.43	0.786	1.91	0.66	0.16	1	0.17	0.26	139.1	3.86	15.2	2.31	186.5	4.61	1.62	41.2	17.3	16.8	65.5	33.2	163	46.2	2.46	1572.13	3.7	3.6	5.2	3.8	3.9	4.9	4.55	0.02		0.004	10000000	4	0
Female	31	4	0.43	0.295	37.56	137	225	12.3	32.8	3.27	3.29	117	2.12	0.58	1.23	0.179	0.38	16	0.184	0.39	139.1	3.86	15.2	2.31	186.5	4.61	1.62	41.2	17.3	16.8	65.5	33.2	163	46.2	2.61	455.605	3.7	2.4	4.5	2.7	3	4.4	4.55	0.02		0.004	10000000	4	0
Female	31	5	0.43	0.295	37.56	15.3	194.7	12.3	32.8	3.27	3.34	121	4.95	0.729	3.61	0.81	0.4	16	0.152	0.75	14.3	4.7	14	2.24	135	4.3	6.53	42	34.5	29	128	157	183.5	43.5	2.1	455.605	3	3.6	9.2	4.3	3.9	4.9	1.8	0.02		0.004	10000000	4	0
Female	31	6	0.43	0.295	37.56	137	225	12.3	32.8	3.27	3.58	13	3.94	0.596	2.35	0.17	0.67	126	0.168	0.66	139.1	3.86	15.2	2.31	186.5	4.61	1.62	41.2	17.3	16.8	65.5	33.2	163	46.2	2.75	455.605	3.7	3.6	5.2	3.8	3.9	4.9	4.55	0.02		0.004	10000000	4	0
Female	31	7	0.22	0.71	5	137	225	11	23.5	3.67	3.58	128	3.5	0.541	1.65	0.161	0.49	141	0.213	0.65	139.1	3.86	15.2	2.31	186.5	4.61	1.62	41.2	17.3	16.8	65.5	33.2	163	46.2	2.8	1463.86	3.7	3.6	1.5	6.5	3.9	1.3	4.55	0.02		0.004	10000000	4	0
Female	31	8	0.43	0.295	37.56	145.5	236.4	12.3	32.8	3.27	3.53	128	16.23	0.83	13.47	0.57	0.93	131	0.94	1.53	137.7	4.7	13	2.3	238.8	4.4	5.28	44.5	26.4	29.1	15.7	17.5	177.6	44.3	2.95	455.605	3.7	3.6	7.1	11.5	3.9	4.9	4.55	0.02		0.004	10000000	4	0
male	20	0	1.91	0.295	5.82	11.4	187.8	12.7	36.1	4.18	2.78	81	1.6	0.837	1.34	0.19	0.3	95	0.5	0.8	141.1	3.47	16.5	2.26	22.3	4.59	1.46	37.2	23.1	22.3	65.4	1.8	127.1	83	13.3	1524.53	3.7	3.6	9.5	1.4	3.9	4.9	4.55	0.02		0.0089	5000000	3	0
male	20	1	1.98	0.295	42.1	98.9	24.4	12.3	32.8	3.27	2.86	83	1.61	0.875	1.41	0.19	0.3	91	0.25	0.4	141.5	3.25	13.1	2.28	253.7	4.71	1.57	4.9	19.2	18.6	67.8	12.2	132.1	82.1	15.6	455.605	3.7	3.6	5.2	3.8	3.9	4.9	4.55	0.02		0.0089	5000000	3	0
male	20	2	2.7	0.295	46.27	97.7	211.7	12.3	32.8	3.27	2.69	78	1.2	0.715	0.73	0.59	0.6	94	0.118	0.12	139.1	3.86	15.2	2.31	37.8	4.61	1.62	41.2	17.3	16.8	65.5	33.2	163	93.1	5.68	455.605	3.7	3.6	5.2	3.8	3.9	4.9	4.55	0.02		0.0089	5000000	3	0
male	20	3	0.43	0.295	37.56	89.49	225	12.3	32.8	3.27	2.81	81	1.21	0.629	0.76	0.17	0.13	129	0.132	0.16	141.5	3.42	13	2.24	315.4	4.61	1.62	41.2	17.3	16.8	65.5	33.2	163	13.7	5.68	455.605	3.7	3.6	5.2	3.8	3.9	4.9	4.55	0.02		0.0089	5000000	3	0
male	20	4	0.43	0.295	18.13	12.9	24.7	12.3	32.8	3.27	2.72	79	1.4	0.44	0.42	0.183	0.19	14	0.25	0.26	139.1	3.86	15.2	2.31	287.6	4.61	1.62	41.2	17.3	16.8	65.5	33.2	163	115.6	6.67	163	1.8	3.6	8.4	2.9	3.9	4.9	4.55	0.02		0.0089	5000000	3	0
male	20	5	0.43	0.295	37.56	15.3	196.5	12.5	27.3	3.4	3.2	88	3.69	0.688	2.54	0.22	0.81	111	0.35	0.13	139.7	3.81	12.8	2.38	296.8	4.61	1.32	39.4	23	21.7	63.6	9.7	124	126.4	7.36	455.605	3.2	3.6	7.7	3.7	3.9	4.9	3.4	0.02		0.0089	5000000	3	0
Female	39	0	0.43	0.42	35.82	178.8	337.3	12.2	24.8	4.32	2.66	81	0.72	0.763	0.55	0.169	0.12	5.8	0.4	0.4	137.6	4.3	99.6	2.27	232.6	4.61	2	36.9	19.6	13.3	56.2	24.9	28	42	5.68	743.14	3.7	3.6	2.1	3.8	3.9	4.9	4.55	0.015		0.00039	5000000	3	0
Female	39	1	0.43	0.295	37.56	154.1	3.6	11.5	25.2	3.64	2.48	78	1.15	0.823	0.95	0.124	0.14	4.8	0.6	0.384	139.4	4.18	14.5	2.15	25.3	4.61	2.22	34.2	14.3	11	49.6	2.6	179.9	35.3	6.4	455.605	3.7	3.6	5.2	3.8	3.9	4.9	4.55	0.015		0.00039	5000000	3	0
Female	39	2	0.43	0.35	62.94	156.8	33	11.7	25.3	3.64	2.52	79	1.19	0.834	0.99	0.14	0.12	5.5	0.7	0.395	136.4	3.88	13.1	2.18	218	4.61	2.26	35.7	12.8	8.4	5.4	2.6	178.6	34.9	7.11	372.43	3.7	5.7	5	3.8	8.1	4.5	4.55	0.015		0.00039	5000000	3	0
Female	39	3	0.43	0.295	37.56	159.3	34.7	12.6	28	3.75	2.56	79	1.4	0.81	1.13	0.12	0.17	6.2	0.9	0.382	138.8	3.97	12.1	2.21	254.6	4.61	2.56	37.6	12.9	11.1	5.2	18.7	181.3	36.4	6.56	455.605	3.7	3.6	5	4.2	2.8	3.8	4.55	0.015		0.00039	5000000	3	0
Female	39	4	0.68	0.78	32.1	162.7	299	12.7	25.9	4.11	2.58	81	1.25	0.718	0.9	0.195	0.24	7.8	0.1	0.376	138.4	4.17	13.2	2.27	165.8	4.61	1.9	38.1	11.5	13.9	5.1	18.7	187.4	38.5	6.94	419.67	4.6	3.6	11.9	9.1	3.9	8.5	4.55	0.015		0.00039	5000000	3	0
Female	39	5	0.43	0.295	37.56	138.1	289.9	12.7	26.5	3.59	2.56	83	1.23	0.666	0.82	0.27	0.25	1.5	0.13	0.371	14.5	3.97	12.2	2.21	166.4	4.61	1.98	36.8	8.9	13.2	47.9	14.2	163.4	44	5.4	455.605	3.7	3.6	5.2	3.8	3.9	4.9	4.55	0.015		0.00039	5000000	3	0
Female	39	6	0.58	0.295	58.48	149.8	299.7	12	26	4.6	2.66	84	1.11	0.55	0.61	0.259	0.29	14.4	0.16	0.349	14	4.22	1.5	2.29	17.9	4.61	2.36	39.7	7.3	12.7	5.4	15.5	167.3	41.5	5.44	455.605	2.3	9.1	14.2	11.1	9.4	7.1	4.55	0.015		0.00039	5000000	3	0
Female	39	7	0.43	0.4	37.56	133.3	289.5	12.6	26.7	4.2	2.61	83	1.16	0.538	0.62	0.218	0.25	17.6	0.2	0.337	139.4	4.28	13.5	2.37	188.4	4.61	1.73	38.9	7.6	13.3	48.3	12.5	155.1	44.6	5.68	255.96	4.4	8.7	9.1	1.1	5.5	6.7	11.9	0.015		0.00039	5000000	3	0
Female	39	8	0.43	0.295	37.56	137	225	12.3	32.8	3.27	2.5	82	2.91	0.751	2.19	0.9	0.26	12.9	0.38	0.292	139.1	3.86	15.2	2.31	186.5	4.61	1.62	41.2	17.3	16.8	65.5	33.2	163	46.2	5.68	455.605	3.7	3.6	5.2	3.8	3.9	4.9	4.55	0.015		0.00039	5000000	3	0
Female	39	9	0.43	0.295	37.56	137	225	12.3	32.8	3.27	2.61	86	3.47	0.667	2.31	0.136	0.47	16.8	0.58	0.267	139.1	3.86	15.2	2.31	186.5	4.61	1.62	41.2	17.3	16.8	65.5	33.2	163	46.2	5.68	455.605	3.7	3.6	5.2	3.8	3.9	4.9	4.55	0.015		0.00039	5000000	3	0
Female	39	10	0.31	0.36	37.56	137.5	232.1	11.7	29.5	4.11	2.76	9	5.9	0.571	2.91	0.21	1.2	2.1	0.12	0.28	139.5	3.62	13.5	2.31	188	4.61	1.3	38.5	6.1	12.2	52.4	11.3	169	4.1	12.6	22.87	3.7	7.8	21.7	12.6	5.6	13.1	1.1	0.015		0.00039	5000000	3	0
Female	33	0	0.9	0.15	497.4	235	159.8	11.3	25.8	3.88	2.26	78	78	0.936	3.42	0.14	0.5	37	0.22	0.8	138.6	4.23	13.5	2.26	13.8	3.5	2.91	33.5	45.3	72	59.5	34.7	29.9	52.7	5.68	431.99	4.8	9.5	26.3	6.4	4.6	15.2	13.9	0		0.00018	10000000	7	0
Female	33	1	0.43	0.295	37.56	137	225	12.3	32.8	3.27	2.49	86	2.86	0.45	2.47	0.45	0.13	46	0.45	0.13	139.1	3.86	15.2	2.31	186.5	4.61	1.62	41.2	17.3	16.8	65.5	33.2	163	46.2	5.68	455.605	3.7	3.6	5.2	3.8	3.9	4.9	4.55	0		0.00018	10000000	7	0
Female	33	2	0.43	0.295	37.56	137	225	12.3	32.8	3.27	2.42	82	2.14	0.752	1.61	0.47	0.1	48	0.13	0.22	139.1	3.86	15.2	2.31	186.5	4.61	1.62	41.2	17.3	16.8	65.5	33.2	163	46.2	5.68	455.605	2.1	2.6	32.5	3.8	3.9	5.6	13.3	0		0.00018	10000000	7	0
Female	33	3	0.54	0.29	324	151	177.3	12.1	36.7	6.61	2.23	77	4.3	0.777	3.13	0.52	0.21	51	0.94	0.38	137.8	3.75	17.5	2.13	121.1	5.15	2.99	32.8	26.1	32.3	73.3	53.1	274.7	42.3	76.4	687.57	6.6	3.9	24.4	8.3	3.7	11.85	5	0		0.00018	10000000	7	1
male	42	0	0.64	0.295	37.56	137	225	12.3	32.8	3.27	3.6	96	2.2	0.97	2	0.53	0.12	87	0.12	0.3	139.1	3.86	15.2	2.31	186.5	4.61	1.62	41.2	17.3	16.8	65.5	33.2	163	46.2	5.68	455.605	3.7	3.6	55.2	1.6	2.7	4.9	3	0.02		0.00014	5000000	3	0
male	42	1	0.43	0.295	37.56	137	225	12.3	32.8	3.27	3.23	14	3.43	0.947	3.25	0.14	0.5	65	0.14	0.5	139.1	3.86	15.2	2.31	186.5	4.61	1.62	41.2	17.3	16.8	65.5	33.2	163	46.2	5.68	455.605	5.4	3.6	73	2.1	3.9	4.9	4.55	0.02		0.00014	5000000	3	0
male	42	2	0.77	0.295	37.56	149.6	266.5	12.2	3.1	3.22	2.99	96	4.2	0.925	3.89	0.19	0.8	59	0.17	0.7	14.8	3.61	15.1	2.22	245.5	3.99	2.22	39.9	14.4	13.8	52.9	51.3	186.6	57.6	11.7	559.36	5.7	3.6	93.9	4.2	3.9	4.9	4.55	0.02		0.00014	5000000	3	0
male	42	3	0.75	0.295	37.56	137	225	12.3	32.8	3.27	3.4	99	3.43	0.883	3.3	0.26	0.9	53	0.26	0.16	139.1	3.86	15.2	2.31	186.5	4.61	1.62	41.2	17.3	16.8	65.5	33.2	163	46.2	5.68	455.605	3.7	3.6	5.2	3.8	3.9	4.9	4.55	0.02		0.00014	5000000	3	0
male	42	4	0.43	0.295	37.56	137	225	12.3	32.8	3.27	3.8	1	3.78	0.844	3.19	0.44	0.17	56	0.69	0.26	139.1	3.86	15.2	2.31	186.5	4.61	1.62	41.2	17.3	16.8	65.5	33.2	163	46.2	5.68	455.605	3.7	3.6	5.2	3.8	3.9	4.9	4.55	0.02		0.00014	5000000	3	0
male	42	5	0.43	0.295	37.56	137	225	12.3	32.8	3.27	3.26	13	3.2	0.775	2.34	0.66	0.2	6	0.94	0.28	139.1	3.86	15.2	2.31	186.5	4.61	1.62	41.2	17.3	16.8	65.5	33.2	163	46.2	5.68	455.605	3.7	3.6	95.8	8.2	3.9	4.9	4.55	0.02		0.00014	5000000	3	0
male	42	6	2	0.295	56.57	178.5	236.1	12.1	27.4	3.4	3.21	12	3.8	0.686	2.11	0.15	0.32	68	0.13	0.4	14.5	3.48	16.6	2.28	38.8	4.36	2.88	43.7	16.3	15.6	6.1	52.8	163	58.8	8.41	455.605	3.7	3.6	5.2	3.8	3.9	4.9	4.55	0.02		0.00014	5000000	3	0
male	42	7	1.17	0.337	126.7	151	177.3	12.7	35.1	3.69	3.22	11	3.61	0.616	2.22	0.163	0.59	86	0.126	0.45	138.2	3.77	15.3	2.24	175.6	5.2	1.585	37.9	17.8	18.2	68.8	53	177.9	49	17.8	687.57	2.2	3.9	112.6	9.6	1.5	11.85	5	0.1175		0.00014	5000000	3	1
male	58	0	0.52	0.257	8.38	153.9	212.2	11.7	28.5	11.7	2.55	75	0.3	0.746	1.52	0.33	0.36	29	0.282	0.3	139.1	3.86	15.2	2.31	186.5	4.61	1.62	41.2	17.3	16.8	65.5	33.2	163	46.2	42.9	699.22	3.7	3.6	14.6	3.8	3.9	4.9	4.55	0.57		0.8996	5000000	4	0
male	58	1	0.43	0.295	37.56	137	225	12.3	32.8	3.27	2.44	72	0.3	0.746	1.52	0.33	0.36	2	0.282	0.3	139.6	3.47	13.9	2.13	141.5	4.74	2.1	33.7	9	2.9	71.7	155.4	189	5	5.68	455.605	3.7	3.6	16.9	1.1	3.9	4.9	4.55	0.57		0.8996	5000000	4	0
male	58	2	0.4	0.18	81.28	137	225	12.3	32.8	3.27	2.3	68	0.4	0.746	1.52	0.33	0.36	14	0.282	0.3	139.1	3.86	15.2	2.31	186.5	4.61	1.62	41.2	17.3	16.8	65.5	33.2	163	46.2	35	455.605	3.7	3.6	1	1.1	3.9	4.9	3	0.57		0.8996	5000000	4	0
male	58	3	0.43	0.295	37.56	137	225	1.9	3.3	3.43	2.11	63	0.3	0.746	1.52	0.33	0.36	27	0.282	0.3	139.1	3.86	15.2	2.31	186.5	4.61	1.62	41.2	17.3	16.8	65.5	33.2	163	46.2	5.68	5888.57	3.7	3.6	5.2	3.8	3.9	4.9	4.55	0.57		0.8996	5000000	4	0
male	58	4	0.53	0.337	212.3	151	177.3	12.7	35.1	3.69	2.4	6	0.3	0.749	1.05	0.3245	0.36	27	0.31	0.27	138.2	3.77	15.3	2.24	175.6	5.2	1.585	37.9	17.8	18.2	68.8	53	177.9	49	33.2	687.57	6.6	3.9	16.9	1.6	3.7	27.3	17.7	0.57		0.8996	5000000	4	1
male	58	5	0.79	0.82	126.7	139.7	177.5	12.7	35.1	3.69	1.98	58	0.2	0.749	1.05	0.3245	0.36	34	0.31	0.27	138.1	3.76	16.9	2	12	5.5	1.54	32.4	6.9	17.5	72.4	121	169.7	41.1	17.8	687.57	6.6	3.9	24.4	8.3	3.7	11.85	5	0.57		0.8996	5000000	4	1
male	58	6	1.21	0.145	169.1	151	177.3	12.7	35.1	3.69	1.8	54	0.2	0.749	1.05	0.3245	0.36	17	0.31	0.27	138.2	3.77	15.3	2.24	175.6	5.2	1.585	37.9	17.8	18.2	68.8	53	177.9	49	75	687.57	6.6	3.9	19.7	3.8	3.7	5.9	22	0.57		0.8996	5000000	4	1
male	58	7	0.79	0.337	126.7	151	177.3	11.3	42.2	3.57	1.9	55	0.2	0.749	1.05	0.3245	0.36	33	0.31	0.27	138.2	3.77	15.3	2.24	175.6	5.2	1.585	37.9	17.8	18.2	68.8	53	177.9	49	17.8	45	6.6	3.9	38.7	3.3	2.1	82.9	5	0.57		0.8996	5000000	4	1
male	58	8	4.17	0.392	213.1	22	145	12.7	35.1	3.69	1.73	5	0.2	0.749	1.05	0.3245	0.36	18	0.31	0.27	137.8	3.8	15.6	1.92	163.6	5.22	1.3	3.4	12.2	39	61.5	11	177.9	46.1	19	687.57	6.6	3.9	31.1	6.9	3.7	49.8	5	0.57		0.8996	5000000	4	1
Female	18	0	0.33	0.156	55.98	155.4	198.8	11.5	33.8	2.8	2.9	65	0.25	0.84	0.21	0.12	0.3	12	0.282	0.3	139	4.1	16.8	2.35	256.2	4.2	1.995	34	11.7	19.8	98.2	18.7	17.5	36.1	2.96	25	3.7	1.8	4.6	2.5	4.2	3.6	4.55	0.205		0.706	5000000	2	0
Female	18	1	0.32	0.295	58.19	163.7	214.3	11.7	35.2	2.49	1.85	58	0.61	0.92	0.55	0.82	0.5	119	0.16	0.1	137.5	4.15	15.9	2.28	244.5	4.26	1.9	34.1	11.7	18.2	91	19.6	179.9	35.2	1.88	2283.49	3.7	3.6	6.8	3	3.9	4.9	4.55	0.205		0.706	5000000	2	0
Female	18	2	0.26	0.195	18.9	162.7	222.2	12.1	35	2.66	1.67	53	0.55	0.946	0.52	0.36	0.2	19	0.282	0.3	138.1	4.22	18.4	2.29	194.3	4.21	1.37	33.6	1.8	13.6	83.8	13.8	179.1	32	3.12	174.63	11.5	1.8	21.7	2.7	1.5	1.4	4.55	0.205		0.706	5000000	2	0
Female	18	3	0.36	0.337	37.4	173.8	28.1	12.4	36.9	4.2	1.57	51	0.23	0.957	0.22	0.43	0.1	111	0.31	0.27	138.4	4.22	17.2	2.19	198.1	4.77	1.5	34.9	9.1	13.1	75.5	15.2	191	36.9	38.6	1661.66	34.3	3.9	87.2	3.4	1.5	3.7	1.1	0.205		0.706	5000000	2	1
Female	18	4	0.91	0.648	46.7	157	16.8	11.8	37	3.88	1.37	45	0.7	0.749	1.05	0.3245	0.36	97	0.31	0.27	14.5	3.41	19.5	2.1	181	5.45	1.3	31.1	9.2	9.8	63.3	13.7	171.8	33.4	111	1755.27	19.3	3.9	959.2	5.8	3.3	7.6	7.7	0.205		0.706	5000000	2	1
Female	18	5	2.89	0.8575	61.46	169.4	188.5	11.1	31.2	3.13	1.49	48	0.7	0.7065	0.625	0.4	0.4	12	0.3715	0.2	138.9	3.52	13.2	2.28	259	4.56	1.63	34.2	9	9	65.7	13	188.6	43.8	90.5695	2500	6.9	4.1	1912.2	15.7	4	43.8	15.3	0.205		0.706	5000000	2	2
Female	55	0	1.26	0.313	63.6	167.6	24.7	9.9	15.2	3.31	2.89	85	0.9	0.746	1.52	0.33	0.36	124	0.282	0.3	139.9	3.78	17.1	2.17	233.2	4.38	5.68	35.1	23.8	2.8	5.9	59.1	199	46.4	15.6	2835	3.7	3.6	9	2.5	2	4.9	4.55	0.04		0.111	5000000	1	0
Female	55	1	1.7	0.295	149.8	159.6	261.2	1	16	3.45	2.78	8	0.7	0.746	1.52	0.33	0.36	123	0.282	0.3	139.1	3.86	15.2	2.31	186.5	4.61	1.62	41.2	17.3	16.8	65.5	33.2	163	46.2	8.35	2234.45	3.7	3.6	7.1	1.8	3.9	4.9	4.55	0.04		0.111	5000000	1	0
Female	55	2	0.63	0.123	137.4	15.8	278.6	1.2	16.2	3.67	2.82	81	0.9	0.746	1.52	0.33	0.36	19	0.282	0.3	139.1	3.86	15.2	2.31	186.5	4.61	1.62	41.2	17.3	16.8	65.5	33.2	163	46.2	4.85	2217	3.7	3.6	6.5	2.5	3.9	4.9	17.3	0.04		0.111	5000000	1	0
Female	55	3	0.26	0.295	55.84	13.5	293.9	9.8	17.6	3.84	2.77	79	0.9	0.746	1.52	0.33	0.36	14	0.282	0.3	138.7	3.79	17.4	2.11	196.4	4.4	8.41	35.4	16.9	17.8	53.8	49.8	242.6	43.5	2.54	1938.31	3.7	3.6	5.2	3.8	3.9	4.9	4.55	0.04		0.111	5000000	1	0
Female	55	4	0.22	0.97	73.91	146.3	344.6	9.9	17.2	4.66	2.82	82	0.11	0.545	0.6	0.455	0.5	13	0.282	0.3	139.1	3.86	15.2	2.31	186.5	4.61	1.62	41.2	17.3	16.8	65.5	33.2	163	46.2	2.48	182.25	3.7	3.6	2.9	4	3.9	4.9	4.55	0.04		0.111	5000000	1	0
Female	55	5	0.22	0.295	76.86	136.4	346.2	11.4	3.3	1.44	2.88	82	0.28	0.459	0.13	0.471	0.13	93	0.45	0.1	139.1	3.86	15.2	2.31	186.5	4.61	1.62	41.2	17.3	16.8	65.5	33.2	163	46.2	2.67	455.605	3.7	3.6	38.8	3.2	3.9	3	4.55	0.04		0.111	5000000	1	0
Female	55	6	0.22	0.295	46.2	136.8	375.2	11.1	3.5	1.34	2.63	76	0.67	0.392	0.26	0.398	0.27	81	0.19	0.13	139.1	3.86	15.2	2.31	186.5	4.61	1.62	41.2	17.3	16.8	65.5	33.2	163	46.2	1.91	455.605	3.7	3.6	19	3.6	2.3	4.9	4.55	0.04		0.111	5000000	1	0
Female	55	7	0.22	0.91	33.5	163.3	369.9	11.2	28.5	1.42	2.77	8	3.6	0.745	2.28	0.134	0.41	17	0.114	0.35	143.5	3.82	17.3	2.25	236.5	4.12	3.69	37.4	1.6	21	65.5	42.7	644.8	43	1.58	1853.17	3.7	3.6	5.2	3.8	3.9	4.9	4.55	0.04		0.111	5000000	1	0
Female	55	8	0.22	0.93	39	138.8	363.5	11.4	28.2	1.44	2.53	74	1.3	0.828	8.3	0.43	0.43	119	0.127	1.27	139.1	3.86	15.2	2.31	186.5	4.61	1.62	41.2	17.3	16.8	65.5	33.2	163	46.2	17.5	1835.6	3.7	6.2	5.5	5.6	6.2	1.4	15.3	0.04		0.111	5000000	1	0
Female	55	9	0.22	0.295	35.91	134.2	374.8	11.7	28.2	1.44	2.42	71	9.29	0.86	7.49	0.32	0.3	141	0.161	1.5	139.1	3.86	15.2	2.31	186.5	4.61	1.62	41.2	17.3	16.8	65.5	33.2	163	46.2	1.28	1386.3	3.7	3.6	5.2	3.8	3.9	4.9	4.55	0.04		0.111	5000000	1	0
male	25	0	0.26	0.1	37.56	193	488	1.1	32.6	2.28	3.16	17	1.11	0.88	0.98	0.47	0.5	97	0.11	0.1	141.2	3.48	94.9	2.3	334	3.39	2.6	42	23	18	42	42	247	62.75	1.14	696.42	0.5	3.6	1.9	1.1	3.9	4.9	4.55	0.02		0.0002	5000000	2	0
male	25	1	0.22	0.11	37.56	215	441	1.4	33.8	2.62	2.92	98	1.25	0.885	1.1	0.53	0.7	98	0.16	0.2	14.3	3.62	97.5	2.42	348	3.68	3.19	41	18	21	4	39	244	69.3	3.44	672.45	1	0.3	5.3	2.9	3.9	0.6	3.8	0.02		0.0002	5000000	2	0
male	25	2	0.16	0.1	37.56	187	382	1.3	36.6	3.22	2.76	94	1.49	0.911	1.35	0.5	0.8	93	0.12	0.2	141	3.75	99.9	2.47	314	4.1	2.35	38	18	15	4	39	249	56.46	8.339	71.55	1.4	0.5	2.5	2.8	3.9	0.5	5.4	0.02		0.0002	5000000	2	0
male	25	3	0.43	0.1	37.56	137	225	9.9	35.6	3.42	2.71	94	1.27	0.875	1.12	0.82	0.1	85	0.19	0.2	141	3.68	99.2	1.93	186.5	4.61	1.62	41.2	17.3	16.8	65.5	33.2	163	46.2	5.68	662.2	4.3	0.5	6.5	4.7	0.5	13.8	4.55	0.02		0.0002	5000000	2	0
male	25	4	0.17	0.11	37.56	191	349	9.7	36.3	3.75	2.66	92	1.78	0.855	1.52	0.73	0.13	89	0.52	0.9	141.5	3.8	1	2.51	286	4.1	2.11	39	14	13	39	42	24	68.8	1.8	643.76	1.8	3.6	5	3.4	3.9	14.5	4.55	0.02		0.0002	5000000	2	0
male	25	5	0.2	0.11	37.56	19	341	9.2	36.4	3.95	2.68	93	2.54	0.846	2.15	0.75	0.19	81	0.59	0.15	142.1	4.6	99.9	2.47	278	3.76	1.84	39	16	14	42	44	251	72.58	8.536	455.605	1.3	0.6	3.2	4	3.9	11.3	4.55	0.02		0.0002	5000000	2	0
male	25	6	0.17	0.295	37.56	214	334	1.3	32.8	3.34	2.68	91	1.91	0.79	1.35	0.156	0.3	85	0.15	0.2	142.4	3.92	11.5	2.36	31	3.96	1.8	4	17	16	43	46	272	6.56	8.479	455.605	1.6	3.6	3.8	2.7	3.9	12.6	4.55	0.02		0.0002	5000000	2	0
male	25	7	0.43	0.295	37.56	28	339	9.8	36.7	3.75	2.69	91	1.72	0.7	1.21	0.142	0.24	9	0.116	0.2	142.2	3.31	1.5	2.37	391	4.58	2.2	4	22	2	45	5	283	59.76	5.656	675.8	2.1	0.7	4.7	2.2	3.9	15.6	4.55	0.02		0.0002	5000000	2	0
male	25	8	0.43	0.11	37.56	231	36	12.3	32.8	3.27	2.72	94	6.2	0.848	5.27	0.54	0.33	95	0.73	0.45	139.9	3.61	99.3	2.45	449	3.6	2.12	43	24	2	5	53	33	64.37	7.7	879.14	1	3.6	5.5	2.6	3.9	13	8.1	0.02		0.0002	5000000	2	0
male	25	9	0.57	0.1	37.56	27	342	8.9	37.3	4.49	2.69	93	4.22	0.787	3.32	0.78	0.33	95	0.95	0.4	139.7	3.47	97.3	2.45	514	4.16	2.61	45	19	22	62	55	323	64.73	9.51	943.88	1.4	0.7	5.9	3.2	3.3	16.2	4.55	0.02		0.0002	5000000	2	0
male	25	10	0.47	0.1	37.56	294	36	1.2	39.4	4.35	2.75	94	2.69	0.663	1.77	0.118	0.32	111	0.121	0.33	141.3	3.69	99.1	2.45	68	4.28	1.7	47	18	21	58	55	361	67.83	8.35	945.7	1.1	0.3	2.3	2.5	3.9	8.3	4.55	0.02		0.0002	5000000	2	0
Female	53	0	0.56	0.94	72.12	179	324.6	11.4	24.1	4.8	2.6	84	0.8	0.746	1.52	0.33	0.36	94	0.282	0.3	141.5	4.1	13.9	2.24	25.7	4.53	0.74	38.2	49.6	1.4	164.6	58	25.9	42.6	74	6798.6	3.7	1.4	5.4	3.8	3.9	4.9	4.55	0.005		0.036	5000000	1	0
Female	53	1	0.43	0.295	37.56	162.6	279.3	12	29.2	4.35	1.96	78	0.9	0.746	1.52	0.33	0.36	93	0.282	0.3	142.1	3.86	14.3	2.15	214.9	5.4	0.91	34.6	272.7	61.3	168.8	49.6	193.8	37.8	6.8	455.605	3.1	3.6	22.9	3.8	3.9	4.9	4.55	0.005		0.036	5000000	1	0
Female	53	2	0.79	0.337	126.7	172.2	264	11.7	25.9	4.93	2.3	8	0.12	0.667	0.8	0.25	0.3	87	0.31	0.27	141.1	3.94	16	2.7	25.7	5.47	0.85	35.5	196.7	6.4	194.2	566.2	29.8	41.9	69.9	2399.7	16.9	3.9	32.1	8.3	3.7	22	5	0.005		0.036	5000000	1	1
Female	53	3	0.79	0.337	126.7	293.4	21.2	13.9	32.2	4.8	1.9	75	0.15	0.666	0.1	0.2	0.3	57	0.67	0.1	14.3	3.99	14.3	2.12	195.6	6.14	0.55	32.6	655.5	67.3	34.5	151.9	543.2	53.4	133	687.57	33.8	2.6	233	7.3	2.6	119.3	39.4	0.005		0.036	5000000	1	1
Female	53	4	1.4	0.833	961.5	212.5	143.3	14	38.6	5.6	1.73	69	0.24	0.833	0.2	0.83	0.2	61	0.42	0.1	139.4	3.73	15	2.1	142.7	7.23	0.82	28.7	45.1	72.9	276	829.4	254.5	42.1	147	23638.3	6.1	4.1	323.2	11.7	4	13.9	7.75	0.005		0.036	5000000	1	2
male	16	0	0.43	0.295	37.56	137	225	12.3	32.8	3.27	3.9	95	0.84	0.785	0.66	0.148	0.12	98	0.55	0.5	139.1	3.86	15.2	2.31	186.5	4.61	1.62	41.2	17.3	16.8	65.5	33.2	163	46.2	5.68	455.605	3.7	3.6	5.2	3.8	3.9	4.9	4.55	0.34		0.3916	5000000	5	0
male	16	1	0.43	0.295	37.56	199.2	35.1	14	41.9	5.12	3.13	98	0.67	0.761	0.51	0.75	0.5	112	0.164	0.11	141.6	4.3	13.6	2.27	246.1	4.61	2.88	37.1	67	32.3	6.1	66.8	254.5	51.2	5.68	455.605	3.7	3.6	5.2	3.8	3.9	4.9	4.55	0.34		0.3916	5000000	5	0
male	16	2	0.79	0.337	126.7	151	177.3	12.7	35.1	3.69	2.7	85	0.61	0.77	0.47	0.82	0.5	86	0.148	0.9	138.2	3.77	15.3	2.24	175.6	5.2	1.585	37.9	17.8	18.2	68.8	53	177.9	49	17.8	687.57	6.6	3.9	24.4	8.3	3.7	11.85	5	0.34		0.3916	5000000	5	1
male	16	3	2.99	1.16	126.7	224	253.5	14.4	58.2	5.79	2.72	85	0.91	0.82	0.73	0.44	0.4	81	0.154	0.14	139.3	3.97	16.2	2.18	233	5.2	1.3	33.7	59.9	27.6	48	131.4	299.4	5.8	11	4515.87	36.8	3.5	12.4	8.2	3.7	4.9	5	0.34		0.3916	5000000	5	1
male	16	4	0.79	0.337	126.7	196.1	155.5	12.7	35.1	3.69	2.22	69	0.78	0.88	0.63	0.64	0.5	64	0.115	0.9	14.7	4.4	11.5	1.88	251.8	5.2	0.9	25.2	36.8	19.6	35.9	153.7	267.1	66.6	162	687.57	36.3	5.5	255.1	11.2	3.7	21.7	32.3	0.34		0.3916	5000000	5	1
male	16	5	4.58	3.68	2415	27.8	145.8	15.3	7.8	6.17	1.98	64	0.58	0.845	0.49	0.52	0.3	58	0.13	0.6	142.5	3.8	17.3	2.4	373.4	5.2	1.47	32.2	32.9	31.8	34.5	143.9	369.3	98.2	251	1238.61	22.3	1.9	17.5	16.3	3.2	295.4	5	0.34		0.3916	5000000	5	1
male	16	6	0.79	0.337	126.7	28.9	16.8	12.7	35.1	3.69	1.91	58	0.43	0.833	0.36	0.13	0.6	5	0.26	0.1	141.3	4.1	11	1.99	431.9	5.2	1.62	28.9	25	35.8	27.7	118.2	389.2	76.7	275	687.57	15.9	5.6	321.6	15.7	5.6	36.7	5	0.34		0.3916	5000000	5	1
male	16	7	2.8	0.337	859	296.9	18.8	13.3	78.8	5.27	1.95	59	0.47	0.829	0.39	0.131	0.6	32	0.32	0.2	144.1	3.96	19.5	2.12	378.8	5.2	1.66	32	21.9	33.8	3.1	116.6	388.7	6.7	284	687.57	5	8.9	16.3	9.8	1.9	19.2	5	0.34		0.3916	5000000	5	1
male	16	8	2.89	1.12	546.35	285.5	138.7	13.65	40.85	3.977	2	6	0.76	0.856	0.65	0.118	0.9	38	0.26	0.2	143.6	3.93	18.9	1.98	36.1	5.6	1.99	33.6	15	29.5	36.3	18.7	363.7	53.9	90.5695	27152.6	3.2	3.2	25.6	25.4	3.8	16.6	11.3	0.34		0.3916	5000000	5	2
male	25	0	0.35	0.13	37.56	175	244	12	32	2.86	2.66	92	2.3	0.73	1.61	0.85	0.2	33	0.131	0.3	139.7	4.38	15.7	2.16	293	4.18	2.64	31	37	25	56	56	257	53.25	7.384	455.605	1.5	3.6	4.8	1.9	0.2	4.7	4.55	0.02		3.7e-05	10000000	2	0
male	25	1	0.48	0.17	37.56	211	233	1.7	33.1	2.67	2.5	87	5.27	0.833	4.39	0.39	0.21	31	0.65	0.34	138.2	4.11	14.6	2.3	265	3.53	2.4	33	48	26	62	55	288	63.95	6.719	455.605	2.1	0.7	8.7	3.7	0.6	12.3	7.1	0.02		3.7e-05	10000000	2	0
male	25	2	0.91	0.295	37.56	166	213	13	39	2.77	2.24	78	2.13	0.693	1.49	0.73	0.16	28	0.19	0.23	137.7	3.48	17.1	2.12	252	4.45	2.3	3	49	29	6	52	249	58.51	12.394	455.605	2.2	0.5	7.8	3	3.9	15.8	4.55	0.02		3.7e-05	10000000	2	0
male	25	3	0.77	0.24	29	193	186	12.5	4.1	3.6	2.25	79	4.96	0.825	4.1	0.41	0.2	29	0.5	0.25	14.5	3.38	17.1	2.27	236	3.44	1.89	3	53	35	56	58	37	53.98	22.718	455.605	2.5	1.5	23.2	6	0.1	32.9	1.9	0.02		3.7e-05	10000000	2	0
male	25	4	0.57	0.28	126.7	182	155	15.3	49.5	3.1	2.18	77	2.7	0.75	2.2	0.76	0.21	27	0.66	0.18	136.6	3.38	15.2	2.22	26	4.23	2.8	29	55	33	63	72	279	61.79	37.819	2426.88	6.6	3.9	24.4	8.3	3.7	11.85	5	0.1175		3.7e-05	10000000	2	1
male	25	5	0.99	0.23	126.7	269	13	13.3	51.2	2.75	2.17	77	5.1	0.824	4.13	0.5	0.25	16	0.36	0.18	139.8	3.7	14.9	2.33	213	3.36	1.84	31	57	32	72	83	42	5.12	5.713	687.57	2.5	3.9	74.9	8	0.2	3	5	0.1175		3.7e-05	10000000	2	1
male	25	6	0.79	0.337	38	269	112	16.1	54.8	3.2	2.2	72	1.98	0.631	1.25	0.129	0.26	38	0.71	0.14	139.1	3.77	15.4	2.33	238	4.25	2.9	29	55	42	8	99	457	51.26	66.162	392	2.3	1.9	15.2	12	3.7	24.5	4.7	0.1175		3.7e-05	10000000	2	1
Female	48	0	0.43	0.295	37.56	92	192	11.5	36	3.28	2.71	76	6.34	0.957	6.7	0.11	0.7	124	0.9	0.6	138.3	3.77	97.3	2.32	223	4.84	1.89	37	8	11	74	22	119	56.5	4.741	941.7	2	2.3	3.7	3.6	3.9	4.9	4.55	0.02		2.2e-05	5000000	4	0
Female	48	1	0.39	0.295	37.56	81	21	12.9	37.2	3.19	2.64	74	3.14	0.93	2.83	0.5	0.16	111	0.12	0.4	139.9	4.6	94.5	2.35	228	4.89	1.75	35	14	16	75	23	119	61.2	2.467	165.29	2	2.5	2.4	2.2	3.9	2.9	4.3	0.02		2.2e-05	5000000	4	0
Female	48	2	0.4	0.295	37.56	1	2	1.8	38.5	3.19	2.59	72	2.2	0.833	1.68	0.86	0.17	99	0.25	0.5	136.5	4.1	96.4	2.43	221	5.26	2	38	13	13	76	23	129	55.76	3.225	455.605	3.7	2.9	4.7	3.3	0.3	4.7	2.7	0.02		2.2e-05	5000000	4	0
Female	48	3	0.43	0.295	37.56	85	25	11.6	38.3	3.1	2.59	72	1.3	0.692	0.89	0.176	0.23	97	0.5	0.7	139	4.19	97.4	2.24	25	4.89	1.7	36	17	1.6	74	24	119	52.51	0.818	179.44	3.8	2.3	4.4	3.4	0.4	6.7	3.3	0.02		2.2e-05	5000000	4	0
Female	48	4	0.46	0.295	37.56	12	195	11.2	28.9	3.2	2.55	71	2.89	0.83	2.33	0.88	0.25	74	0.53	0.15	138.3	4.36	96.2	2.31	186	4.58	1.54	35	25	19	72	23	149	5.87	3.89	1124.18	3.9	1.9	4.1	5.2	3.9	5.1	4.7	0.02		2.2e-05	5000000	4	0
Female	48	5	0.49	0.295	37.56	94	184	12.3	38.8	2.75	2.53	69	1.9	0.713	1.36	0.127	0.24	73	0.79	0.15	137.8	3.94	98.8	2.31	19	5.35	2.9	38	25	15	83	25	124	55.78	14.679	112.55	3.3	2.4	4	3.1	0.3	4.7	4.55	0.02		2.2e-05	5000000	4	0
Female	48	6	0.39	0.295	37.56	95	192	11.3	35.5	2.77	2.44	68	1.29	0.56	0.25	0.195	0.25	69	0.119	0.15	138.3	3.75	98.9	2.3	218	5.5	1.16	38	22	12	76	24	126	54.18	0.871	1196.16	3.1	3.6	3.1	3.6	0.7	3.3	6.7	0.02		2.2e-05	5000000	4	0
Female	48	7	0.51	0.295	37.56	11	189	11.6	36.6	3.2	2.75	77	2.21	0.744	1.65	0.83	0.18	71	0.123	0.27	138.4	3.91	95.2	2.54	233	4.64	1.94	37	21	12	76	23	127	6.4	5.2	1245.25	3.1	2.5	9.7	6	0.1	2.2	4.55	0.02		2.2e-05	5000000	4	0
Female	48	8	0.45	0.295	37.56	122	161	13.2	39.3	3.5	2.68	76	2.58	0.619	1.6	0.11	0.28	71	0.2	0.52	135.6	3.62	94.1	2.36	253	5.21	1.47	37	13	6	77	21	155	65.1	13.3	455.605	3.1	2.7	1	1.3	0.3	3.1	8.8	0.02		2.2e-05	5000000	4	0
Female	48	9	0.42	0.337	126.7	175	136	12	36	3.33	2.75	77	5.67	0.7	4.16	0.85	0.5	81	0.167	0.9	138.6	3.35	94.2	2.27	273	5.1	1.76	35	1	6	75	2	235	61.6	19.8	687.57	3.3	3	8.9	14	0.7	3.3	2	0.1175		2.2e-05	5000000	4	1
Female	27	0	0.4	0.4	5	122.1	277.4	13.1	29.5	2.79	2.89	94	1.65	0.894	1.48	0.4	0.7	125	0.28	0.5	138.1	3.76	11.7	2.38	189.3	4.44	1.2	46.8	9.2	12.4	87.5	21.6	152.2	52.9	5.68	15.89	2.5	5.2	5.7	3.8	3.8	24	6.1	0.02		7.3e-05	5000000	3	0
Female	27	1	0.43	0.295	37.56	114.1	249.7	12.3	32.8	3.27	2.65	86	3.5	0.961	3.36	0.6	0.2	13	0.19	0.7	137.9	3.7	15.3	2.25	158	4.69	1.1	43.7	8.6	11.8	78.9	19.6	143.6	43.4	5.68	455.605	5.9	3.8	12.9	1.4	2.3	7.2	4.55	0.02		7.3e-05	5000000	3	0
Female	27	2	0.43	0.295	37.56	137	225	12.3	32.8	3.27	2.51	82	3.83	0.926	3.55	0.13	0.5	87	0.3	0.11	139.1	3.86	15.2	2.31	186.5	4.61	1.62	41.2	17.3	16.8	65.5	33.2	163	46.2	5.68	455.605	4.3	4.7	1.7	7.5	3.2	15.2	4.55	0.02		7.3e-05	5000000	3	0
Female	27	3	0.67	0.295	31.5	115.8	198.9	13.5	3.7	3.49	2.6	85	3.4	0.896	2.72	0.3	0.9	87	0.35	0.11	137.8	3.68	14.4	2.27	17.4	4.31	0.97	41.2	7.6	8.3	75.6	17.8	154.1	48.1	5.68	455.605	3.7	3.6	5.2	3.8	3.9	4.9	4.55	0.02		7.3e-05	5000000	3	0
Female	27	4	0.43	0.295	37.56	137	225	12.3	32.8	3.27	2.59	87	2.63	0.757	1.99	0.85	0.22	88	0.72	0.19	139.1	3.86	15.2	2.31	186.5	4.61	1.62	41.2	17.3	16.8	65.5	33.2	163	46.2	5.68	455.605	3.7	2.6	6.1	6.9	3.9	2.3	4.55	0.02		7.3e-05	5000000	3	0
Female	27	5	0.43	0.295	37.56	114.8	195.4	12.3	32.8	3.27	2.54	83	1.6	0.52	0.83	0.211	0.34	86	0.127	0.2	139.7	3.78	15.2	2.28	221.5	4.6	1.12	41.6	7	8.7	74.8	17.3	137.8	41.6	5.68	455.605	3.7	3.6	5.2	4.1	3.9	4.9	4.55	0.02		7.3e-05	5000000	3	0
Female	27	6	0.79	0.337	126.7	151	177.3	12.7	35.1	3.69	2.63	86	3.72	0.671	2.5	0.148	0.55	98	0.15	0.39	138.2	3.77	15.3	2.24	175.6	5.2	1.585	37.9	17.8	18.2	68.8	53	177.9	49	17.8	687.57	6.6	2.4	4.6	9	3.7	11.85	5	0.1175		7.3e-05	5000000	3	1
male	34	0	0.41	0.65	9.7	143.8	347.6	12.3	32.8	3.27	3.29	99	1.95	0.946	1.84	0.33	0.6	169	0.7	0.1	132.6	3.91	95.7	2.25	184.8	4.61	1.83	46.5	29.2	2	84.9	19.6	176.4	8.2	4.81	1372.9	3.7	5.2	5	3.8	4.3	9.5	4.55	0.02		6.1e-05	5000000	3	0
male	34	1	0.79	0.193	126.7	151	177.3	12.7	35.1	3.69	3.16	98	4.8	0.976	4.68	0.5	0.2	118	0.16	0.8	138.2	3.77	15.3	2.24	175.6	5.2	1.585	37.9	17.8	18.2	68.8	53	177.9	49	17.8	687.57	14.1	2.9	28.9	4	2.3	9.5	5	0.1175		6.1e-05	5000000	3	1
male	34	2	0.79	0.337	126.7	145.6	261	12.7	35.1	3.69	2.9	89	3.38	0.968	3.27	0.6	0.2	11	0.17	0.6	134.7	3.83	99.1	2.25	125.8	5.2	1.17	4.8	2.6	13.3	69.7	17	174.9	86.4	74.9	687.57	1.6	2.9	6.1	5.8	1.5	13.8	5	0.1175		6.1e-05	5000000	3	1
male	34	3	0.69	0.337	126.7	151	177.3	13.9	31.1	5.49	2.72	84	2.74	0.934	2.56	0.2	0.5	98	0.29	0.8	138.2	3.77	15.3	2.24	175.6	5.2	1.585	37.9	17.8	18.2	68.8	53	177.9	49	17.8	884.3	5.3	4.4	28	15.6	3.7	2	5	0.1175		6.1e-05	5000000	3	1
male	52	0	0.58	0.427	53.86	137	225	12.4	29	4.45	3.43	18	1.51	0.914	1.38	0.33	0.5	94	0.13	0.2	139.1	3.86	15.2	2.31	186.5	4.61	1.62	41.2	17.3	16.8	65.5	33.2	163	46.2	5.68	2619.44	3.7	4.1	7.9	8.7	1.9	13.1	11.3	0.02		0.094	5000000	2	0
male	52	1	0.43	0.295	37.56	21.7	29.6	12.3	32.8	3.27	3.27	13	2.32	0.95	2.1	0.43	0.1	9	0.13	0.3	137.6	4.2	12.6	2.24	168.3	4.2	2.96	36.2	3	25.6	91.8	89	26	72.5	5.68	455.605	3.7	1.9	15.9	15.4	3.9	13.8	15.1	0.02		0.094	5000000	2	0
male	52	2	0.43	0.295	37.56	137	225	12.3	32.8	3.27	2.94	94	1.85	0.854	2.7	0.92	0.17	75	0.22	0.4	139.1	3.86	15.2	2.31	186.5	4.61	1.62	41.2	17.3	16.8	65.5	33.2	163	46.2	41.4	455.605	3.5	3.6	1.3	11.1	2.3	24	4.55	0.02		0.094	5000000	2	0
male	52	3	0.74	0.295	36	137	225	11.8	28.8	4.13	2.92	93	2.9	0.755	5.3	0.158	0.33	8	0.53	0.11	139.1	3.86	15.2	2.31	186.5	4.61	1.62	41.2	17.3	16.8	65.5	33.2	163	46.2	5.68	3161.77	3.7	3.6	5.2	3.8	3.9	4.9	4.55	0.02		0.094	5000000	2	0
male	52	4	0.43	0.295	37.56	137	225	12.3	32.8	3.27	2.93	94	1.66	0.675	1.11	0.241	0.4	91	0.36	0.6	139.1	3.86	15.2	2.31	186.5	4.61	1.62	41.2	17.3	16.8	65.5	33.2	163	46.2	76	455.605	4.3	3.8	11.6	1.7	3.9	24.7	9	0.02		0.094	5000000	2	0
male	52	5	0.43	0.497	37.56	26.5	29.5	12.3	32.8	3.27	2.84	91	1.28	0.593	0.76	0.297	0.36	92	0.47	0.6	14.4	4.2	15.1	2.2	154.4	4.37	2.4	32.2	26.4	21.5	93	96.4	254.4	67.9	5.68	455.605	4.3	5.1	14.5	7.4	6	14.5	1	0.02		0.094	5000000	2	0
male	52	6	0.43	0.476	37.56	137	225	12.3	32.8	3.27	2.93	92	1.18	0.569	0.67	0.35	0.36	15	0.59	0.7	139.1	3.86	15.2	2.31	186.5	4.61	1.62	41.2	17.3	16.8	65.5	33.2	163	46.2	65.2	455.605	3.4	2	11.7	4.7	3.9	2.1	4.55	0.02		0.094	5000000	2	0
male	52	7	0.77	0.295	135.7	137	225	12.1	29.3	5.6	3.25	13	1.16	0.595	0.69	0.259	0.3	126	0.43	0.5	139.1	3.86	15.2	2.31	186.5	4.61	1.62	41.2	17.3	16.8	65.5	33.2	163	46.2	5.68	428.55	3.7	3.6	5.2	3.8	3.9	4.9	4.55	0.02		0.094	5000000	2	0
male	52	8	0.43	0.442	37.56	213.1	231.4	12.3	32.8	3.27	2.96	94	0.94	0.638	0.6	0.213	0.2	119	0.53	0.5	139.4	3.86	14.3	2.19	17.9	4.55	3.37	33.8	23.5	19.3	99.6	99.4	26.2	65	45	455.605	3.8	2.6	23.3	7.2	3.9	26.4	4.55	0.02		0.094	5000000	2	0
male	52	9	0.79	0.337	126.7	151	177.3	12.7	35.1	3.69	2.81	88	0.69	0.711	0.49	0.23	0.14	111	0.29	0.2	138.2	3.77	15.3	2.24	175.6	5.2	1.585	37.9	17.8	18.2	68.8	53	177.9	49	17.8	687.57	6.6	3.9	24.4	8.3	3.7	11.85	5	0.02		0.094	5000000	2	1
male	52	10	3.2	0.8575	694.9	153	129.1	12.4	35.1	4.33	2.64	82	0.83	0.41	0.34	0.482	0.4	17	0.6	0.5	137	3.68	15.7	1.97	185	4.89	1.66	28.1	24	43.4	82.4	129.5	45.8	64.8	15	6271.21	11.9	4.1	24.7	16.5	4	36.1	7.75	0.02		0.094	5000000	2	2
Female	52	0	0.43	0.3	9	156	232.7	12	25.1	3.69	3.1	1	6.96	0.798	5.55	0.158	1.1	243	0.43	0.3	142.7	3.82	16.2	2.44	272	6.18	1.2	44.7	16.5	22.4	189.3	81.5	29	44	4.82	455.605	3.7	3.6	5.2	3.8	3.9	4.9	4.55	0.023		0.0008	5000000	2	0
Female	52	1	0.43	0.45	37.56	144	239.2	11.9	24.8	3.51	3.7	1	6.1	0.551	3.36	0.38	1.88	215	0.1	0.61	143.3	3.39	12.8	2.3	281	4.47	2.28	42.5	15.3	19.4	162.3	68.3	196	55	3.79	455.605	3.7	3.6	5.2	3.8	3.9	4.9	4.55	0.023		0.0008	5000000	2	0
Female	52	2	0.43	0.156	37.56	168	268.3	12.3	32.8	3.27	3.18	15	1.81	0.823	8.9	0.61	0.66	225	0.74	0.8	138.2	3.55	98.3	2.3	289	5.27	4.28	44.6	15.9	21.1	165.9	67.4	229	51	3.27	455.605	3.7	3.6	5.2	3.8	3.9	4.9	4.55	0.023		0.0008	5000000	2	0
Female	52	3	0.79	0.337	126.7	182	224.4	12	23.4	4.9	3.18	16	14.5	0.836	11.75	0.58	0.81	195	0.71	1	138	3.35	94.4	2.11	226	5.2	2.96	43	13	18.9	158.5	59.3	274	55	1.4	687.57	6.6	3.9	24.4	8.3	3.7	11.85	5	0.023		0.0008	5000000	2	1
Female	11	0	0.43	0.295	37.56	125	232.6	12.3	32.8	3.27	2.74	74	0.21	0.81	0.17	0.19	0.4	18	0.282	0.3	141	4.78	15.2	2.47	16	4.61	0.96	41.4	16.1	13.8	242.4	4.5	138	19	4.94	455.605	3.7	3.6	5.2	3.8	3.9	4.9	4.55	0.67		0.231	5000000	3	0
Female	11	1	0.43	0.29	37.56	137	234.5	12.8	36.5	2.23	2.58	69	0.27	0.778	0.21	0.185	0.5	197	0.282	0.3	139.1	3.86	15.2	2.31	186.5	4.61	1.62	41.2	17.3	16.8	65.5	33.2	163	46.2	4.14	455.605	3.7	3.6	5.2	3.8	3.9	4.9	4.55	0.67		0.231	5000000	3	0
Female	11	2	0.43	0.178	37.56	137	225	12.7	34.8	2.14	2.53	67	2.14	0.893	1.52	0.92	0.36	28	0.282	0.3	144.6	4.49	19.6	2.32	148	4.58	2.49	41.2	17.3	16.8	26.7	33.2	163	2	2.98	455.605	3.7	3.6	5.2	3.8	3.9	4.9	4.55	0.67		0.231	5000000	3	0
Female	11	3	0.43	0.295	37.56	129	227.1	12.6	34.2	2.26	2.44	66	2.14	0.596	1.52	0.52	0.36	23	0.282	0.3	142.1	4.43	15.2	2.31	153	4.61	2.49	41.4	17.3	16.8	25.8	33.4	151	46.2	5.68	455.605	3.7	3.6	5.2	3.8	3.9	4.9	4.55	0.67		0.231	5000000	3	0
Female	11	4	0.43	0.295	37.56	134	217.3	12.3	32.8	3.27	2.53	67	0.55	0.8	1.52	0.19	0.36	263	0.282	0.3	141.6	4.58	18.6	2.33	157	4.51	1.92	43	21.4	19.9	199.6	34.2	157	2	2.8	455.605	3.7	3.6	5.2	3.8	3.9	4.9	4.55	0.67		0.231	5000000	3	0
Female	11	5	0.43	0.295	37.56	137	225	12.3	32.8	3.27	2.53	78	2.14	0.746	1.52	0.115	0.36	87	0.282	0.3	139.1	4.5	15.2	2.38	186.5	4.61	1.62	41.2	27.2	21.8	65.5	36.6	163	46.2	5.68	455.605	3.7	3.6	5.2	3.8	3.9	4.9	4.55	0.67		0.231	5000000	3	0
Female	11	6	0.79	0.18	126.7	14	228.5	12.7	29	2.82	2.49	67	0.88	0.852	1.05	0.68	0.36	241	0.8	0.7	139.6	4.37	17.1	2.24	168	4.52	2.33	42.7	24.7	19.4	68.8	34.1	165	22	2.21	687.57	6.6	3.9	24.4	8.3	3.7	11.85	5	0.67		0.231	5000000	4	1
Female	29	0	0.43	0.295	37.56	273.6	225	12.3	32.8	3.27	2.36	7	0.43	0.186	0.8	0.651	0.28	27	0.282	0.3	136.1	4.57	12.5	2.44	16.9	4.46	2.3	51.4	23.5	15.7	94.9	147.3	163	46.2	7.5	455.605	3.7	3.6	6.3	1	3.9	4.9	4.55	0.58		0.0011	5000000	4	0
Female	29	1	0.43	0.295	37.56	246.4	225	12.3	32.8	3.27	2.2	66	0.49	0.122	0.6	0.735	0.36	33	0.143	0.7	139.1	3.86	15.2	2.55	164.4	4.61	1.62	51.4	23.3	18.1	11.7	138.9	163	42.6	5.68	578.89	3.7	2.3	62.5	1.3	1.8	5.8	4.55	0.58		0.0011	5000000	4	0
Female	29	2	0.79	0.337	126.7	22.1	177.3	12.7	35.1	3.69	2.14	62	0.57	0.7	0.4	0.87	0.46	39	0.123	0.7	138.2	4.1	15.3	2.35	26.2	5.2	1.72	49.1	28.1	2.4	18.8	152.9	177.9	41.6	17.8	687.57	5.2	3.9	691	44.6	3.7	3.5	5	0.58		0.03	5000000	4	1
Female	29	3	2.89	0.36	546.35	175.1	235.9	13.65	40.85	3.977	1.61	47	0.68	0.44	0.3	0.765	0.52	26.5	0.3715	0.2	138.6	3.595	17.3	2.24	179.8	5.57	1.46	42.7	21.7	21.9	71.3	13.5	197.9	54	90.5695	91.21	11.9	1	857.6	28.6	4	5.4	7.75	0.58		0.23	5000000	4	2
Female	20	0	0.43	0.191	37.56	12	24.8	12.8	38.3	2.93	3.2	89	0.33	0.28	0.11	0.4	0.4	137	0.282	0.3	141.1	3.89	96	2.47	311	4.61	1.71	41.2	38	13.5	84.3	96.5	113	36	1.2	455.605	3.7	3.6	5.2	3.8	3.9	4.9	4.55	0.16		0.25	5000000	6	0
Female	20	1	0.43	0.144	25	122	223.8	13.5	39.6	2.57	2.83	84	0.16	0.687	0.11	0.25	0.4	128	0.282	0.3	142.4	3.89	14	2.5	327	5.54	1.75	44.9	29.4	13.7	61.5	31.2	124	46	5.58	1533.66	3.7	3.6	5.2	3.8	3.9	4.9	4.55	0.16		0.25	5000000	6	0
Female	20	2	0.43	0.144	39	13	245.8	14.5	4.9	2.9	2.81	85	0.22	0.99	0.2	0.91	0.2	123	0.282	0.3	141.1	3.53	11.5	2.52	32	5.54	2.41	45.6	21.3	11.7	76	73.2	115	41	3.4	455.605	3.7	3.6	5.2	3.8	3.9	4.9	4.55	0.16		0.25	5000000	6	0
Female	20	3	0.79	0.513	59	15	225.6	12.7	35.1	3.69	2.66	82	0.18	0.889	0.16	0.111	0.2	112	0.31	0.27	138.2	3.77	15.3	2.24	175.6	5.2	1.585	37.9	17.8	18.2	68.8	53	177.9	49	2.34	1279.17	6.6	3.9	24.4	8.3	3.7	11.85	5	0.16		0.25	5000000	6	1
Female	20	4	2.89	0.697	546.35	115	17.7	14.3	46.3	1.37	2.27	71	0.71	0.944	0.17	0.56	0.1	8	0.3715	0.2	138.6	3.595	15.15	2.21	179.8	5.6	1.625	34.45	21.2	21.9	71.3	61.8	198.2	54	2.41	2500	11.9	4.1	153.1	18.35	4	43.8	7.75	0.16		0.25	5000000	6	2
male	37	0	0.43	0.295	33	137	225	12.3	32.8	3.27	2.43	87	0.75	0.493	0.37	0.147	0.11	52	0.37	0.23	139.1	3.86	15.2	2.31	186.5	4.61	1.62	41.2	17.3	16.8	65.5	33.2	163	46.2	5.68	455.605	3.7	3.6	5.2	3.8	3.9	4.9	4.55	0.12		0.189	300000	3	0
male	37	1	0.43	0.359	37.56	184	318.3	11.4	27.5	2.746	2.42	86	0.42	0.452	0.19	0.262	0.11	47	0.167	0.7	134.5	3.71	97.9	2.44	354	5	1.87	47.7	33.1	21.8	66.7	85.8	214	63	24.9	3395.99	3.7	3.6	5.2	3.8	3.9	4.9	4.55	0.12		0.189	300000	3	0
male	37	2	0.43	0.253	37.56	158	31.9	12.1	29.7	1.877	1.96	69	0.36	0.556	0.2	0.25	0.9	39	0.111	0.4	139	3.81	11.9	2.29	346	4.88	1.52	42	25.6	2.4	55.2	52.3	183	66	13.1	455.605	3.7	3.6	5.2	3.8	3.9	4.9	4.55	0.12		0.189	300000	3	0
male	37	3	0.79	0.212	26	128	264.7	11.5	33.1	1.772	1.62	58	0.31	0.612	0.19	0.258	0.6	34	0.65	0.2	14.3	4.1	11	2.23	291	5.3	1.5	38.3	22.9	21.8	51.9	53.4	166	53	1.9	2518.21	6.6	3.9	24.4	8.3	3.7	11.85	5	0.12		0.189	300000	3	1
male	37	4	0.79	0.337	174	1741	256.7	11.9	32	2.16	2.23	76	0.46	0.631	0.29	0.261	0.12	31	0.43	0.2	137.4	3.47	15.9	2.23	357	4.98	0.96	44.3	29.5	3	58.6	64.7	184	49	17.8	687.57	6.6	3.9	24.4	8.3	3.7	11.85	5	0.12		0.189	300000	3	1
male	37	5	2.89	0.335	17	149	223.6	12.4	33.4	2.317	2.15	74	0.23	0.652	0.15	0.261	0.6	29	0.87	0.2	136.1	3.54	16.3	2.33	339	5.38	1.8	44.2	38.3	33.4	6	81	185	47	37.4	3833.59	11.9	4.1	153.1	18.35	4	43.8	7.75	0.12		0.189	300000	3	2
male	37	7	0.79	0.337	126.7	151	177.3	12.2	35.7	3.176	2.1	73	0.3	0.2	0.06	0.1	0.03	31	0.17	31	138.2	3.39	103.4	2.4	347	5.12	1.36	49.6	118.5	65.9	85.3	161.6	228	56	75.6	6166.37	6.6	3.9	22.7	8.3	3.7	11.85	5	0.1175		0.03	5000000	4	1
male	45	0	0.43	0.7	37.56	123	294.4	1.5	31	2.317	3.44	17	3	0.873	2.62	0.57	0.17	234	0.53	0.16	14.8	3.81	1.2	2.55	22	4.48	1.42	43.9	34.1	25.8	46.4	55.2	169	6	2.17	455.605	3.7	3.6	5.2	3.8	3.9	4.9	4.55	0.02		0.00074	5000000	3	0
male	45	1	0.43	0.68	13	141	275.9	1.4	31.2	2.387	3.55	18	3.87	0.896	3.47	0.36	0.14	243	0.52	0.2	144.7	3.74	13.6	2.48	237	4.88	1.7	43.9	31.7	24.8	45.5	57.7	186	52	2.13	71.94	3.7	3.6	5.2	3.8	3.9	4.9	4.55	0.02		0.00074	5000000	3	0
male	45	2	0.79	0.2	126.7	154	268.7	1.6	3.3	2.693	3.48	17	5.69	0.694	5.9	0.39	0.22	217	0.894	5.9	139.4	3.41	12.5	2.35	292	5.7	1.65	44.6	35.9	25.7	52	63.5	225	56	6.12	687.57	6.6	3.9	24.4	8.3	3.7	11.85	5	0.1175		0.00074	5000000	3	1
male	48	0	0.43	0.25	37.56	123	212	12.5	43	4.28	3.8	97	0.96	0.78	0.68	0.23	0.19	63	0.76	0.7	137	4.45	13.9	2.8	242	4.61	1.65	33.7	24.8	19.9	9	55.1	153	82	83.7	455.605	3.7	3.6	6.2	35.2	3.9	2.1	4.55	0.3		0.1089	15000000	1	0
male	48	1	2.6	0.295	67.17	181	215.1	12.2	37.3	4.44	3.5	97	3.29	0.885	2.92	0.91	0.3	77	0.19	0.6	138	4.67	15.5	2.19	186	4.61	1.46	34.2	55.7	42.9	14.5	198.6	239	72	82.9	455.605	3.7	2.1	4.3	22.6	3.9	1.9	4.55	0.3		0.1089	15000000	1	0
male	48	2	0.79	0.183	126.7	127	216.2	12.3	42.6	4.26	3.2	94	2.22	0.745	1.65	0.238	0.53	73	0.9	0.2	138	4.16	16.3	2.25	163.7	5.2	1.6	35.8	48.5	27.1	99.5	2.3	154	73	88.3	4111.55	6.6	1	6.5	11.9	1	1.5	5	0.3		0.1089	15000000	1	1
male	48	0	0.43	0.56	37.56	156.2	271.2	12.3	32.8	3.27	3.72	114	3.57	0.93	3.32	0.29	0.1	135	0.25	0.9	142.7	3.48	16.1	2.25	162.8	4.45	1.2	38.9	74.7	38.6	53.4	84.8	197.8	61.1	6.12	455.605	3.7	3.6	1.5	3.8	2.9	4.9	2	0.015		0.0017	5000000	1	0
male	48	1	0.29	0.139	17.8	158.9	275.1	13.2	34.4	3.76	3.81	118	6.64	0.962	6.39	0.9	0.6	149	0.23	0.15	141.1	3.61	17.4	2.3	218.5	4.8	1.42	4.2	67.3	29.5	53.5	76.2	19.7	61.6	5.16	374.93	6	3.9	12.6	4.6	3.7	22.2	2.5	0.015		0.0017	5000000	1	1
male	48	2	0.79	0.355	126.7	161.3	224.4	12.7	35.1	3.69	3.67	114	6.26	0.954	5.97	0.5	0.3	128	0.27	0.17	141.9	3.49	18.2	2.2	176.9	4.56	1.5	38.2	51.3	21.4	46.9	67.3	2.7	68.7	33.6	687.57	2.7	5.2	82.7	19.3	7.5	115.2	3.6	0.015		0.0017	5000000	1	1
male	24	0	0.43	0.66	37.56	124.6	264.7	12.3	32.8	3.27	3.65	115	3.37	0.765	2.58	0.71	0.24	163	0.116	0.39	14.2	4.43	99.1	2.48	277.1	4.61	1.38	4.5	7.5	13.1	43	68.6	145.2	11.6	5.68	894.93	3.7	3.6	5.2	3.8	3.9	4.9	4.55	0.01		0.061	5000000	3	0
male	24	1	0.43	0.195	12.11	116.1	261.9	13	34.9	3.63	3.65	115	3.74	0.832	3.11	0.45	0.17	156	0.67	0.25	137.4	3.98	11.7	2.43	273.8	4.61	1.32	4.7	7	14.7	4.6	62.3	133	78.8	6.88	633.32	3.7	5.1	9	8.1	3.9	7.3	17.2	0.01		0.061	5000000	3	0
male	24	2	0.79	0.532	126.7	147.5	258.6	13.2	34.7	3.74	3.52	113	7.1	0.865	6.14	0.32	0.23	152	0.48	0.34	137	3.77	99.8	2.4	299.3	5.2	1.67	42.1	5.9	15	45	61.5	169.6	83.5	13.4	687.57	7.1	3.9	13.3	4.1	3.7	15	5	0.01		0.061	5000000	3	1
male	24	3	0.79	0.64	126.7	125.1	22.7	12.6	34.9	3.75	3.69	115	7.17	0.93	6.47	0.31	0.22	131	0.32	0.23	139.6	3.46	12.2	2.31	241.2	5.2	2.12	4.4	5.3	9.1	39.5	55.4	161.1	74.9	33.4	66.43	7.7	3.9	2.7	7.4	3.7	23.8	17.2	0.01		0.061	5000000	3	1
Female	44	0	0.43	0.295	58.98	137	225	12.4	31.3	4.6	4.3	121	4.67	0.82	3.83	0.69	0.32	35	0.36	0.17	139.1	3.86	15.2	2.31	186.5	4.61	1.62	41.2	17.3	16.8	65.5	33.2	163	46.2	5.68	276.67	3.7	3.6	5.2	3.8	3.9	4.9	4.55	0.035		0.056	5000000	3	0
Female	44	1	0.79	0.21	126.7	134.4	258.1	12.7	35.1	3.69	4.4	12	4.59	0.86	3.7	0.81	0.37	293	0.44	0.2	14.3	4.32	15.8	2.38	171.6	5.2	2.3	43.3	16.3	17.1	81.5	16.2	171.3	5.7	3.49	687.57	6.6	3.9	13.3	8.3	3.7	11.85	5	0.035		0.056	5000000	3	1
Female	44	2	2.89	1.5	63.13	167	212.6	13.3	32.1	4.66	3.78	113	2.99	0.967	2.89	0.1	0.3	23	0.13	0.4	138.6	4.5	16.4	2.21	23.3	5.6	1.39	38.6	18.8	145.1	77.2	3.5	3.7	59.8	2.1	972.11	191.2	4.1	1191.7	15.1	4	59.9	7.75	0.035		0.056	5000000	3	2
Female	44	3	2.89	2.79	546.35	153	129.1	13.65	40.85	3.977	3.48	12	2.75	0.869	2.39	0.7	0.2	15	0.4	0.11	138.6	3.595	15.15	2.21	179.8	5.6	1.625	34.45	21.2	21.9	71.3	61.8	198.2	54	147	2500	36.3	4.1	729.8	15.7	4	113.1	7.75	0.035		0.056	5000000	3	2
Female	44	4	2.89	0.8575	546.35	124.3	62.5	16.5	49.7	5.69	3.35	11	2.49	0.812	2.2	0.32	0.8	16	0.44	0.11	136.7	3.98	15.9	2.9	75.6	5.6	3.1	31.9	96.9	14	14.5	117.7	178.7	52.1	182	221.87	7	4.1	413	6.7	1.3	12	3	0.035		0.056	5000000	3	2
male	42	0	0.43	0.99	37.56	92.6	23.6	13.4	39.8	5	3.64	91	2.27	0.189	0.833	0.4	0.9	185	0.48	0.11	142	3.5	13.8	2.33	192.7	4.61	1.65	39.7	8.6	9.9	43.9	17.4	119.4	48.4	5.68	455.605	3.7	3.6	5.2	3.8	3.9	4.9	4.55	0		0.00066	5000000	2	0
male	42	1	0.43	0.89	17.75	16.2	249.6	12.5	36.3	4.32	3.62	91	1.61	0.838	1.35	0.37	0.6	21	0.5	0.8	139	3.81	17.2	2.21	195.1	4.61	1.41	39.8	7.3	1.7	42.2	22.1	132.9	41.7	6.53	549.83	4.7	7.3	5.4	3.8	3.9	4.9	4.55	0		0.00066	5000000	2	0
male	42	2	0.79	0.98	126.7	98.1	251.5	12.9	35.1	4	3.51	89	2.44	0.86	2.1	0.25	0.6	169	0.49	0.12	141.3	3.36	18.1	2.17	22.3	5.2	1.72	39.4	7.3	11.3	43.9	21	129.2	45.1	4.19	687.57	6.6	3.9	1.8	2.6	3.7	7	5	0		0.00066	5000000	2	1
male	42	3	0.79	0.337	61.64	118.6	249.9	13.4	38.4	3.98	3.7	95	4.41	0.94	3.99	0.18	0.8	22	0.39	0.17	138.2	3.71	15.8	2.22	241.9	5.2	2.27	43.6	7.7	14.6	45.4	25.5	158.3	5	9.49	687.57	5.2	3.9	24.1	4.6	3.7	22.4	5	0		0.00066	5000000	2	1
male	7	0	0.43	0.14	11.22	178.6	313.4	13.5	38.5	2.73	3.6	19	4.54	0.878	1.35	0.45	0.7	91	0.6	0.1	138	3.89	99.3	2.43	28.3	4.33	1.72	5.8	26.9	25.7	189.2	23.3	23.3	32.2	2.3	38.12	2.7	3.2	3.5	2	5	3.3	4.55	0.01		0	15000000	2	0
male	7	1	0.79	0.434	126.7	151	177.3	14.4	43.1	2.88	3.59	17	2.44	0.934	2.28	0.25	0.6	75	0.8	0.2	138.2	3.77	15.3	2.24	175.6	5.2	1.585	37.9	17.8	18.2	68.8	53	177.9	49	4.74	687.57	9.2	2.8	6.7	9.4	8.4	37.7	5	0.01		0	15000000	2	1
male	7	2	0.79	0.561	131.2	167.8	175.7	14.9	43.4	3.26	2.89	87	1.17	0.847	0.99	0.85	0.1	61	0.17	0.2	136.3	3.2	13.8	2.4	171.8	8.4	0.85	42.1	15.4	18	13.3	19.4	193.7	26.2	21.2	38.3	6.6	9.1	75.2	8.3	3.7	4.7	5	0.01		0	15000000	2	1
male	7	3	0.43	0.68	37.56	175.1	163.5	14.3	43.7	4.21	2.69	84	1.41	0.517	0.73	0.199	0.28	64	0.156	0.22	133.4	4.23	12.8	2.28	146.1	4.51	0.83	42.2	17.5	17.2	127	18.6	26.1	27.8	38.8	455.605	5	6.9	28.7	11.6	41.8	9.7	19.3	0.01		0	15000000	2	0
male	7	4	0.79	0.382	56.19	222.7	166.5	14	39.5	4.5	3.21	98	1.92	0.234	0.45	0.443	0.85	67	0.255	0.49	138.2	3.93	14.5	2.36	199.6	4.65	1.21	44.3	19.5	18.3	122.1	24.1	225.6	27.1	21.6	35.53	6.6	3.9	1.2	3.9	3.7	11.85	5	0.01		0	15000000	2	1
Female	23	0	0.43	0.141	37.56	156.3	313.2	12.8	29.2	3.4	2.11	68	0.97	0.516	0.5	0.278	0.27	167	0.175	0.17	138.1	4.13	13.9	2.15	92.5	4.4	1.19	37.1	8.3	11.4	28.1	26	182	35	18.2	2	3.7	3.3	5.2	3.8	5.9	4.9	4.55	0.02		0.0229	15000000	2	0
Female	23	1	0.79	0.337	343.9	145.6	39	12.4	31.6	3.45	2.19	7	3.6	0.827	2.53	0.85	0.26	217	0.52	0.16	143.6	4.37	17.3	2.29	115.5	4.45	1.32	38.3	9.3	12.4	3.3	23	176	43.4	22.9	2466.35	7.2	3.9	19.2	1.1	3.7	5.8	5	0.02		0.0229	15000000	2	1
Female	23	2	0.79	0.238	126.7	165.4	239.6	12.6	29.5	3.65	1.92	6	5.91	0.933	5.51	0.19	0.11	28	0.29	0.17	142.7	3.75	16.9	1.95	169.8	4.39	0.78	35.8	8.2	16.3	26	17.4	175.9	13.6	68.4	687.57	11	3.9	136.4	23.4	4.2	124.8	16.3	0.02		0.0229	15000000	2	1
Female	11	0	0.43	0.295	14.92	236.7	322.7	11.8	32.6	3.85	3.12	17	11.15	0.977	1.89	0.13	0.14	166	0.8	0.9	138.9	4.74	14.2	2.37	129.9	4.55	1.61	5.5	9.2	19.1	24.7	11.3	265.9	41.2	5.77	275.4	3.7	2.7	1.7	1.5	3.9	4.9	16.2	0.015		0.015	10000000	1	0
Female	11	1	0.43	0.295	37.56	169.3	26.8	12.4	35.7	3.2	2.66	9	3.53	0.971	3.43	0.11	0.4	116	0.5	0.2	14.4	4.3	17	2.25	138.7	4.26	1.19	42.4	7.3	15.3	184.6	9.1	186.1	32.1	4.5	455.605	15.2	11.5	16.5	2.6	3.9	1.9	4.55	0.015		0.015	10000000	1	0
Female	11	2	0.43	0.295	19.19	17	25.3	12.7	27.1	3.2	2.65	9	1.36	0.949	1.29	0.15	0.2	117	0.29	0.4	138.9	4.39	15.3	2.28	121	4.43	1.99	43.2	7.4	15.2	189.1	9.5	184.9	32.6	5.7	123.78	17.8	3.6	12.3	6.3	3.9	7.9	4.55	0.015		0.015	10000000	1	0
Female	11	3	0.79	0.33	126.7	148.4	214.3	12.7	41.3	2.89	2.43	84	1.65	0.928	1.53	0.18	0.3	98	0.3	0.5	138.9	4.9	112.2	2.14	183.3	4.35	1.23	36.5	5.5	11.1	16.4	6.9	165.9	42.1	6.6	687.57	26.5	3.3	17.3	5.2	3.7	12.7	5	0.015		0.015	10000000	1	1
Female	11	4	0.79	0.337	217	153.5	26.1	13.6	4.3	3.61	2.31	8	2.8	0.914	1.9	0.24	0.5	11	0.48	0.1	138.8	3.61	16.2	2.15	196	4.61	1.9	38.8	5.8	12.4	166.3	5.7	168.9	32.7	17.8	772.22	28.4	3	181.3	5.9	3.2	15.6	5	0.015		0.015	10000000	1	1
Female	11	7	0.79	0.337	126.7	151	177.3	12.7	35.1	3.69	2.15	76	3.1	0.916	2.84	0.023	0.07	107	0.045	0.14	140.4	3.69	106	2.07	287.6	4.24	1.08	38	5.6	12.8	145.4	11.1	200	63.3	15.9	687.57	16.2	3.9	80.3	34.3	3.7	47.9	5	0.1175		0.03	5000000	4	1
Female	17	0	0.39	0.278	28.89	154	443.9	12.4	3.7	5.26	2.18	68	0.9	0.746	1.52	0.33	0.36	37	0.282	0.3	137	3.25	95.8	2.59	97.4	5.1	2.23	5.4	45.6	43.5	84.4	56	193.2	34.9	2.1	2663.69	3.7	3.6	5.2	3.7	3.9	4.9	4.55	0.855		0.856	5000000	6	0
Female	17	1	0.44	0.295	37.56	158.9	499.3	11.5	17.2	5.1	2.48	76	0.11	0.273	0.3	0.727	0.8	33	0.282	0.3	139.8	2.66	92.5	2.57	135.1	5.1	3.6	5.1	59.7	46.2	82.8	54.2	25.9	37.1	5.68	455.605	3.7	3.6	5.2	3.6	3.9	4.9	4.55	0.855		0.856	5000000	6	0
Female	17	2	0.43	0.281	29.93	14.8	466.3	11.5	19	4.69	2.25	7	0.9	0.746	1.52	0.33	0.36	24	0.282	0.3	138.9	3.9	96.8	2.5	115.5	4.92	3.37	48.7	57.7	38.3	81	5.6	177.3	46	9.2	455.605	3.7	24	5.8	3.8	7.9	4.9	4.55	0.855		0.856	5000000	6	0
Female	17	3	0.79	0.337	61.11	155.3	486.5	12.3	19.1	5.38	2.26	7	0.8	0.749	1.05	0.3245	0.36	14	0.31	0.27	139.4	2.74	94.2	2.47	139.6	5.19	2.81	5.8	39.9	18	9.7	48.2	178.8	45	17.5	2545.2	6.6	5.8	35.9	1.7	3.7	11.85	5	0.855		0.856	5000000	6	1
male	29	0	0.43	0.295	37.56	158.1	222.6	11.4	3.4	2.59	2.76	89	0.37	0.297	0.11	0.649	0.24	64	0.27	0.1	141.5	3.6	18	2.17	285.8	4.85	1.62	4.3	24.6	16.4	35.5	51.3	186.6	46.6	12.7	455.605	3.7	3.4	2.8	1.3	3.9	4.9	4.55	0.2		0.0094	10000000	5	0
male	29	1	0.22	0.18	58.83	135	228.4	11.1	31.5	2.26	2.81	91	0.35	0.227	0.8	0.686	0.24	68	0.29	0.1	143.4	3.67	19	2.9	38.3	4.59	1.8	4.4	22.1	14.3	34.4	46.4	153.3	51	9.13	691.74	3.7	8.5	13.9	13	3.9	4.9	4.55	0.2		0.0094	10000000	5	0
male	29	2	0.43	0.295	37.56	133.39	24.7	11.2	29.9	2.14	2.76	88	0.37	0.351	0.13	0.568	0.21	67	0.27	0.1	142.6	3.57	17.7	2.11	322.4	4.57	1.19	4.7	19.1	12.1	37.8	46	153.4	52.9	7.18	455.605	3.7	3.6	1.9	11.6	3.9	4.9	4.55	0.2		0.0094	10000000	5	0
male	29	3	0.22	0.17	36.95	134.7	235.9	11.9	33.6	2.2	2.76	88	0.35	0.457	0.16	0.457	0.16	67	0.57	0.2	142.1	3.6	18	2.6	33.5	4.73	1.2	4.6	19.1	15.5	41.7	51.4	16.7	59.8	7.19	572.75	3.7	3.6	5.2	3.8	3.9	4.9	4.55	0.2		0.0094	10000000	5	0
male	29	4	0.79	0.337	126.7	131.7	224.4	12.1	31.4	2.91	2.86	93	0.98	0.724	0.71	0.214	0.21	71	0.31	0.3	141	3.42	14.7	2.9	322.3	4.8	1.4	39.8	16.6	11.4	42.2	48.4	152.1	55.6	18.4	687.57	13.1	2.5	43.7	24.8	2.7	1.8	5	0.2		0.0094	10000000	5	1
male	29	5	0.27	0.295	19.71	141.3	23.3	12.1	3.7	3.2	2.78	9	1.68	0.83	1.35	0.149	0.25	72	0.24	0.4	141.6	3.58	14.9	2.9	35	4.66	1	41.1	14.5	9.1	42.5	47.2	159.7	55	38.3	455.605	5.1	5.8	18.4	14	6.2	4.9	4.55	0.2		0.0094	10000000	5	0
male	29	6	0.43	0.248	37.56	14.6	174.2	12.3	31	3.39	2.82	91	2.83	0.848	2.4	0.113	0.32	79	0.28	0.8	142.2	3.63	15.2	2.16	314.9	4.51	1.5	4.6	11.5	9.9	43.7	41.7	16.9	6.6	45.6	551.52	3.7	3.6	4.2	45.6	3.9	6.9	4.55	0.2		0.0094	10000000	5	0
male	29	7	0.38	0.337	76.93	133.7	159.4	12.2	31.8	3.32	2.64	86	3.1	0.823	2.48	0.12	0.36	82	0.37	0.11	141.5	3.66	16	2.7	346.4	4.52	0.8	38.4	1	9.1	43.3	37.1	157.5	6.1	44.4	47.21	6.6	3.9	36	48.9	3.7	11.85	5	0.2		0.0094	10000000	5	1
male	9	0	0.22	0.86	37.56	18.7	188.1	11.3	3.6	2.64	3.14	73	0.15	0.333	0.5	0.533	0.8	26	0.67	0.1	141.4	4.3	17.9	2.34	123.3	4.42	0.92	46.3	12.5	17.8	112.1	12.6	116.9	32.9	5.68	236.56	3.7	3.6	5.2	3.8	3.9	4.9	4.55	0.01		0.015	10000000	6	0
male	9	1	0.43	0.295	37.56	15.2	197.8	11.6	29.7	2.77	3.13	73	0.27	0.444	0.12	0.519	0.14	26	0.37	0.1	14.7	4.3	18.5	2.37	164.1	4.36	1.33	46.5	11.6	16.2	112.6	2	127.8	36.6	5.99	455.605	4.9	3.6	1.9	8.6	3.9	4.9	4.8	0.01		0.015	10000000	6	0
male	9	2	0.34	0.164	97.68	126.2	29.8	1.8	31.1	2.64	3.6	72	0.29	0.414	0.12	0.517	0.15	75	0.69	0.2	14.5	4.14	17.6	2.42	162.9	4.36	1.29	47.5	1.9	13	16.5	24.9	143.9	33.8	6.98	224.69	3.7	3.6	13.7	11.4	3.9	4.9	4.55	0.01		0.015	10000000	6	0
male	9	3	0.43	0.295	37.56	122.8	23.9	11.6	26.7	2.72	2.95	7	1.2	0.717	0.86	0.217	0.26	66	0.5	0.6	14.4	3.87	15.9	2.38	2.5	4.9	1.74	47.2	11.5	13.4	112.4	22.3	148.3	35	8.13	455.605	3.7	3.6	7.5	17.3	3.9	4.9	4.55	0.01		0.015	10000000	6	0
male	57	0	0.34	0.149	298.6	186.5	331.9	1.6	25.3	3.61	2.34	81	7.26	0.93	6.75	0.12	0.9	22	0.4	0.29	141	4.1	13.5	2.22	168.2	4.63	4.36	36.2	9.9	25.4	111.8	16.3	432.7	71.3	39.6	4431.99	3.7	3.6	5.6	4.8	3.9	4.9	4.55	0.07		0.024	10000000	8	0
male	57	1	0.43	0.295	37.56	329.6	193.4	1.1	22.8	2.46	2.32	77	6.2	0.951	5.9	0.8	0.5	19	0.26	0.16	138.7	4.12	15.6	2.17	146	4.87	5.1	36.1	7.3	23.6	13.1	134.9	41.9	67.8	23.9	455.605	3.7	3.6	43.9	3	3.9	1.4	4.55	0.07		0.024	10000000	8	0
male	57	2	0.4	0.171	522.3	3.6	186.6	11.1	24	3.61	2.17	73	4.88	0.937	4.57	0.16	0.8	166	0.25	0.12	135.5	4.2	13.6	2.12	12.5	5.59	4.72	36.1	6.5	21.3	99.6	118	377.7	67.4	49.2	292.3	6.4	3.9	119.2	9.3	3.7	11.85	5	0.07		0.024	10000000	8	1
male	57	3	0.79	1.5	126.7	27.9	171.9	11.7	25.5	4.14	2.18	75	4.19	0.971	4.7	0.7	0.3	135	0.17	0.7	136.5	3.43	13	2.4	151.8	6.89	2.42	35.6	8.9	21.8	89.1	126	329	94.5	98	687.57	34.8	3.9	149.1	116.4	3.7	53.1	5	0.07		0.024	10000000	8	1
male	57	4	5.53	2.24	1435	261.9	123.8	12.9	36.5	4.69	2.5	7	2.96	0.972	2.88	0.7	0.5	97	0.7	0.2	137.7	3.87	12.7	2.7	15.9	8.37	2.25	31.5	12.9	31.7	77.3	131	328.5	98.9	267	25	13.3	4.1	4389.5	114.1	4	543.8	1.3	0.07		0.024	10000000	8	2
male	62	0	0.43	0.295	38	137	225	12.3	32.8	3.27	3.86	114	2.7	0.937	1.94	0.34	0.7	238	0.1	0.2	139.1	3.86	15.2	2.31	186.5	4.61	1.62	41.2	17.3	16.8	65.5	33.2	163	46.2	4.35	455.605	3.7	3.6	5.2	3.8	3.9	4.9	4.55	0.02		0.00013	5000000	2	0
male	62	1	0.81	0.295	37.56	137	225	13.8	45.6	3.6	2.78	78	2.14	0.746	1.52	0.33	0.36	87	0.282	0.3	139.1	3.86	15.2	2.31	186.5	4.61	1.62	41.2	17.3	16.8	65.5	33.2	163	46.2	5.68	455.605	2.4	3.6	5	3.8	3.9	8	3.3	0.02		0.00013	5000000	2	0
male	62	2	0.43	0.71	37.56	188	36.9	12.3	32.8	3.27	2.78	78	2.14	0.746	1.52	0.33	0.36	87	0.282	0.3	141.8	4.2	1.4	2.5	366	5.54	2.81	45.3	25.9	18.7	89.6	55.9	227	68	5.68	25	3.7	3.6	3.8	1.9	3.9	6.2	2.9	0.02		0.00013	5000000	2	0
male	62	3	0.43	0.295	37.56	137	225	12.3	32.8	3.27	3.84	113	2.76	0.887	2.45	0.29	0.8	188	0.8	0.22	139.1	3.86	15.2	2.31	186.5	4.61	1.62	41.2	17.3	16.8	65.5	33.2	163	46.2	8.2	455.605	3.7	3.6	5.2	3.8	3.9	4.9	4.55	0.02		0.00013	5000000	2	0
male	62	4	0.43	0.41	37.56	137	225	14.2	5.5	4.38	2.78	78	2.14	0.746	1.52	0.33	0.36	87	0.282	0.3	139.1	3.86	15.2	2.31	186.5	4.61	1.62	41.2	17.3	16.8	65.5	33.2	163	46.2	3.1	455.605	3.7	3.6	5.2	3.8	3.9	4.9	4.55	0.02		0.00013	5000000	2	0
male	62	5	1.16	0.295	37.56	243	265.8	12.3	32.8	3.27	2.78	78	2.14	0.746	1.52	0.33	0.36	87	0.282	0.3	136.1	3.29	98.1	2.29	42	5.89	2.26	41.2	21.2	19.1	89.9	12.2	277	7	5.68	455.605	8.1	3.6	8	3.2	1.6	1.8	4.2	0.02		0.00013	5000000	2	0
male	62	6	0.43	0.295	37.56	137	225	12.3	32.8	3.27	3.57	16	397	0.747	2.97	0.116	0.46	15	0.131	0.52	139.1	3.86	15.2	2.31	186.5	4.61	1.62	41.2	17.3	16.8	65.5	33.2	163	46.2	31.7	455.605	4.2	3.6	1.6	4.4	3.9	19.1	2.7	0.02		0.00013	5000000	2	0
male	62	7	0.43	0.295	93	137	225	12.3	32.8	3.27	3.46	11	6.65	0.73	4.67	0.149	0.99	163	0.135	0.9	139.1	3.86	15.2	2.31	186.5	4.61	1.62	41.2	17.3	16.8	65.5	33.2	163	46.2	5.68	455.605	3.7	3.6	6.9	3.9	3.9	1	3.2	0.02		0.00013	5000000	2	0
male	62	8	0.74	0.18	37.56	174	259.4	14.7	41.8	2.55	3.36	1	3.86	0.41	1.55	0.313	1.21	176	0.254	0.98	147.5	3.23	16.9	2.37	453	4.21	2.84	38.9	85.5	78.2	149.5	626.3	239	64	8.34	432	3.7	3.6	5.2	3.8	3.9	4.9	4.55	0.02		0.00013	5000000	2	0
Female	51	0	0.54	0.295	431.3	25	168.5	13	38.3	3.41	1.31	51	3.54	0.967	3.42	0.8	0.3	62	0.14	0.5	142.2	3.83	19.7	1.98	113.8	4.7	2.9	41.6	13	16.6	51.7	16.5	283.7	43	6.5	1215.4	4.4	6.9	8	5.4	3.9	1.8	12	0.005		0	5000000	2	0
Female	51	1	0.43	0.295	37.56	137	225	12.3	32.8	3.27	1.19	47	2.27	0.925	2.1	0.13	0.3	53	0.44	0.1	139.1	3.86	15.2	2.31	186.5	4.61	1.62	41.2	17.3	16.8	65.5	33.2	163	46.2	5.68	455.605	3.7	3.6	5.2	3.8	3.9	4.9	4.55	0.005		0	5000000	2	0
Female	51	2	0.43	0.295	37.56	137	225	12.3	32.8	3.27	1.43	55	1.52	0.796	1.21	0.59	0.9	58	0.99	0.15	139.1	3.86	15.2	2.31	186.5	4.61	1.62	41.2	17.3	16.8	65.5	33.2	163	46.2	6.37	455.605	5.5	4	14	9.5	6.8	6.9	12	0.005		0	5000000	2	0
Female	51	3	0.54	0.295	37.56	376.1	184.6	13.3	37.4	3.57	1.8	67	2.19	0.766	1.68	0.87	0.19	54	0.15	0.23	143.5	3.83	19.8	2.3	195.1	4.6	2.2	43	18.9	25.1	58.7	22.7	43.9	44.3	5.68	753.53	3.7	3.6	5.2	3.8	3.9	4.9	4.55	0.005		0	5000000	2	0
Female	51	4	0.43	0.295	37.56	137	225	12.3	32.8	3.27	1.83	68	2.93	0.679	1.99	0.137	0.4	49	0.154	0.45	139.1	3.86	15.2	2.31	186.5	4.61	1.62	41.2	17.3	16.8	65.5	33.2	163	46.2	5.68	455.605	1.1	3.6	1.5	1.4	3.9	4.9	4.55	0.005		0	5000000	2	0
Female	51	5	0.43	0.295	37.56	137	225	12.3	32.8	3.27	1.83	68	2.81	0.616	1.73	0.178	0.5	53	0.181	0.51	139.1	3.86	15.2	2.31	186.5	4.61	1.62	41.2	17.3	16.8	65.5	33.2	163	46.2	5.68	455.605	3.7	3.6	5.2	3.8	3.9	4.9	4.55	0.005		0	5000000	2	0
Female	51	6	0.43	0.295	37.56	137	225	12.3	32.8	3.27	1.83	69	3.64	0.684	2.49	0.14	0.51	59	0.154	0.56	139.1	3.86	15.2	2.31	186.5	4.61	1.62	41.2	17.3	16.8	65.5	33.2	163	46.2	12.7	455.605	3.3	6.9	8.5	11.2	3.2	7.2	6.3	0.005		0	5000000	2	0
Female	51	7	0.32	0.295	353.8	435.8	198.7	13.6	36	3.36	1.93	72	5.78	0.778	4.5	0.17	0.62	79	0.12	0.59	145.8	3.67	11.8	2.2	242.3	4.8	2.51	43.6	13.8	21.6	68.7	21.7	478.7	42.8	5.68	846.1	3.7	3.6	5.2	3.8	3.9	4.9	4.55	0.005		0	5000000	2	0
Female	51	8	0.43	0.295	37.56	137	225	12.3	32.8	3.27	1.95	74	2.85	0.613	1.75	0.218	0.62	86	0.144	0.41	139.1	3.86	15.2	2.31	186.5	4.61	1.62	41.2	17.3	16.8	65.5	33.2	163	46.2	4.8	455.605	1.7	2	8	7.7	2.7	1.7	13.6	0.005		0	5000000	2	0
Female	56	0	0.43	0.295	37.56	137	225	12.3	32.8	3.27	2.6	83	2.65	0.746	1.52	0.33	0.36	227	0.11	0.3	139.1	3.86	15.2	2.31	186.5	4.61	1.62	41.2	17.3	16.8	65.5	33.2	163	46.2	5.68	455.605	3.4	3.6	2.2	3.8	3.9	2.2	1.7	0		0.00011	5000000	1	0
Female	56	1	0.62	0.295	45.29	169.7	264.7	13	37.8	2.86	2.6	83	1.98	0.928	1.84	0.17	0.3	225	0.16	0.8	137.2	3.62	12.4	2.31	121.4	4.61	1.21	37.8	15.7	17.3	67.6	8.2	189.3	121.4	1.89	32.89	3.7	3.6	5.2	3.8	3.9	4.9	4.55	0		0.00011	5000000	1	0
Female	56	2	0.43	0.295	37.56	137	225	12.3	32.8	3.27	2.58	82	3.1	0.973	3.2	0.5	0.92	212	0.282	0.3	139.1	3.86	15.2	2.31	186.5	4.61	1.62	41.2	17.3	16.8	65.5	33.2	163	46.2	5.68	455.605	12.4	3.6	9.2	4	4.3	3.7	4.55	0		0.00011	5000000	1	0
Female	56	3	0.79	0.337	126.7	151	177.3	12.7	35.1	3.69	2.4	76	3.97	0.968	3.84	0.3	0.1	152	0.8	0.3	138.2	3.77	15.3	2.24	175.6	5.2	1.585	37.9	17.8	18.2	68.8	53	177.9	49	13.7	687.57	6.6	3.9	24.4	8.3	3.7	11.85	5	0		0.00011	5000000	1	1
Female	56	4	0.79	0.337	126.7	151	177.3	12.7	35.1	3.69	2.6	66	1.4	0.961	1.35	0.8	0.1	93	0.25	0.4	138.2	3.77	15.3	2.24	175.6	5.2	1.585	37.9	17.8	18.2	68.8	53	177.9	49	17.8	687.57	6.6	3.9	24.4	8.3	3.7	11.85	5	0		0.00011	5000000	1	1
Female	56	5	2.26	0.337	17	115.5	73.6	15.7	68.9	3.76	1.98	63	1.67	0.937	1.56	0.16	0.3	97	0.8	0.5	136.6	2.51	14.1	2.3	132.7	5.2	0.7	31	35	13.4	14.5	8.2	147.5	44.2	137	512.84	35.7	3.9	71.1	6	1.5	14.8	5	0		0.00011	5000000	1	1
Female	56	6	0.79	0.337	126.7	151	177.3	12.7	35.1	3.69	2.6	65	1.72	0.918	1.58	0.18	0.3	113	0.37	0.6	138.2	3.77	15.3	2.24	175.6	5.2	1.585	37.9	17.8	18.2	68.8	53	177.9	49	17.8	687.57	8.6	2.3	123.5	26.3	5.2	34.7	5	0		0.00011	5000000	1	1
Female	56	7	0.79	0.337	126.7	151	177.3	12.7	35.1	3.69	2.6	66	1.4	0.961	1.35	0.8	0.1	93	0.51	0.16	138.2	3.77	15.3	2.24	175.6	5.2	1.585	37.9	17.8	18.2	68.8	53	177.9	49	17.8	687.57	4.9	3.7	11	38	4.7	133.8	1.9	0		0.00011	5000000	1	1
Female	56	8	1.42	0.337	663.7	149.7	54.6	12.7	35.1	3.69	2.43	76	3.6	0.691	2.49	0.85	0.31	12	0.194	0.7	138.2	3.77	15.3	2.24	175.6	5.2	1.585	37.9	17.8	18.2	68.8	53	177.9	49	17.8	189.97	35.7	3.9	71.1	6	1.5	14.8	5	0		0.00011	5000000	1	1
Female	56	9	2.89	0.8575	546.35	153	129.1	13	46.8	2.65	2.28	63	0.71	0.7065	0.625	0.4	0.4	26.5	0.3715	0.2	138.6	3.595	15.15	2.21	179.8	5.6	1.625	34.45	21.2	21.9	71.3	61.8	198.2	54	27.2	2500	64.1	4.1	414.3	13.5	5.1	155.8	7.75	0		0.00011	5000000	1	2
Female	42	0	3.17	0.115	1257	221.3	83.1	12	46.3	3.18	2.62	83	1.57	0.777	1.22	0.67	0.9	117	0.51	0.8	148.6	2.98	15.5	2.4	149.6	4.42	2.7	32	13.4	38.9	111	41.2	281.1	42.1	16.8	1242.61	3.7	1.9	6.3	5.7	2.3	4.9	4.55	0.02		0.0011	5000000	4	0
Female	42	1	0.43	0.295	37.56	137	225	12.3	32.8	3.27	2.94	99	1.67	0.724	1.21	0.84	0.14	125	0.6	0.1	139.1	3.86	15.2	2.31	186.5	4.61	1.62	41.2	17.3	16.8	65.5	33.2	163	46.2	1	455.605	1.6	9.4	14.7	12.3	9.8	2.1	4.55	0.02		0.0011	5000000	4	0
Female	42	2	2.23	0.68	37.56	137	225	12.2	47.3	3.29	3.19	15	2.71	0.78	1.92	0.13	0.28	121	0.41	0.11	139.1	3.86	15.2	2.31	186.5	4.61	1.62	41.2	17.3	16.8	65.5	33.2	163	46.2	6.47	455.605	13.5	16.4	29.9	13.6	8.4	3.5	21	0.02		0.0011	5000000	4	0
Female	42	3	0.79	0.337	151.7	213.8	181.4	12.7	35.1	3.69	3.1	1	2.92	0.665	1.94	0.151	0.44	94	0.51	0.15	142.6	3.66	111.1	2.1	115.7	4.29	2.26	34.1	13.4	3.3	99.2	43.2	272.9	36.7	7.7	771.38	14.3	6.3	26.6	19.1	4.9	1.7	5	0.1175		0.03	5000000	4	1
Female	42	4	0.79	0.12	126.7	151	177.3	12.6	46	3.55	3.17	98	3.4	0.526	1.6	0.25	0.76	81	0.92	0.28	138.2	3.77	15.3	2.24	175.6	5.2	1.585	37.9	17.8	18.2	68.8	53	177.9	49	1.6	687.57	6.6	6.2	29.2	31.2	3.7	8.2	5	0.1175		0.03	5000000	4	1
Female	24	0	0.22	0.5	12.12	131.7	227.4	14.5	43.5	3.6	2.7	73	1.12	0.793	0.89	0.34	0.4	112	0.11	0.1	14.7	3.76	99.3	2.46	36.5	4.64	1.62	46.3	15.3	19.6	62.7	21.4	149.7	58.4	5.68	49.28	3.7	3.6	1.4	3.8	2.4	4.9	4.55	0.08		0.055	5000000	3	0
Female	24	1	0.22	0.45	37.56	121.7	224.1	14	42.4	3.24	2.5	68	0.75	0.738	0.55	0.69	0.5	98	0.4	0.3	141.1	4.6	1	2.47	268.3	4.31	1.55	43.7	16.1	16.6	64.5	18.2	139.3	53.2	5.68	455.605	1.2	3.6	1.4	1.4	3.9	1.3	4.55	0.08		0.055	5000000	3	0
Female	24	2	0.22	0.59	41.87	113.1	238.9	14.3	43.3	2.91	2.3	64	0.94	0.714	0.67	0.62	0.6	81	0.7	0.1	141.9	3.85	11.1	2.44	243.8	4.31	1.61	44	12	16.7	62.6	17.9	131.9	59.9	1.55	491.69	3.7	3.6	3.9	2.2	1.8	2	4.55	0.08		0.055	5000000	3	0
Female	24	3	0.22	0.295	37.56	121.9	249	13.7	43.8	2.91	2.3	63	0.9	0.672	0.6	0.81	0.7	72	0.1	0.3	139.3	4.9	99.7	2.47	221.4	4.2	1.45	45.6	12.5	14.2	63.5	17.6	144.4	57.4	1	455.605	3.7	3.6	5.2	3.8	4.4	4.9	4.55	0.08		0.055	5000000	3	0
Female	24	4	0.22	0.295	54.88	131	25	14.1	46.1	2.78	2.1	6	0.72	0.636	0.46	0.115	0.8	6	0.16	0.1	138.9	3.82	99.7	2.47	237.8	4.17	1.62	46.4	11.8	18.1	63.2	16.5	152.7	56.4	1.58	455.605	3.7	3.6	5.2	3.8	3.9	4.9	4.55	0.08		0.055	5000000	3	0
Female	24	5	0.22	0.55	37.56	118.8	26.1	13.5	42.9	2.66	2.2	61	0.83	0.53	0.44	0.148	0.12	55	0.24	0.2	141.1	3.86	12.9	2.38	27.7	4.69	1.2	45.9	15.5	17.2	72.3	16.5	138.6	49.9	1	376.61	3.7	3.6	1.9	3.3	2.1	4.9	4.55	0.08		0.055	5000000	3	0
Female	24	6	0.22	0.132	8.88	114.6	26.5	14.4	42.5	2.76	2.4	67	3.39	0.841	2.85	0.43	0.15	44	0.17	0.6	14.7	3.41	11.4	2.4	216.3	4.61	1.31	46.8	16.5	17.2	71.1	16.4	138.8	56.5	1.18	51.83	3.7	3.6	1.5	3.8	1.7	4.9	4.55	0.08		0.055	5000000	3	0
Female	24	7	0.22	0.173	5.51	115.7	265.9	13.8	42.7	3.2	2.72	78	3.92	0.828	3.25	0.44	0.17	34	0.29	0.11	14	3.49	14	2.4	229	4.61	1.4	48.7	19.2	18.3	84.9	15.9	137.7	52.2	6.3	455.605	7.8	3.6	7.3	4.4	4.9	4.9	4.55	0.08		0.055	5000000	3	0
Female	24	8	0.43	0.283	37.56	11	273.4	1.7	43	3.27	2.68	77	4.21	0.54	3.38	0.57	0.24	36	0.57	0.24	14.1	3.78	14.5	2.39	263.7	4.61	1.39	51.2	26.1	19.7	98.9	19.4	129.6	45.8	3.84	61.35	3.7	3.6	2.5	2.4	4	4.9	4.55	0.08		0.055	5000000	3	0
Female	24	9	0.22	0.245	37.56	12.9	275.6	13.9	42.7	3.4	2.6	77	2.94	0.688	2.2	0.12	0.3	35	0.116	0.34	138.3	3.96	14.1	2.34	296.6	4.61	1.24	5.6	32.3	22	14.6	19.6	121.6	51.9	3.79	455.605	3.7	3.6	5.2	3.8	2.1	4.9	4.55	0.08		0.055	5000000	3	0
Female	24	10	0.22	0.295	37.56	11.8	29.5	14.3	43.8	2.82	2.6	75	2.71	0.374	1.1	0.255	0.69	39	0.255	0.69	14.9	4.61	16.9	2.55	343.6	4.61	1.17	52.1	36.9	25.9	14.5	2.4	129.6	51.5	2.74	698.9	3.7	3.6	0.8	3.8	2.9	4.9	4.55	0.08		0.055	5000000	3	0
Female	24	11	0.22	0.295	37.56	12.5	287.3	14.8	44.1	2.71	2.48	72	1.81	0.492	0.89	0.179	0.32	62	0.154	0.28	138.7	4.6	12.8	2.47	365.2	4.61	1.9	51.2	17.3	21.4	99.2	2.4	123.3	46.1	3.22	455.605	3.7	5	3.4	2.8	3.9	4.9	4.55	0.08		0.055	5000000	3	0
Female	24	12	0.22	0.95	5	114.5	279.8	14.8	44.6	3	2.42	71	2.11	0.113	1.13	0.169	0.36	83	0.151	0.32	14.4	4.12	14.5	2.37	37.2	4.61	1.7	49.5	22.6	19.8	94.6	18.4	136.4	44.8	5.97	699.62	3.7	3.6	3.1	3.8	2.9	4.9	4.55	0.08		0.055	5000000	3	0
Female	24	13	0.23	0.295	37.56	118.6	282	15.3	39.6	3.22	2.47	74	2.9	0.481	1.1	0.249	0.52	13	0.154	0.32	14.5	4.2	15.7	2.45	386	4.61	1.48	51.3	18.7	16.7	94.1	18.1	137.3	53.3	1.56	455.605	3.7	3.6	2.1	4.1	3.9	1.7	4.55	0.08		0.055	5000000	3	0
male	19	0	0.72	0.337	9.48	151	177.3	13.9	46.8	1.91	3.92	123	1.67	0.688	1.15	0.66	0.11	129	0.84	0.14	138.2	3.77	15.3	2.24	175.6	5.2	1.585	37.9	17.8	18.2	68.8	53	177.9	49	6.7	133	3.5	4.7	3.7	3.4	4.3	3.8	22.3	0.1175		1e-05	5000000	1	1
male	19	1	0.43	0.295	37.56	165.3	27.9	12.3	32.8	3.27	3.84	123	1.31	0.617	0.81	0.92	0.12	146	0.115	0.15	139.1	3.86	15.2	2.31	186.5	4.61	1.62	41.2	17.3	16.8	65.5	33.2	163	46.2	5.68	455.605	4.6	3.3	3.9	1.1	2.9	5.8	9.9	0.02		1e-05	5000000	1	0
male	19	2	0.43	0.295	37.56	137	225	12.3	32.8	3.27	3.71	12	1.82	0.649	1.18	0.93	0.17	142	0.282	0.3	139.1	3.86	15.2	2.31	186.5	4.61	1.62	41.2	17.3	16.8	65.5	33.2	163	46.2	4.88	455.605	4.1	4.1	2.4	1.5	1.9	4.7	4.55	0.02		1e-05	5000000	1	0
male	19	3	0.43	0.295	37.56	137	225	12.3	32.8	3.27	3.87	125	2.1	0.653	1.37	0.1	0.21	132	0.282	0.3	139.1	3.86	15.2	2.31	186.5	4.61	1.62	41.2	17.3	16.8	65.5	33.2	163	46.2	5.68	455.605	3.8	6.2	5.8	2.1	4.3	9.3	9.9	0.02		1e-05	5000000	1	0
male	19	4	0.32	0.337	126.7	151	177.3	14.6	5.6	1.6	3.81	123	2.55	0.57	1.29	0.176	0.45	127	0.31	0.27	138.2	3.77	15.3	2.24	175.6	5.2	1.585	37.9	17.8	18.2	68.8	53	177.9	49	8.12	13.11	4.1	6.4	7.1	5	4.8	6.2	7.3	0.1175		1e-05	5000000	1	1
male	60	0	0.59	0.73	45.1	151	177.3	12.6	37.8	4.11	3.48	11	8.21	0.237	1.95	0.485	3.98	92	0.257	2.11	138.2	3.77	15.3	2.24	175.6	5.2	1.585	37.9	17.8	18.2	68.8	53	177.9	49	17.8	111.27	5.9	7.1	15.9	2.9	5.9	11.85	5	0.095		0.03	5000000	13	1
male	60	1	0.79	0.85	126.7	166.7	221	12.7	35.1	3.69	3.43	14	7.52	0.31	2.33	0.459	3.45	86	0.221	1.66	134.8	4.1	1.8	2.11	49.5	5.2	1.87	42.8	27	15	74.1	29.4	21.2	12.6	1.9	687.57	7	4.8	8.2	9.8	3.7	5.8	5	0.095		0.03	5000000	13	1
male	60	2	0.79	0.132	141.5	151	177.3	12.7	35.1	3.69	3.1	96	5.68	0.299	1.7	0.597	3.39	59	0.86	0.49	138.2	3.77	15.3	2.24	175.6	5.2	1.585	37.9	17.8	18.2	68.8	53	177.9	49	8.2	112.91	12.2	3.9	19.7	13.9	3.7	22.3	5	0.095		0.03	5000000	13	1
male	60	3	1.38	0.337	126.7	151	177.3	14.8	43.8	3.18	3	9	4.13	0.158	0.65	0.69	2.85	55	0.143	0.59	138.2	3.77	15.3	2.24	175.6	5.2	1.585	37.9	17.8	18.2	68.8	53	177.9	49	17.6	687.57	29.7	3.9	51.4	17.3	3.7	49.7	5	0.095		0.03	5000000	13	1
male	60	4	2.89	0.8575	826.2	153	129.1	13.65	40.85	3.977	3.9	93	2.73	0.151	0.41	0.758	0.7	54	0.51	0.14	138.6	3.595	15.15	2.21	179.8	5.6	1.625	34.45	21.2	21.9	71.3	61.8	198.2	54	7.7	2500	1.1	5.8	5.8	27.8	4	36.4	7.75	0.095		0.23	5000000	13	2
Female	15	0	0.33	0.342	5	231.2	383	11.7	23.5	3.32	2.14	65	0.24	0.833	0.2	0.42	0.1	26	0.83	0.2	135.7	4.2	1.4	2.18	196.6	4.59	2.93	41.4	18.5	12.3	56.4	66.8	245.5	51	11.4	1481.6	3.7	3.6	24.8	7.3	2.7	4.9	4.55	0.61		0.2893	10000000	6	0
Female	15	1	0.43	0.316	5.6	216.9	366.6	1.8	23.7	3.61	2.38	72	0.19	0.684	0.13	0.158	0.3	22	0.15	0.2	137	4.13	12.4	2.23	182	4.69	2.81	42	19.9	16.1	64	65.8	225.9	42.1	18.8	455.605	3.7	3.6	8.7	4.5	4.2	4.9	4.55	0.61		0.2893	10000000	6	0
Female	15	2	0.4	0.279	37.56	24.6	344.3	11	24.2	3.94	2.37	72	0.23	0.69	0.14	0.13	0.3	24	0.174	0.4	139.1	3.86	15.2	2.31	186.5	4.61	1.62	41.2	17.3	16.8	65.5	33.2	163	46.2	17	455.605	3.7	3.6	1.9	7.2	3.9	4.9	4.55	0.61		0.2893	10000000	6	0
Female	15	3	0.79	0.192	74.78	28.9	319.5	1.6	22.9	3.61	2.82	88	0.35	0.6	0.21	0.114	0.4	29	0.2	0.7	138.2	3.77	15.3	2.24	175.6	5.2	1.585	37.9	17.8	18.2	68.8	53	177.9	49	14.9	687.57	0.3	3.9	13.4	9.7	3.7	5.6	5	0.61		0.2893	10000000	6	1
Female	15	4	0.91	0.295	91.88	228.3	342	1.7	22.9	4.4	2.84	85	1.79	0.878	1.57	0.5	0.9	34	0.5	0.9	139.1	3.86	15.2	2.31	186.5	4.61	1.62	41.2	17.3	16.8	65.5	33.2	163	46.2	9.38	455.605	1.1	3.9	7.6	5.9	6.1	4.9	4.55	0.61		0.2893	10000000	6	0
Female	15	5	0.43	0.52	72.56	218.4	313.2	11.9	26	4.34	3.1	93	2.5	0.928	2.32	0.32	0.8	45	0.32	0.8	139.1	3.86	15.2	2.31	186.5	4.61	1.62	41.2	17.3	16.8	65.5	33.2	163	46.2	5.68	455.605	4.2	1.3	5.9	8.1	3.9	4.9	4.55	0.61		0.2893	10000000	6	0
Female	15	6	0.59	0.469	19.38	226.1	289.7	11.2	27.6	4.69	3	92	2.48	0.97	2.25	0.65	0.16	39	0.24	0.6	138.2	3.77	15.3	2.24	175.6	5.2	1.585	37.9	17.8	18.2	68.8	53	177.9	49	18.3	687.57	1.2	3.9	6.3	5.8	3.7	11.85	5	0.61		0.2893	10000000	6	1
Female	15	7	0.43	0.426	5	227.1	282.1	11.2	24.9	4.69	3.12	96	1.22	0.877	1.7	0.9	0.11	48	0.33	0.4	139.1	3.86	15.2	2.31	186.5	4.61	1.62	41.2	17.3	16.8	65.5	33.2	163	46.2	17.5	455.605	3.7	3.6	4.3	5.3	1.2	4.9	4.55	0.61		0.2893	10000000	6	0
Female	15	8	0.75	0.351	5.6	217.8	273.8	11.7	25.7	4.13	2.8	85	1.27	0.866	1.1	0.87	0.11	56	0.39	0.5	138.2	3.77	15.3	2.24	175.6	5.2	1.585	37.9	17.8	18.2	68.8	53	177.9	49	11.5	687.57	6.6	1.7	7.8	15.1	3.7	3.8	5	0.61		0.2893	10000000	6	1
Female	15	9	0.79	0.966	12.55	226.5	269.3	12.2	25.4	4.24	2.72	82	0.49	0.653	0.32	0.327	0.16	6	0.2	0.1	138.2	3.77	15.3	2.24	175.6	5.2	1.585	37.9	17.8	18.2	68.8	53	177.9	49	27.1	687.57	6.6	3.9	23	13.2	5.4	29.1	5	0.61		0.2893	10000000	6	1
Female	15	10	2.81	1.34	156	244.3	199.2	12.1	32.8	3.86	2.33	72	0.59	0.78	0.46	0.169	0.1	57	0.51	0.3	138.2	3.77	15.3	2.24	175.6	5.2	1.585	37.9	17.8	18.2	68.8	53	177.9	49	52.1	687.57	6.6	2.3	25.4	18.3	7.3	18.2	5	0.61		0.2893	10000000	6	1
Female	15	11	7.9	0.337	469	312.3	173.7	13.6	46.2	3.41	2.28	68	0.46	0.848	0.39	0.19	0.5	57	0.43	0.2	138.2	3.77	15.3	2.24	175.6	5.2	1.585	37.9	17.8	18.2	68.8	53	177.9	49	73	687.57	6.6	3.9	53.3	23.1	7.3	36.6	5	0.61		0.2893	10000000	6	1
Female	15	12	9.84	0.816	228.5	474.2	335.2	13.6	56.8	3.52	2.22	66	0.43	0.744	0.32	0.29	0.9	58	0.47	0.2	138.6	3.595	15.15	2.21	179.8	5.6	1.625	34.45	21.2	21.9	71.3	61.8	198.2	54	90.5695	2500	11.9	4.1	153.1	17.4	4.2	41.4	7.75	0.61		0.2893	10000000	6	2
Female	15	13	15.77	0.8575	192	751.2	15.8	15.1	63.7	3.15	1.96	59	0.17	0.647	0.11	0.235	0.4	37	0.118	0.2	138.6	3.595	15.15	2.21	179.8	5.6	1.625	34.45	21.2	21.9	71.3	61.8	198.2	54	233	45831.5	1.1	14.4	37.1	28.6	4.7	132.2	7.75	0.61		0.2893	10000000	6	2
Female	15	14	4.29	1.6	541	170.2	107.25	13.9	70.3	3.36	1.68	51	0.16	0.749	0.12	0.053	0.01	29	0.188	0.03	136.95	3.545	16.3	2.215	194.55	5.47	1.71	33.8	24.1	31.8	75.35	126.85	243	60.3	290	43527.7	13.2	5.7	172.7	10.4	5.5	23.8	4.3	0.273		0.254	5000000	4	3
male	47	0	0.43	0.134	25.34	82.7	35.2	1.3	25	2.8	2.16	71	0.14	0.71	0.1	0.929	0.13	8	0.282	0.3	141.3	4.3	18.5	2.21	185.5	4.86	1.22	45	19.2	24.6	57.3	53.6	96.6	7.1	11.7	1683.6	3.7	6.6	5.1	6.2	7	4.9	2.4	0.05		0.0066	10000000	4	0
male	47	1	0.43	0.136	37.56	84.5	378.6	1.7	23.9	2.23	2.8	68	0.17	0.59	1.52	0.882	0.15	22	0.282	0.3	14.8	4.7	19	2.18	217.6	4.88	1.22	44.4	26.8	25.8	63.3	69.9	97.6	74.7	8.14	455.605	3.7	3.6	8.2	5.7	3	11.4	4.55	0.05		0.0066	10000000	4	0
male	47	2	0.79	0.124	28.76	87.1	369.9	11.2	24.3	2.18	1.95	64	0.24	0.749	1.05	0.958	0.23	15	0.31	0.27	142.1	4.2	111.8	2.14	24.3	5.8	1.55	44	23.1	21.3	64.7	69.3	1.6	69.2	7.54	1788.47	6.6	12	1.7	8.8	7.9	14.2	5	0.05		0.0066	10000000	4	1
male	47	3	0.43	0.255	37.56	94.3	371.6	11.4	25.2	2.37	1.92	62	0.24	0.42	0.1	0.958	0.23	9	0.282	0.3	139.5	3.7	17.4	2.14	26.1	5.63	2.86	45.6	23.1	16.6	65.3	71.6	17.5	77	12	455.605	16.8	14.3	25.7	5.5	3.6	34.5	21.1	0.05		0.0066	10000000	4	0
male	47	4	0.43	0.372	417	99.2	28	12.1	29.3	2.68	1.95	62	0.19	0.53	0.1	0.842	0.16	22	0.2	0.15	14	3.61	11.1	2.11	255.4	6.2	1.16	4.3	19.6	16.2	58.3	62.7	124.2	75.6	65.3	455.605	3.7	3.6	5.2	3.8	3.9	4.9	4.55	0.05		0.0066	10000000	4	0
male	47	5	0.79	0.353	126.7	14.9	224.4	11.8	37.1	3.8	1.74	56	0.56	0.56	0.1	0.946	0.53	11	0.2	0.36	14.9	3.18	19.9	1.97	236.6	5.34	1.29	37.8	17.9	12.1	55.7	77.7	127.1	74.8	133	687.57	6.6	11.8	79.5	5.5	8	15.7	29	0.05		0.0066	10000000	4	1
male	13	0	0.79	0.235	126.7	214.5	255.8	12.7	35.1	3.69	2.36	71	0.6	0.749	1.05	0.3245	0.36	13	0.31	0.27	136.6	4.2	15.2	2.22	139.8	5.79	0.91	4.2	27.2	17.6	7.9	49.9	275.9	3	148	5757.78	3.1	2.7	87.9	5	4.8	2.8	5	0.17		0.091	10000000	6	1
male	13	1	0.79	0.25	97.17	197.7	236.2	13.8	57.5	5.1	2.53	75	0.4	0.749	1.05	0.3245	0.36	31	0.31	0.27	139.1	4.5	17.7	2.22	154.4	5.47	0.89	1.6	22.3	13.5	71.7	43.2	252.4	3	141	7244.4	4	3.4	71.2	6.2	3.7	5.1	2.8	0.17		0.091	10000000	6	1
male	13	2	0.79	0.172	126.7	177	28	14.3	53.5	4.44	2.25	68	0.6	0.749	1.05	0.3245	0.36	18	0.31	0.27	138.8	3.81	18.9	2.14	137.3	5.72	0.68	1.6	17.8	11.3	67.4	37.6	232.7	28.9	121	687.57	5.9	7.2	45.6	3.4	4.4	4.4	12	0.17		0.091	10000000	6	1
male	13	3	0.43	0.162	134.6	181.1	25.6	12.3	32.8	3.27	2.18	64	0.4	0.182	0.2	0.727	0.8	15	0.91	0.1	139.6	4.11	11.4	2.26	154.4	6.8	0.75	4.4	15.9	11.1	67.5	31.3	218.5	29.9	99	5666.37	6.1	6.4	26.6	5	3.9	3.6	1.2	0.17		0.091	10000000	6	0
male	13	4	0.43	0.218	37.56	171.7	214	13.3	5.7	4.2	2.17	66	0.11	0.182	0.2	0.727	0.8	9	0.282	0.3	137.6	3.71	16.7	2.19	151.4	5.71	0.9	41	18	14.4	77.3	31.3	21.4	32.6	81.1	455.605	4.6	3.6	5.2	7.5	6	5.8	4.55	0.17		0.091	10000000	6	0
male	13	5	0.79	0.249	28.25	159.3	29	14	51.3	3.84	2.12	64	0.9	0.749	1.05	0.3245	0.36	25	0.31	0.27	138.5	3.48	17.6	2.21	159.7	6.13	1.9	41.6	23.5	22.7	85.6	32.4	25.8	29.1	68	5911.82	2.6	0.5	17.8	5	8.3	5.8	5	0.17		0.091	10000000	6	1
male	13	6	2.89	0.8575	546.35	166.3	195.4	14.8	52.4	4.2	2.13	64	0.12	0.7065	0.625	0.4	0.4	12	0.3715	0.2	139.2	2.83	18.3	2.15	166.1	6.81	1.9	42.9	25.5	23.7	91.9	29.4	217.5	33.7	66.4	2500	2.1	4.1	123.8	7.4	11.1	8.6	8.4	0.17		0.091	10000000	6	2
Female	53	0	0.48	0.97	37.56	137	225	13.2	35.4	1.98	2.65	93	3.18	0.919	1.52	0.25	0.8	146	0.25	0.8	137.7	3.16	1.2	2.3	162	5.11	1.4	45.7	16.2	21.5	57.7	21.3	234	54	6.8	277.98	3.7	3.6	5.2	3.8	3.9	4.9	4.55	0.02		0.0001	5000000	2	0
Female	53	1	0.26	0.11	37.56	183	225	13.2	35.4	3.69	2.33	84	2.14	0.761	1.8	0.16	0.15	87	0.56	0.8	139.1	3.86	15.2	2.31	186.5	4.61	1.62	41.2	17.3	16.8	65.5	33.2	163	46.2	5.68	455.605	3.7	3.6	4	1.1	3.9	8.1	1.6	0.02		0.0001	5000000	2	0
Female	53	2	0.42	0.85	37.56	187	169.5	12.3	34.3	3.44	2.33	84	1.42	0.761	1.52	0.16	0.41	139	0.36	0.9	14.5	3.68	15.2	2.21	16	4.81	1.55	42.6	16	21.1	52.5	18.8	23	49	5.85	455.605	3.7	1.7	3.1	12.1	4.1	9.3	4.6	0.02		0.0001	5000000	2	0
Female	53	3	0.3	0.157	126.7	151	177.3	12.5	36.9	3.31	2.37	83	2.47	0.725	1.79	0.166	0.41	151	0.54	0.14	139.3	3.6	11.9	2.22	167	4.62	2.14	42.4	13.3	21.2	51.8	18.3	235	52	4.87	184.95	5.6	3.9	5.2	21.2	4.5	9.3	3.5	0.1175		0.0001	5000000	2	1
male	23	0	2.26	0.384	13.79	212.5	358.9	11.4	24.1	3.9	2.19	74	14.98	0.979	14.67	0.18	0.27	231	0.2	0.3	139.9	4.17	99	2.29	289.4	3.25	2.85	4.3	33.3	21	61.5	13.9	253.3	63.3	51.7	6197.49	3.7	2.3	3.4	3.8	1.2	4.9	4.55	0.035		0.00023	10000000	2	0
male	23	1	0.43	0.295	37.56	137	225	12.3	32.8	3.27	2.2	72	4.47	0.954	4.26	0.36	0.16	226	0.2	0.1	136.3	4.37	97.4	2.3	186.5	4.61	1.62	41.2	17.3	16.8	65.5	33.2	163	46.2	24.4	455.605	3.7	3.6	6.6	3.8	4.7	2	4.3	0.035		0.00023	10000000	2	0
male	23	2	0.79	0.291	126.7	151	177.3	12.7	35.1	3.69	2.1	71	2.37	0.967	2.29	0.21	0.5	196	0.8	0.2	138.2	3.77	15.3	2.24	175.6	5.2	1.585	37.9	17.8	18.2	68.8	53	177.9	49	24.2	687.57	11.9	3.9	41.7	2.2	8	11.8	17.3	0.035		0.00023	10000000	2	1
male	23	3	1.72	0.849	489.2	156.6	268.2	12.4	32	4.57	1.9	64	0.37	0.811	0.3	0.18	0.4	162	0.81	0.3	139.8	4.2	12.6	2.22	285.8	5.2	1.22	36.8	35.3	19.3	6.3	16.1	181.5	74.5	1	147.24	3.5	5.4	84.7	21.4	6.8	11.85	5	0.035		0.00023	10000000	2	1
male	23	4	0.79	0.56	126.7	151	177.3	12.7	35.1	3.69	1.6	55	0.42	0.618	0.26	0.167	0.7	141	0.167	0.7	132.5	4.13	99.6	2.1	175.6	5.2	1.585	37.9	17.8	18.2	68.8	53	177.9	49	149	687.57	4.9	4.6	27.2	5.2	4.2	51.9	5	0.035		0.00023	10000000	2	1
Female	33	0	0.33	0.3	37.82	119.6	262.1	12.3	32.8	3.27	3.1	98	2.74	0.948	2.6	0.26	0.7	92	0.7	0.2	137.7	4.26	13.9	2.28	113.2	4.23	1.26	38.8	31.2	4.4	84.2	43.9	148.9	47.5	1.66	778.94	1.3	3.6	1.4	2.3	5.1	4.9	4.55	0.02		0.0011	20000000	1	0
Female	33	1	0.43	0.295	37.56	114.1	269.7	12.3	32.8	3.27	3.4	97	2.75	0.934	2.57	0.4	0.11	89	0.11	0.3	136.8	4.28	13.9	2.31	15.3	4.4	1.29	4	34.9	41.3	87.9	49.8	143.3	48.6	2.48	455.605	3.7	2.2	8.2	2.4	4.9	4.9	4.55	0.02		0.0011	20000000	1	0
Female	33	2	0.36	0.63	26.75	129.3	271.9	12.8	43	2.86	3.3	94	2.87	0.927	2.66	0.38	0.11	77	0.14	0.4	137.2	4.6	14.5	2.28	154.8	4.1	1.3	39.3	29.9	27.6	91.5	56.9	174.1	45.8	1.82	533.43	3.7	3.6	2.1	4.2	5.6	4.9	4.55	0.02		0.0011	20000000	1	0
Female	33	3	0.43	0.295	37.56	118.3	247.5	13.1	37.7	2.91	2.21	88	2.21	0.932	2.6	0.27	0.6	51	0.23	0.5	14	4.8	17.4	2.25	146.3	4.56	1.5	37.6	25.5	25	99	55.7	15.7	47.8	3.16	455.605	7.8	3.6	13.1	3.6	3.5	4.9	4.55	0.02		0.0011	20000000	1	0
male	51	0	0.43	0.295	37.56	137	225	12.3	32.8	3.27	2.86	9	0.17	0.529	0.9	0.412	0.7	35	0.59	0.1	139.1	3.86	15.2	2.31	186.5	4.61	1.62	41.2	17.3	16.8	65.5	33.2	163	46.2	5.68	455.605	3.7	3.6	5.2	3.8	3.9	4.9	4.55	0.13		0.02	20000000	4	0
male	51	1	0.43	0.295	37.56	137	225	12.3	32.8	3.27	2.74	86	0.19	0.474	0.9	0.421	0.8	2	0.15	0.2	139.1	3.86	15.2	2.31	186.5	4.61	1.62	41.2	17.3	16.8	65.5	33.2	163	46.2	5.68	455.605	3.7	3.6	5.2	3.8	3.9	4.9	4.55	0.13		0.02	20000000	4	0
male	51	2	3.1	0.45	179.7	151	177.3	15	55.6	4.99	2.68	85	0.18	0.278	0.5	0.5	0.9	11	0.222	0.4	136.4	3.21	1.4	2.23	148.6	5.57	3.5	37.9	17.8	18.2	68.8	53	177.9	49	117	3311.72	6.6	3.9	24.4	8.3	3.7	11.85	5	0.13		0.02	20000000	4	1
male	51	3	0.79	0.444	126.7	456.8	274.6	12.7	35.1	3.69	2.7	66	0.44	0.91	0.4	0.75	0.33	15	0.159	0.7	138.8	3.74	17.3	2.19	138.4	6.4	1.94	38.9	25.7	28.2	5.4	118.2	533.8	6.9	174	687.57	2.7	3.9	58.7	122.6	1.8	12.2	5	0.13		0.02	20000000	4	1
male	51	4	4.77	0.43	21.2	418.2	217.7	15	51	4.87	1.92	61	0.86	0.34	0.3	0.791	0.68	4	0.163	0.14	141.6	3.43	19.8	2.14	191.3	5.57	2.11	37.9	27.6	26	56	121.6	497.5	55.9	193	373.69	2.5	3.9	8.1	56.8	2	8.4	9.6	0.13		0.02	20000000	4	1
male	51	5	0.79	0.328	126.7	426.1	219.6	12.7	35.1	3.69	2.2	64	1.31	0.8	0.1	0.832	1.9	25	0.16	0.21	142.8	3.6	15.7	2.1	48.9	7.56	1.77	42.3	27	28.3	68.8	138.5	49.5	58.8	195	687.57	6.6	3.9	24.4	8.3	3.7	11.85	5	0.13		0.02	20000000	4	1
male	33	0	0.43	0.295	37.56	137	225	12.3	32.8	3.27	2.1	62	0.14	0.31	0.4	0.659	0.9	23	0.3	0.3	139.1	3.86	15.2	2.31	186.5	4.61	1.62	41.2	17.3	16.8	65.5	33.2	163	46.2	5.68	455.605	3.7	3.6	5.2	3.8	3.9	4.9	4.55	0		0.1313	5000000	6	0
male	33	1	0.24	0.183	13.54	199.5	278.7	12.3	3.7	2.2	1.9	59	0.8	0.746	1.52	0.33	0.36	13	0.282	0.3	139.1	3.88	17.1	2.31	15.6	5.41	1.66	47.9	11.6	16.7	56.8	11.5	228.3	48.6	6.68	1998.7	3.7	3.6	9.3	3	2.7	8.6	4.55	0		0.1313	5000000	6	0
male	33	2	0.79	0.462	126.7	185.9	229.2	12.8	33.6	2.66	2.4	61	0.16	0.83	0.13	0.162	0.3	18	0.31	0.27	139.4	3.71	15.6	2.2	16.4	5.79	1.31	44.6	14.2	18.8	52.5	17.4	23.2	52	36.6	687.57	6.6	3.9	28.8	5.2	3	4.7	5	0		0.1313	5000000	6	1
male	52	0	0.29	0.18	66.96	98.7	25.6	11.4	26.8	3.81	1.91	62	0.2	0.746	1.52	0.33	0.36	15	0.282	0.3	143.1	3.66	18.4	2.21	18.5	5.8	3.16	36.9	7.4	13.9	48.9	44.6	111.7	62.6	19.5	555.9	2.4	3.6	43.7	1.7	1.8	4.9	4.55	0.02		0.263	5000000	4	0
male	52	1	0.79	0.337	126.7	112.2	255.3	11	25.4	3.47	2.23	69	0.3	0.749	1.05	0.3245	0.36	16	0.31	0.27	14.6	3.54	17	2.26	11	5.54	3.6	39.9	7.3	13.1	51.4	46.1	125.2	57.7	19.3	687.57	4.8	3.9	5.3	8.3	2.1	11.85	5	0.1175		0.263	5000000	4	1
male	52	2	0.8	0.15	181.9	115.9	235.4	11.8	28.5	3.9	2.23	71	0.3	0.749	1.05	0.3245	0.36	2	0.31	0.27	143.1	3.68	19.6	2.14	98.4	5.91	2.17	37.5	7.3	12.7	47	44.2	136.2	59.9	26.9	5595.9	4.7	3.9	58.8	1.8	3.7	3.8	5	0.1175		0.263	5000000	4	1
male	52	3	0.79	0.337	17	13.7	27.3	12.6	29.5	3.9	2.16	68	0.5	0.749	1.05	0.3245	0.36	9	0.31	0.27	138.7	3.28	13.3	2.3	16	6.49	2.9	37.2	8.3	13.9	48.5	4	151.8	63.9	45.3	687.57	1.7	3.9	16.8	2.7	2.3	17.5	3.4	0.1175		0.263	5000000	4	1
male	52	4	1.49	0.38	546.35	146.7	181	11.8	3.8	3.84	1.99	61	0.2	0.7065	0.625	0.4	0.4	8	0.3715	0.2	139.4	3.23	12.2	2.5	13.9	6.2	2.77	36.2	11.7	13.7	47.5	39.9	169.1	71.4	114	7468.99	12.7	2.5	222.5	6.1	3.7	12.2	7.75	0.185		0.263	5000000	4	2
Female	32	0	0.22	0.79	37.3	149.3	26.1	11.2	29.5	2.36	2.73	96	1.34	0.746	1	0.37	0.5	57	0.3	0.4	14.5	3.67	15.5	2.32	193.1	4.1	1.29	38.4	28.5	33.9	126.5	28.7	178.5	35.5	3.322	2363.6	3.7	2.6	5.5	3.8	1.9	8.8	4.55	0		0.00027	10000000	4	0
Female	32	1	0.43	0.295	37.56	137	225	11.9	32.1	2.61	2.95	12	1.21	0.727	0.88	0.66	0.8	53	0.58	0.7	139.1	3.86	15.2	2.31	186.5	4.61	1.62	41.2	17.3	16.8	65.5	33.2	163	46.2	5.68	455.605	3.7	3.6	5.5	2.1	3.9	5.6	9	0		0.00027	10000000	4	0
Female	32	2	0.38	0.23	58.78	158	211.1	12.2	34.6	2.65	2.68	93	1.5	0.647	0.68	0.15	0.11	36	0.31	0.11	142.4	3.6	15.4	2.21	122.4	4.51	2.14	39.7	7.9	97	152.9	38.8	27.9	49	5.51	3163.37	4.5	3.5	12.7	4.3	3.7	24	2	0		0.00027	10000000	4	1
Female	32	3	0.79	0.223	126.7	182.1	187.2	12.7	38.5	2.73	2.63	93	0.91	0.549	0.5	0.242	0.22	29	0.31	0.11	138.2	3.32	14.7	2.25	88.7	5.43	2.26	38.9	133.7	216.1	178.8	428.3	279	38.8	18.4	687.57	6.8	1.4	155.5	7.6	4.8	62.2	6.1	0		0.00027	10000000	4	1
Female	32	4	0.58	0.986	29.2	146.7	13.2	13.65	40.85	3.977	2.24	79	1.17	0.393	0.46	0.342	0.4	31	0.3715	0.16	137.6	3.1	14.3	2.1	94.1	4.9	1.64	33.4	122.4	99	154.7	344.8	198.2	38.3	62.9	2500	11.9	4.1	153.1	18.35	4	43.8	7.75	0		0.00027	10000000	4	2
Female	27	0	0.43	0.295	37.56	118.5	222.6	12.3	32.8	3.27	2.82	92	0.11	0.746	1.52	0.33	0.36	16	0.282	0.3	139.1	4.16	15.6	2.24	141	4.69	3.31	4.6	8.3	14.8	64.9	29.7	139.7	37.5	5.68	455.605	3.7	3.6	5.2	3.8	3.9	4.9	4.55	0.07		0.1165	10000000	2	0
Female	27	1	1.71	0.61	146.9	137	225	1.8	23.8	3.9	2.7	89	0.13	0.4	0.1	0.726	0.9	84	0.24	0.3	139.1	3.86	15.2	2.31	186.5	4.61	1.62	41.2	17.3	16.8	65.5	33.2	163	46.2	8.6	446.14	3.7	2.6	7.9	3.8	3.9	8.8	4.55	0.07		0.1165	10000000	2	0
Female	27	2	0.79	0.337	126.7	151	177.3	1.7	23.1	2.99	2.68	88	0.14	0.4	0.1	0.89	0.11	57	0.42	0.1	138.2	3.77	15.3	2.24	175.6	5.2	1.585	37.9	17.8	18.2	68.8	53	177.9	49	8.54	687.57	6.6	3.9	24.4	8.3	3.7	11.85	5	0.07		0.1165	10000000	2	1
male	20	0	0.22	0.227	47.13	78.7	251	1.8	26.7	3.63	2.2	65	0.3	0.746	1.52	0.33	0.36	13	0.282	0.3	139.1	4.11	19.3	2.19	92.1	5.97	1.71	36.7	47.5	22.7	1	12.7	97.8	5.2	7.27	4178.85	3.7	3.6	5.2	3.8	3.9	4.9	4.55	0.16		0.084	5000000	5	0
male	20	1	0.23	0.189	54.99	93.7	251.8	1.6	27.1	3.37	2.4	61	0.2	0.749	1.05	0.3245	0.36	8	0.31	0.27	139.1	3.98	17.8	2.24	7.5	6.71	1.82	36.2	41.3	21	95.8	111.1	13.7	49	7.6	687.57	6.6	1	24.8	4.1	3.7	3.2	5	0.16		0.084	5000000	5	1
male	20	2	0.24	0.177	141.4	16.3	236.1	12.1	31.9	4.2	1.9	55	0.4	0.749	1.05	0.3245	0.36	9	0.31	0.27	139.6	4.2	17	2.23	66.5	6.73	1.75	38.6	42.7	21.6	16.3	117.4	119.5	48.5	56.5	4216.76	6.6	3.9	24.4	8.3	3.7	11.85	5	0.16		0.084	5000000	5	1
male	20	3	0.46	0.516	325.9	11.2	179.8	11.5	34.5	4.45	2.2	58	0.5	0.749	1.05	0.3245	0.36	1	0.31	0.27	138.3	3.73	14.6	2.23	7.2	6.41	1.6	35.3	41.6	26.4	15.5	18.3	13.6	48.7	16	4562.25	3.7	3.9	61.4	4.7	1.5	3	5	0.16		0.084	5000000	5	1
male	20	4	2.89	0.565	553.7	19.7	162.2	11.6	33.1	4.2	2.23	65	0.5	0.7065	0.625	0.4	0.4	18	0.3715	0.2	142.6	3.51	17	2.17	5.4	6.35	1.79	33.6	43.3	21.6	115.3	119.2	137.2	45	121	2500	3.7	12.9	75.2	9.2	3	4.2	14.6	0.16		0.084	5000000	5	2
male	20	0	0.43	0.295	37.56	137	225	12.3	32.8	3.27	3.3	95	0.32	0.787	0.25	0.135	0.4	49	0.31	0.1	139.1	3.86	15.2	2.31	186.5	4.61	1.62	41.2	17.3	16.8	65.5	33.2	163	46.2	5.68	455.605	3.7	3.6	5.2	3.8	3.9	4.9	4.55	0.01		0.0023	10000000	6	0
male	20	1	0.36	0.329	5	135.1	223	12.2	31.6	3.52	3.35	11	0.21	0.271	0.6	0.537	0.11	31	0.79	0.2	136.8	4.29	14.2	2.35	18.2	4.89	2.1	5.4	3.7	52.4	81.8	178.6	165.6	5.7	44.5	2458.53	5.1	3.6	13.2	8.3	4.2	7.2	4.55	0.01		0.0023	10000000	6	0
male	20	2	0.79	0.337	126.7	133.2	24.4	17	31.6	3.31	3.2	95	0.31	0.43	0.1	0.887	0.27	24	0.21	0.1	134.6	4.16	14	2.22	95.5	4.78	1.92	46.3	59.3	88.8	122.3	389.2	19.7	54.3	17.8	687.57	6.6	3.9	24.4	8.3	3.7	11.85	5	0.01		0.0023	10000000	6	1
male	20	3	0.43	0.371	12.3	146.1	189.2	12.1	34.6	3.37	3.6	88	0.31	0.6	1.05	0.892	0.28	2	0.38	0.1	135	4.6	14.2	2.17	1	5.21	2.4	45.5	66.6	82.7	144.5	428.7	28.2	52.5	74	313.33	7.2	3.9	69	47.9	2.6	6.9	5	0.01		0.0023	10000000	6	1
male	20	4	2.89	0.8575	546.35	152.1	164.8	13.6	4.5	3.75	2.73	79	0.14	0.11	0.1	0.847	0.12	39	0.14	0.2	133.3	3.92	12.9	2.14	16	5.4	2.7	43.9	43.3	38.5	16	254.6	25.6	48.2	118	2500	12.9	4.1	228.3	86	2.5	52.4	3.5	0.01		0.0023	10000000	6	2
Female	26	0	0.31	0.295	52.11	126.6	27	12.6	33.8	3.13	2.94	87	1.14	0.898	1.2	0.34	0.4	15	0.24	0.3	135.4	3.84	14.9	2.26	82.7	4.66	3.23	39	9.4	8.3	47.4	12.2	156.2	33.2	1.6	485.59	3.7	3.6	2.1	3.8	3.9	4.9	4.55	0.02		0.0002	10000000	4	0
Female	26	1	0.43	0.295	37.56	137	225	12.3	32.8	3.27	2.87	85	9.64	0.964	9.29	0.9	0.9	148	0.15	0.14	139.1	3.86	15.2	2.31	186.5	4.61	1.62	41.2	17.3	16.8	65.5	33.2	163	46.2	3.99	48.64	3.7	3.6	4.9	3.4	3.9	4.9	4.55	0.02		0.0002	10000000	4	0
Female	26	2	0.43	0.295	37.56	137	225	12.3	32.8	3.27	2.83	81	3.28	0.898	2.95	0.29	0.1	163	0.48	0.16	139.1	3.86	15.2	2.31	186.5	4.61	1.62	41.2	17.3	16.8	65.5	33.2	163	46.2	2.86	455.605	3.7	3.6	5.2	3.8	3.9	4.9	4.55	0.02		0.0002	10000000	4	0
Female	26	3	0.43	0.295	91.33	168.9	242.1	12.3	32.8	3.27	2.92	85	1.36	0.745	1.1	0.75	0.1	168	0.119	0.16	137	4.3	15.7	2.29	167.8	4.6	4.2	42.1	66.3	8.4	58.9	36.3	245.4	36.4	2.32	835.28	3.7	3.6	5.2	3.8	3.9	4.9	4.55	0.02		0.0002	10000000	4	0
Female	26	4	0.43	0.295	37.56	137	225	12.3	32.8	3.27	2.99	87	1.18	0.66	0.72	0.11	0.13	172	0.199	0.23	139.1	3.86	15.2	2.31	186.5	4.61	1.62	41.2	17.3	16.8	65.5	33.2	163	46.2	1.94	455.605	3.7	2.9	5.2	2.1	3.9	3.6	4.55	0.02		0.0002	10000000	4	0
Female	26	5	0.43	0.295	37.56	137	225	12.3	32.8	3.27	2.95	88	9.4	0.854	7.72	0.2	0.18	152	0.11	0.91	139.1	3.86	15.2	2.31	186.5	4.61	1.62	41.2	17.3	16.8	65.5	33.2	163	46.2	2.21	442.35	4.6	1.8	8.6	7.6	15.8	14.4	4.55	0.02		0.0002	10000000	4	0
Female	26	6	0.43	0.295	37.56	137	225	12.3	32.8	3.27	2.94	88	5.44	0.791	4.3	0.46	0.25	142	0.126	0.69	139.1	3.86	15.2	2.31	186.5	4.61	1.62	41.2	17.3	16.8	65.5	33.2	163	46.2	2.41	455.605	3.7	3.6	5.2	3.8	3.9	4.9	4.55	0.02		0.0002	10000000	4	0
Female	37	0	0.43	0.69	37.56	182.6	182	12.2	3.9	2.66	2.3	72	1.27	0.925	1.17	0.27	0.3	97.9	0.11	0.1	135.9	3.83	15.1	2.8	98.3	4.48	1.46	34.5	2	22.5	99.3	127.1	23.2	32.9	2.45	177.24	3.7	3.6	5.2	3.8	3.9	2.2	4.55	0.02		6.9e-05	5000000	2	0
Female	37	1	0.43	0.9	19.89	137	225	12	29.8	2.57	2.25	69	3.41	0.948	3.23	0.18	0.6	86	0.14	0.5	139.1	3.86	15.2	2.31	186.5	4.61	1.62	41.2	17.3	16.8	65.5	33.2	163	46.2	3.2	183.82	3.7	3.6	4.2	1.2	3.9	4.7	4.55	0.02		6.9e-05	5000000	2	0
Female	37	2	0.43	0.295	37.56	137	225	12.8	31.7	2.75	2.17	69	1.21	0.726	0.88	0.14	0.13	76	0.6	0.7	139.1	3.86	15.2	2.31	186.5	4.61	1.62	41.2	17.3	16.8	65.5	33.2	163	46.2	4.34	455.605	3.7	3.6	5.2	3.8	3.9	4.9	4.55	0.02		6.9e-05	5000000	2	0
Female	37	3	0.43	0.95	9.42	199.7	177.5	12.1	32.2	2.9	2.28	73	0.97	0.46	0.39	0.345	0.33	74	0.97	0.9	136.3	3.99	15.6	2.13	172.8	4.56	1.39	41.2	18.7	2.5	1.8	111.8	239.7	33.3	3.79	166.65	3.7	3.6	5.2	3.8	3.9	4.9	4.55	0.02		6.9e-05	5000000	2	0
Female	37	4	0.43	0.295	37.56	137	225	11.9	33	3.6	2.42	76	1.18	0.12	0.14	0.488	0.58	76	0.256	0.3	139.1	3.86	15.2	2.31	186.5	4.61	1.62	41.2	17.3	16.8	65.5	33.2	163	46.2	3.28	455.605	3.7	2.4	7.1	9.3	3.6	2.2	4.55	0.02		6.9e-05	5000000	2	0
Female	37	5	0.43	0.68	12.3	137	225	12.6	34.6	2.75	2.37	75	1.93	0.148	0.29	0.445	0.86	85	0.322	0.62	139.1	3.86	15.2	2.31	186.5	4.61	1.62	41.2	17.3	16.8	65.5	33.2	163	46.2	3.21	137.83	1.4	3.6	6.9	6.2	3.9	12.2	5.3	0.02		6.9e-05	5000000	2	0
Female	37	6	0.43	0.295	37.56	137	225	12.6	33.4	2.49	2.43	78	3.85	0.398	1.53	0.298	1.15	14	0.263	1.1	139.1	3.86	15.2	2.31	186.5	4.61	1.62	41.2	17.3	16.8	65.5	33.2	163	46.2	2.14	455.605	3.7	3.6	5.2	3.8	3.9	4.9	4.55	0.02		6.9e-05	5000000	2	0
Female	37	7	0.43	0.62	33.51	28	174.2	12.3	34.2	2.42	2.5	81	6.9	0.644	4.44	0.172	1.19	142	0.163	1.12	14.3	3.51	17.4	2.1	284.9	3.88	1.27	35.3	17.6	2.4	96.6	84.5	273.8	34	1.88	174.99	3.7	3.6	3.6	2.8	3.9	4.9	4.55	0.02		6.9e-05	5000000	2	0
Female	37	8	0.43	0.295	37.56	137	225	12.5	35	2.39	2.45	79	4.34	0.575	2.5	0.246	1.7	159	0.144	0.62	139.1	3.86	15.2	2.31	186.5	4.61	1.62	41.2	17.3	16.8	65.5	33.2	163	46.2	1.48	455.605	3.7	3.6	5.2	3.8	3.9	4.9	4.55	0.02		6.9e-05	5000000	2	0
Female	37	9	0.43	0.59	49.71	137	225	12.7	32.2	1.28	2.62	84	3.21	0.58	1.63	0.39	0.99	181	0.156	0.5	139.1	3.86	15.2	2.31	186.5	4.61	1.62	41.2	17.3	16.8	65.5	33.2	163	46.2	1.28	133.8	3.7	3.6	5.2	3	3.9	4.9	4.55	0.02		6.9e-05	5000000	2	0
Female	37	10	0.43	0.295	37.56	191.9	192.8	12.1	31.9	2.49	2.65	86	2.71	0.435	1.18	0.67	0.92	212	0.169	0.46	139.2	3.9	18.5	2.9	222.4	4.28	1.51	35.4	19.4	19.2	84.8	74	229.6	3.4	1.59	455.605	3.7	3.6	3.9	4.6	2	42.5	4.55	0.02		6.9e-05	5000000	2	0
Female	37	11	0.43	0.295	17.7	137	225	12	33.1	2.46	2.64	85	18.73	0.877	16.43	0.67	1.25	236	0.47	0.88	139.1	3.86	15.2	2.31	186.5	4.61	1.62	41.2	17.3	16.8	65.5	33.2	163	46.2	2.12	455.605	3.7	3.6	4.3	2.1	3.9	4.9	14.3	0.02		6.9e-05	5000000	2	0
Female	37	12	0.43	0.43	37.56	137	225	12.4	33.5	2.61	2.62	86	23.74	0.887	2.82	0.67	1.54	22	0.48	1.14	139.1	3.86	15.2	2.31	186.5	4.61	1.62	41.2	17.3	16.8	65.5	33.2	163	46.2	3.44	135.85	3.7	3.6	5.2	3.8	3.9	4.9	4.55	0.02		6.9e-05	5000000	2	0
Female	37	13	0.43	0.295	79.12	137	225	12.4	34.4	2.69	2.55	82	28.9	0.263	88.8	0.55	1.54	29	0.143	1.43	139.1	3.86	15.2	2.31	186.5	4.61	1.62	41.2	17.3	16.8	65.5	33.2	163	46.2	3.6	455.605	3.7	3.6	4.8	22.1	3	8.9	4.55	0.02		6.9e-05	5000000	2	0
Female	37	14	0.43	0.66	37.56	253.4	156	13.1	35.8	2.82	2.51	82	29.6	0.888	26.28	0.49	1.45	146	0.57	1.69	14.9	3.3	14.8	2.9	222	2.4	1.62	34.1	18.5	24.7	191	55.1	385.1	35.2	6.86	455.605	3.7	3.6	5.2	3.8	3.9	4.9	4.55	0.02		6.9e-05	5000000	2	0
Female	37	15	0.43	0.1	136.5	137	225	13	34.4	2.85	2.52	85	22.37	0.82	14.34	0.53	1.19	94	0.69	1.54	139.1	3.86	15.2	2.31	186.5	4.61	1.62	41.2	17.3	16.8	65.5	33.2	163	46.2	6.99	455.605	3.7	3.6	5.8	13.2	3.9	4.9	4.55	0.02		6.9e-05	5000000	2	0
male	47	0	0.28	0.82	6.2	354.4	284.7	11.8	24.8	3.93	3.66	15	7.6	0.848	5.99	0.74	0.52	136	0.62	0.44	137.8	3.85	16.4	2.32	581.4	4.71	4.1	45.5	2.2	14.9	7.5	32.9	34.5	55	18	1442.84	3.7	3.6	5.2	3.8	3.9	4.9	4.55	0.18		0.368	10000000	1	0
male	47	1	0.43	0.295	37.56	137	225	12.3	32.8	3.27	3.78	18	8.2	0.86	6.9	0.56	0.45	139	0.7	0.56	139.1	3.86	15.2	2.31	186.5	4.61	1.62	41.2	17.3	16.8	65.5	33.2	163	46.2	22.7	455.605	3.7	3.6	19.8	7.5	3.9	4.9	4.55	0.18		0.368	10000000	1	0
male	47	2	0.44	0.295	37.56	137	225	12.3	32.8	3.27	3.76	16	8.49	0.845	7.17	0.58	0.49	125	0.77	0.65	139.1	3.86	15.2	2.31	186.5	4.61	1.62	41.2	17.3	16.8	65.5	33.2	163	46.2	23.5	455.605	3.7	3.6	21.4	18.1	3.9	7.7	4.55	0.18		0.368	10000000	1	0
male	47	3	0.79	0.337	126.7	151	177.3	12.7	35.1	3.69	3.69	15	7.68	0.857	6.58	0.51	0.39	1	0.79	0.61	138.2	3.77	15.3	2.24	175.6	5.2	1.585	37.9	17.8	18.2	68.8	53	177.9	49	3	687.57	17.3	2.9	57.8	3.9	2	21.8	5	0.18		0.368	10000000	1	1
male	47	4	0.77	0.266	126.7	413.8	29.9	14.9	28	5.88	3.44	97	5.85	0.832	4.87	0.58	0.34	87	0.91	0.53	138	3.72	13.1	2.31	21	5.79	2.28	4.4	16.8	1	59.1	4.5	483.8	58.8	49.9	2531.3	6.6	3.9	24.4	8.3	3.7	11.85	5	0.18		0.368	10000000	1	1
male	47	5	0.43	0.5	37.56	137	225	12.3	32.8	3.27	2.96	8	4.13	0.776	3.2	0.65	0.27	67	0.14	0.58	139.1	3.86	15.2	2.31	186.5	4.61	1.62	41.2	17.3	16.8	65.5	33.2	163	46.2	55.7	455.605	3.7	8.2	6.8	6.4	7.1	1	22	0.18		0.368	10000000	1	0
male	47	6	1.8	0.337	126.7	542	14	12.7	35.1	3.69	2.58	73	2.98	0.724	2.16	0.111	0.33	55	0.128	0.38	138.2	3.77	15.3	2.24	175.6	5.2	1.585	37.9	17.8	18.2	68.8	53	177.9	49	68	687.57	6.6	3.9	31.2	126.6	3	34.8	15.3	0.18		0.368	10000000	1	1
male	47	7	0.79	0.395	1715	151	177.3	13.7	31	3.8	2.6	71	2.89	0.758	2.19	0.135	0.39	53	0.83	0.24	138.3	3.58	13.5	2.9	341.9	6.9	1.94	33.1	1.7	13.9	44.4	42.1	638.1	69	52.6	154.37	6.6	3.9	71.2	159.2	1.5	87.8	5	0.18		0.368	10000000	1	1
male	39	0	0.94	0.185	17.68	138.9	36.6	1.9	28.4	4	2.32	75	0.55	0.836	0.46	0.19	0.6	217	0.282	0.3	14.9	3.86	15.2	2.33	141.7	5.36	2.18	43.8	6.7	18.8	81	131.6	177.7	41.3	7.7	1299.44	3.7	3.6	4	3.7	2.3	9.9	4.55	0.12		0.23	10000000	2	0
male	39	1	0.79	0.179	126.7	13.7	377.2	11	28.2	3.63	2.29	74	0.41	0.732	0.3	0.146	0.6	182	0.31	0.27	14.9	3.95	16.8	2.29	119.6	5.59	2.13	42.5	7.1	18.7	75	123.1	171.5	44.6	5.4	687.57	4.4	3.9	8.2	3.3	3.7	11.9	5	0.12		0.23	10000000	2	1
male	39	2	1.17	0.178	27.56	145.3	349.8	1.6	27.7	3.81	2.17	69	0.19	0.631	0.12	0.158	0.3	143	0.53	0.1	14.4	3.93	15.3	2.21	118.7	5.19	1.92	37.9	6.5	15.6	68.8	113.6	184.9	45.2	6.89	137.9	6.6	3.9	24.4	8.3	3.7	11.85	5	0.12		0.23	10000000	2	1
male	39	3	2.89	0.8575	226.4	151.1	283.6	1.6	3.6	4.23	2.5	66	0.71	0.7065	0.625	0.4	0.4	17	0.3715	0.2	141.4	3.78	14.9	2.19	128.3	5.65	1.89	4.2	3.5	13.9	68.6	17.9	19.7	55.1	46.9	2500	18.8	14.7	122.8	24.5	5.6	38.9	21.1	0.12		0.23	10000000	2	2
male	39	4	3.88	1.28	138	169.9	19	11.5	35.7	4.43	1.81	59	0.8	0.7065	0.625	0.4	0.4	61	0.3715	0.2	137.9	3.19	13.1	2.5	123.4	8.34	2.41	34.6	5	14.1	6.9	11.2	214.1	56.4	172	3181.82	17.6	4.1	328.3	45.8	5.2	225.4	7.75	0.12		0.23	10000000	2	2
male	39	5	2.89	0.811	2366	169.3	148.3	11.1	34.1	4.12	1.66	54	0.16	0.187	0.3	0.563	0.9	42	0.125	0.2	139.8	3.31	15.7	2.1	14	6.3	2.31	34.7	6.6	2.1	62.6	98.4	222.7	5.6	233	2500	6.4	4.1	299.1	24.1	3.3	45.5	7.75	0.12		0.23	10000000	2	2
male	19	0	0.65	0.369	5	137	225	9.8	24.3	2.69	2.74	86	0.52	0.83	0.42	0.185	0.1	77	0.2	0.3	139.1	3.86	15.2	2.31	186.5	4.61	1.62	41.2	17.3	16.8	65.5	33.2	163	46.2	3.81	1277.11	3.7	3.6	2.9	3.8	3.9	2	4.55	0.01		0.00025	5000000	3	0
male	19	1	0.43	0.295	37.56	137	225	9.5	22.2	2.78	2.6	82	0.33	0.764	0.25	0.234	0.8	57	0.2	0.3	138.1	4.39	99.9	2.42	186.5	4.87	1.62	41.2	17.3	16.8	65.5	33.2	163	54	3	455.605	3.7	3.6	1.6	1.2	3.9	4.9	4.55	0.01		0.00025	5000000	3	0
male	19	2	1.8	0.54	5.43	112.3	396.8	8.8	21	2.16	2.48	78	0.41	0.964	0.4	0.33	0.1	26	0.3715	0.2	134.7	3.89	11.2	2.29	192.3	5.6	2.27	4.8	24	23.6	73.4	33.4	126	56.9	19.6	2500	41.1	11	28.1	1.7	4	15.9	7.75	0.01		0.00025	5000000	3	2
male	19	3	2.89	3.4	546.35	153	129.1	11.8	29.2	4.97	2.9	67	0.8	0.7065	0.625	0.4	0.4	1	0.3715	0.2	138.6	3.595	15.15	2.21	179.8	5.6	1.625	34.45	21.2	21.9	71.3	61.8	198.2	54	213	2213.83	1	3.4	189.2	4.5	4	1.5	7.75	0.01		0.00025	5000000	3	2
male	19	5	0.79	0.337	126.7	151	177.3	11.3	28.6	4.45	1.8	56	0.05	0.749	1.05	0.3245	0.36	13	0.31	0.27	138.2	3.77	15.3	2.24	175.6	5.2	1.585	37.9	17.8	18.2	68.8	53	177.9	49	95.1	687.57	6.6	3.9	18.3	8.3	3.7	11.85	5	0.1175		0.03	5000000	4	1
male	15	0	0.32	0.295	5	174.1	322.7	11.3	34.9	3.9	4.44	137	3.51	0.926	3.25	0.24	0.8	11	0.2	0.7	135.3	3.98	99.2	2.57	422.9	5.5	2.49	55.5	124.4	63.5	19.2	94.9	219.3	52.9	13.3	69.93	3.7	6	3.9	3.3	3.9	4	5.7	0.01		0.0008	5000000	3	0
male	15	1	0.43	0.295	37.56	137	225	12.3	32.8	3.27	3.98	119	2.1	0.87	1.69	0.33	0.7	92	0.61	0.13	139.1	3.86	15.2	2.31	186.5	4.61	1.62	41.2	17.3	16.8	65.5	33.2	163	46.2	13.9	455.605	3.7	3.6	2.6	4.1	3.9	4.7	4.55	0.01		0.0008	5000000	3	0
male	15	2	0.43	0.295	37.56	137	225	12.3	32.8	3.27	3.81	115	2.37	0.664	1.57	0.88	0.21	82	0.57	0.14	139.1	3.86	15.2	2.31	186.5	4.61	1.62	41.2	17.3	16.8	65.5	33.2	163	46.2	9.54	455.605	3.7	11	2.9	3.8	3.9	4.9	4.55	0.01		0.0008	5000000	3	0
male	15	3	0.3	0.295	37.56	174.9	26.1	17.3	34.1	2.85	3.76	115	2.43	0.372	0.9	0.278	0.68	98	0.7	0.17	138.1	3.88	13.6	2.36	336	4.84	2.53	45.5	55.2	26.7	164.3	76.8	214.8	54	7.56	575.46	3.9	12	3.2	5.7	3.3	4.9	4.55	0.01		0.0008	5000000	3	0
male	15	4	0.43	0.295	37.56	137	225	12.3	32.8	3.27	3.64	19	3	0.345	1.4	0.324	0.97	99	0.93	0.28	139.1	3.86	15.2	2.31	186.5	4.61	1.62	41.2	17.3	16.8	65.5	33.2	163	46.2	5.51	455.605	3.7	3.6	1.8	3.5	2.1	4.9	4.55	0.01		0.0008	5000000	3	0
male	15	5	0.43	0.295	37.56	137	225	12.3	32.8	3.27	3.64	112	2.76	0.379	1.5	0.339	1.5	17	0.96	0.26	139.1	3.86	15.2	2.31	186.5	4.61	1.62	41.2	17.3	16.8	65.5	33.2	163	46.2	4.1	455.605	3.7	3.6	5.2	3.8	3.9	4.9	4.55	0.01		0.0008	5000000	3	0
male	15	6	0.43	0.295	37.56	137	225	12.3	32.8	3.27	3.69	115	2.45	0.459	1.12	0.262	0.64	123	0.114	0.28	139.1	3.86	15.2	2.31	186.5	4.61	1.62	41.2	17.3	16.8	65.5	33.2	163	46.2	3.3	455.605	2.4	3.6	2.4	2.5	3.9	2.3	4.55	0.01		0.0008	5000000	3	0
male	15	7	0.22	0.295	1.53	177.8	266.4	12.3	33	2.23	3.62	18	2.19	0.565	1.24	0.196	0.43	115	0.18	0.24	139.4	3.56	14.9	2.3	436	4.88	2.85	44.6	28.8	22.3	168.6	57.3	26	44.9	2.84	461.86	3.7	3.6	3.2	3.8	3.9	4.9	4.55	0.01		0.0008	5000000	3	0
male	15	8	0.43	0.295	37.56	137	225	12.3	32.8	3.27	3.58	17	1.86	0.532	0.99	0.25	0.38	113	0.131	0.24	139.1	3.86	15.2	2.31	186.5	4.61	1.62	41.2	17.3	16.8	65.5	33.2	163	46.2	6.45	455.605	3.7	3.6	5.2	3.8	3.9	4.9	4.55	0.01		0.0008	5000000	3	0
male	15	9	0.43	0.295	37.56	137	225	12.3	32.8	3.27	3.74	116	2.1	0.384	0.77	0.324	0.65	116	0.143	0.29	139.1	3.86	15.2	2.31	186.5	4.61	1.62	41.2	17.3	16.8	65.5	33.2	163	46.2	8.47	455.605	3.7	3.6	2.6	3.8	3.9	1.7	4.55	0.01		0.0008	5000000	3	0
male	15	10	0.36	0.295	37.56	193.1	229.9	11.5	3.4	2.94	3.74	113	8.15	0.739	6.2	0.131	1.7	119	0.84	0.68	138.3	3.35	13.8	2.39	473.2	4.26	2.6	44	32.8	31.7	176.3	44.3	228.8	44.2	8.57	254.26	3.7	3.6	5.2	3.8	3.9	4.9	4.55	0.01		0.0008	5000000	3	0
male	19	0	0.43	0.295	37.56	264.8	345.9	12.3	32.8	3.27	3.29	95	2.68	0.915	2.45	0.62	0.17	92	0.7	0.2	144.2	3.85	12.8	2.46	53.7	3.83	1.81	4.7	23.9	23.4	68.1	32.1	291.1	73	3.6	385.89	2.5	6.1	2.8	3.6	3.8	1.2	4.55	0.02		0.0005	5000000	5	0
male	19	1	0.43	0.295	37.56	137	225	12.3	32.8	3.27	3.42	13	2.38	0.867	2.6	0.13	0.25	17	0.7	0.3	139.1	3.86	15.2	2.31	186.5	4.61	1.62	41.2	17.3	16.8	65.5	33.2	163	46.2	5.68	455.605	3.7	3.6	5.2	3.8	3.9	4.9	4.55	0.02		0.0005	5000000	5	0
male	19	2	0.43	0.295	37.56	137	225	12.3	32.8	3.27	3.9	92	2.44	0.876	2.14	0.77	0.19	98	0.21	0.5	139.1	3.86	15.2	2.31	186.5	4.61	1.62	41.2	17.3	16.8	65.5	33.2	163	46.2	5.68	455.605	0.5	3.6	3.5	3.8	3.9	4.9	4.55	0.02		0.0005	5000000	5	0
male	19	3	0.43	0.295	37.56	137	225	12.3	32.8	3.27	3.42	12	4.91	0.923	4.53	0.43	0.21	112	0.14	0.7	139.1	3.86	15.2	2.31	186.5	4.61	1.62	41.2	17.3	16.8	65.5	33.2	163	46.2	5.68	455.605	3.7	5.5	1.9	3.8	3.9	1.2	4.55	0.02		0.0005	5000000	5	0
male	19	4	0.22	0.3	48.18	318.2	318.7	12.7	35.1	3.69	3.7	92	2.98	0.99	2.71	0.44	0.13	98	0.14	0.9	141.6	4.18	13.2	2.34	537	3.54	0.99	4.7	17.8	2.6	68.6	28.1	347.4	74.8	14	298.8	7.9	4.7	19	2.8	3.8	42.8	21.5	0.1175		0.0005	5000000	5	1
male	19	5	0.43	0.295	37.56	137	225	12.3	32.8	3.27	2.87	86	2.21	0.847	1.87	0.65	0.14	98	0.6	0.13	139.1	3.86	15.2	2.31	186.5	4.61	1.62	41.2	17.3	16.8	65.5	33.2	163	46.2	5.68	455.605	5	3.2	52	1.8	3.9	115.3	4.55	0.02		0.0005	5000000	5	0
male	19	6	0.43	0.295	37.56	137	225	12.3	32.8	3.27	3.14	94	1.6	0.66	0.9	0.169	0.23	121	0.11	0.15	139.1	3.86	15.2	2.31	186.5	4.61	1.62	41.2	17.3	16.8	65.5	33.2	163	46.2	5.68	455.605	3.5	1.9	4.6	2.5	3.5	17.9	24.4	0.02		0.0005	5000000	5	0
male	19	7	0.79	0.337	126.7	357.8	224.3	12.7	35.1	3.69	2.84	84	1.22	0.52	0.63	0.253	0.31	149	0.16	0.2	145.1	3.74	14.4	2.27	35.5	4.27	1.4	37.6	14.2	16.3	53.2	38.1	377.1	67.9	77.1	571.53	6.6	3.9	24.4	8.3	3.7	11.85	5	0.1175		0.0005	5000000	5	1
Female	17	0	0.22	0.116	45.7	128.3	332.7	12	28.2	2.57	3.18	14	18.7	0.929	16.79	0.35	0.63	169	0.24	0.43	142.2	3.68	14.5	2.41	219.2	2.4	1.14	43.1	21.6	17.4	98.5	15.7	19.9	46.2	1.73	33.92	2.9	5.5	7	2.3	4.6	13.1	31	0.02		0.00039	10000000	3	0
Female	17	1	0.43	0.295	37.56	137	225	12.3	32.8	3.27	3.19	15	3.19	0.86	2.57	0.13	0.33	16	0.69	0.22	139.1	3.86	15.2	2.31	186.5	4.61	1.62	41.2	17.3	16.8	65.5	33.2	163	46.2	1.47	455.605	5.3	5.8	2.5	3.8	2.3	5.6	4.55	0.02		0.00039	10000000	3	0
Female	17	2	0.22	0.127	37.56	137	225	13	32	3.7	3.22	17	6.43	0.922	5.93	0.23	0.15	145	0.45	0.29	139.1	3.86	15.2	2.31	186.5	4.61	1.62	41.2	17.3	16.8	65.5	33.2	163	46.2	1.76	213.43	3.7	3.6	5.2	3.8	3.9	4.9	4.55	0.02		0.00039	10000000	3	0
Female	17	3	0.79	0.147	15.9	136.4	27.7	12.7	35.1	3.69	3.44	111	9.1	0.914	8.32	0.12	0.11	129	0.69	0.63	138.2	3.56	1.1	2.27	178	3.1	0.83	43.7	1.9	14.4	99.2	12.9	22.9	47.5	14.8	687.57	1.4	3.9	24.1	8.3	3.7	11	9	0.1175		0.00039	10000000	3	1
Female	17	4	0.28	0.758	546.35	153	129.1	15.1	4.3	4.55	3.24	15	14.98	0.937	14.4	0.6	0.9	15	0.55	0.82	138.6	3.595	15.15	2.21	179.8	5.6	1.625	34.45	21.2	21.9	71.3	61.8	198.2	54	92.8	357.35	11.9	3.8	79.5	25.7	4.5	89	13.3	0.185		0.00039	10000000	3	2
male	21	0	0.43	0.295	37.56	13.3	269.2	12.3	32.8	3.27	2.78	116	3.18	0.746	2.51	0.118	0.38	156	0.41	3.18	138.6	3.53	12.1	2.34	218.5	3.91	0.87	44	5.9	11.7	79.2	18.1	151.1	53	5.68	455.605	3.7	3.6	5.2	3.8	3.9	4.9	4.55	0.02		0.0011	10000000	2	0
male	21	1	0.24	0.295	5	134.1	272.1	12.3	32.8	3.27	3.77	116	4.21	0.9	3.79	0.4	0.17	141	0.29	0.12	139.5	3.65	13	2.27	198.1	4.5	0.7	45.9	7.3	12.1	81.3	14.3	171.7	56.3	5.68	455.605	3.7	4.7	2.8	3.8	3.9	4.7	4.55	0.02		0.0011	10000000	2	0
male	21	2	0.43	0.295	37.56	137	247.5	11.9	31.5	2	3.45	14	5.29	0.914	4.84	0.22	0.12	113	0.32	0.17	142	6.12	14.4	2.22	78.1	4.23	1.6	43.1	5.5	1.4	78.7	13.4	17.2	55.7	3.83	455.605	3.7	1.8	5.2	3.8	1.2	4.9	4.55	0.02		0.0011	10000000	2	0
male	21	3	2.89	0.8575	546.35	153	129.1	13.65	40.85	3.977	3.26	1	4.73	0.927	4.38	0.25	0.12	69	0.38	0.18	138.6	3.595	15.15	2.21	179.8	5.6	1.625	34.45	21.2	21.9	71.3	61.8	198.2	54	90.5695	2500	11.9	4.1	98.9	9.3	4	142.3	11.3	0.185		0.23	10000000	2	2
male	19	0	0.61	0.493	517.3	256.5	166.4	11.8	27.9	4.57	1.72	53	0.25	0.652	0.16	0.34	0.8	21	0.25	0.1	137.4	3.61	98.9	2.13	451	5.83	1.36	32.7	38.3	29.7	41.6	167.3	32.3	196.4	17.8	25	1.5	3.9	11.4	8.3	3.7	11.85	5	0.435		0.5098	5000000	9	1
male	19	1	0.79	0.337	126.7	278.5	169.1	11.9	29.5	4.82	1.83	56	0.27	0.556	0.15	0.423	0.11	14	0.4	0.27	136.3	3.52	99.8	2.13	43.9	5.7	1.44	32.1	25.2	3.8	41.8	163.8	31.2	179.7	15	687.57	6.6	3.9	22	1.2	3.7	11.85	5	0.435		0.5098	5000000	9	1
male	19	2	0.9	0.43	342	259	164	11.5	32.2	4.69	1.66	5	0.3	0.495	0.15	0.48	0.14	16	0.6	0.27	138.2	3.6	1.2	1.99	356.8	5.42	1.18	3	17.6	21.1	38.6	142	288	159.5	15	25	4.8	3.9	14.6	4.2	3.7	11.85	5	0.435		0.5098	5000000	9	1
male	19	3	0.79	0.337	126.7	261.2	161.8	12.1	31.9	4.57	1.7	52	0.25	0.536	0.13	0.48	0.1	8	0.31	0.1	137	3.28	99.7	1.95	333.4	5.23	1.5	33	14.9	22.8	47.5	146.3	3.5	154.6	17.8	687.57	7.6	3.9	83.1	11.7	3.7	8.2	5	0.435		0.5098	5000000	9	1
male	19	4	1.22	0.5	13	247.5	129.4	12.2	36.1	4.13	1.71	51	0.39	0.45	0.16	0.557	0.22	13	0.12	0.27	137	3.37	1.3	1.92	314.5	5.53	1.42	28.2	16.2	23.2	44.3	136.9	285.3	139.4	17.8	25	6.6	3.9	63.8	27.8	3.7	66.6	5	0.435		0.5098	5000000	9	1
male	19	5	0.79	0.337	126.7	245.2	118.4	12.2	35.8	3.61	1.49	45	0.51	0.282	0.14	0.644	0.33	14	0.45	0.2	137.7	3.21	11.1	1.86	322	5.4	1.31	28.1	14.2	2.7	46.9	15.1	284.3	134.8	17.8	687.57	6.6	3.9	34.3	15.8	3.7	11.6	5	0.435		0.5098	5000000	9	1
male	19	6	1.57	0.383	971.3	239.5	118.5	13	32.9	3.61	1.44	44	0.46	0.325	0.325	0.15	0.3	17	0.11	0.1	137.4	3.13	99.5	1.87	344	5.63	1.42	29.4	1.3	14.8	5.1	138.9	283.9	128.5	17.8	4411.15	6.6	3.9	38.5	18	3.7	8.1	5	0.435		0.5098	5000000	9	1
male	19	7	0.79	0.337	126.7	223.6	13.6	12	34.5	3.39	1.57	47	0.29	0.4	0.12	0.559	0.16	12	0.1	0.27	136.9	3.1	97.8	1.79	356.3	5.82	1.51	29.8	6.8	11	48.2	12.1	274.8	136.3	17.8	687.57	6.6	7.5	131.3	35.5	2.9	15.1	5	0.435		0.5098	5000000	9	1
male	19	8	16.31	1.48	1166	483	73.9	13.65	41.4	2.91	1.44	45	0.2	0.39	0.8	0.573	0.11	4	0.2	0.2	135.1	3.23	95	1.68	476.6	8.14	1.26	26.9	3.5	15	39.1	18.3	621.7	155.5	90.5695	6974.9	11.9	4.1	826.3	62.1	1.5	15.2	78.2	0.435		0.5098	5000000	9	2
male	19	9	4.29	1.6	541	792.2	48	17.7	46.3	2.51	1.29	4	0.36	0.149	0.5	0.617	0.22	6	0.181	0.7	136.9	3.37	96.3	1.91	194.55	5.47	1.71	26.6	6.6	32	38.3	93.5	175.2	60.3	128.5	1365.63	13.2	3.7	449.5	29.2	5.5	85.85	4.3	0.435		0.5098	5000000	9	3
Female	27	0	0.43	0.92	16	237	242.4	12.8	35.5	3.323	3.81	99	2.87	0.784	2.25	0.49	0.14	527	0.157	0.45	139.1	5.6	12.1	2.27	179	4.73	2.17	39.8	18.5	54.5	69.8	32.7	284	42	4.35	169.16	3.7	3.6	5.2	3.8	3.9	4.9	4.55	0.045		0.0056	10000000	2	0
Female	27	1	0.79	0.221	126.7	233	199.1	14	4	2.977	3.37	88	2.35	0.766	1.8	0.12	0.24	426	0.126	0.3	138	4.6	99.3	2.4	158	6.62	2.29	35.2	78.7	38.1	68.1	33.7	27	46	5.82	172.55	13	2.7	1.3	7.1	4.5	8.3	31.9	0.045		0.0056	10000000	2	1
Female	27	2	1.765	0.441	195	26	131	16.8	62.8	3.323	2.99	81	1.36	0.721	0.98	0.176	0.24	326	0.96	0.13	142.5	3.6	11.8	1.8	151	7.49	1.57	3.7	56.6	35.8	93.6	64.3	33	47	54.5	343.54	11.9	4.1	153.1	18.35	4	43.8	7.75	0.045		0.0056	10000000	2	2
Female	27	3	4.96	1.6	5	44	125.7	16	51.7	4.827	3.47	9	2.31	0.663	1.53	0.147	0.34	376	0.173	0.4	144.5	3.52	99	2.8	255	7.89	0.91	38.3	69.9	57.5	128	125.1	51	5	27	1365.63	7	3.3	19.5	19.3	5	6.7	25.2	0.045		0.0056	10000000	2	3
male	18	0	2.67	0.13	36	142	351.7	12.1	26	3.691	3.82	19	0.84	0.868	0.73	0.6	0.5	85	0.6	0.5	147	4.2	13.4	2.25	286	4.6	1.45	46.2	17	16.4	49	36.5	171	64	12.6	275.64	3.7	3.6	5.2	3.8	3.9	4.9	4.55	0		0.0002	5000000	5	0
male	18	1	0.43	0.114	37.56	132	313.7	12.9	27.7	4.187	3.63	14	1.4	0.855	0.89	0.48	0.5	86	0.87	0.9	145	4.15	19.7	2.33	292	4.38	1.2	42.2	16	14.5	47.1	34.8	162	71	17.4	455.605	3.7	3.6	5.2	3.8	3.9	4.9	4.55	0		0.0002	5000000	5	0
male	18	2	4.827	0.262	81	142	274.8	12.9	27.8	15.3	3.67	16	1.32	0.947	1.25	0.15	0.2	75	0.3	0.4	142	3.92	15.3	2.21	339	4.88	1.2	41.9	14.2	2.6	47.8	33.1	174	84	21.2	223.16	19.7	3.9	15.5	1.4	3.7	37.8	16	0		0.0002	5000000	5	1
male	18	3	2.89	0.94	546.35	141	172.9	14.4	33.3	4.1	3.27	95	0.46	0.913	0.42	0.22	0.1	56	0.65	0.3	142.1	3.75	19.1	1.95	357	5.5	0.7	33.3	11.6	12.7	34.6	23.8	177	191	35	2500	21.7	1.9	6.1	24.9	1.2	38	15	0		0.0002	5000000	5	2
male	18	4	5	16.52	148	14	117.1	22.4	79.8	2.7	2.54	74	0.69	0.967	0.86	0.22	0.2	35	0.11	0.1	146.5	3.55	114.4	1.78	321	4.22	0.45	25.2	12	26.8	3.2	3.3	192	259	183	2219.75	11.9	4.1	248	181	4	737.1	42.9	0		0.0002	5000000	5	2
male	18	5	4.29	13.57	119	273	132.1	15.8	79.7	2.252	2.88	84	1.9	0.917	1	0.28	0.3	39	0.37	0.4	14.8	3.84	13	2.12	435	4.91	1.24	31.1	17.1	55	41.1	4.2	45	385	137	1365.63	8.6	156.9	4716	125.9	15.5	94.7	19.9	0		0.0002	5000000	5	3
male	57	0	0.43	0.295	295	138.5	181.8	14	41.1	3.27	2.9	68	0.55	0.581	0.32	0.182	0.1	76	0.55	0.3	141.8	3.52	11.4	2.5	133.3	4.21	1.47	34.7	6.1	6.1	114.2	141	16.1	44.6	26	185.29	3.7	2.9	18.9	3.1	3.9	4.9	4.55	0.185		0.625	5000000	4	0
male	57	1	0.79	0.337	126.7	149.6	19.3	13.6	38.9	3.69	2.26	69	0.81	0.766	0.62	0.99	0.8	76	0.49	0.4	142.1	3.76	111.2	2.2	157.7	4.28	1.11	35.1	3.9	8	17.8	135.7	168.2	46.2	22.1	687.57	18	12.8	3.2	1	9.6	11.85	34.3	0.185		0.625	5000000	4	1
male	57	2	1.29	0.337	3994	184.6	176.8	14	38.6	5.1	2.29	72	0.95	0.747	0.71	0.84	0.8	8	0.74	0.7	138.4	3.82	16.4	2.3	141.5	4.61	1.47	36.4	3.3	7.3	11.3	136.8	216.1	53.9	34	172.27	22.9	5	39.1	18	3.7	18.1	14.5	0.185		0.625	5000000	4	1
male	57	3	2.89	0.465	8141	26.4	15.1	15.1	42.8	3.977	2.1	66	0.93	0.86	0.75	0.54	0.5	52	0.118	0.11	138.4	3.14	11.9	1.87	24.7	5.88	0.99	29.7	4.1	36.9	143.3	285.8	262.6	99.7	9.9	2500	88.5	4.1	669.9	348.6	5	11.7	7.75	0.185		0.625	5000000	4	2
male	57	4	2.3	1.6	8495	212.5	67.8	14.5	46.05	3.62	2.19	69	0.96	0.82	0.77	0.42	0.4	53	0.73	0.7	142.8	3.35	113.9	1.83	294.9	4.56	1.1	28.8	3.2	24	148.6	254.8	268.4	13.8	238	4777.86	41.5	2.8	3327.1	318.6	9.9	145.5	4.3	0.185		0.625	5000000	4	3
male	57	5	1.62	0.8575	6691	185.1	39.9	13.5	56.5	4.3	1.92	61	1.6	0.679	0.72	0.85	0.9	6	0.94	0.1	138.9	3.1	19.4	1.88	291.2	4.51	1.47	27.6	19.2	15.7	254.3	326.6	228.4	92.6	333	2500	5.9	4.1	29.3	18.5	7.2	43.8	21	0.185		0.625	5000000	4	2
male	57	6	4.29	1.6	541	175.6	36.4	14.5	46.05	3.62	1.86	59	1.3	0.388	0.4	0.175	0.18	54	0.11	0.8	142.8	3.2	17.1	1.87	178.8	4.35	1.62	3	11.6	35.2	41.3	597.5	867.1	61.1	193	4	5.2	3.7	492.3	69.5	8.8	222.3	4.3	0.185		0.625	5000000	4	3
male	57	7	4.29	1.6	541	215	54.1	13.9	6.6	3.32	1.87	57	0.52	0.38	0.15	0.25	0.13	4	0.18	0.9	143.9	3.94	18.9	1.86	177.5	4.2	1.33	28.4	17.1	71.3	56.3	83.8	146.6	59.5	94.9	1365.63	2	3.7	585.9	454.5	5.5	256.2	4.3	0.185		0.625	5000000	4	3
male	57	8	2.96	1.6	7616	269.7	56.2	14.5	46.05	3.62	2.19	64	0.29	0.587	0.17	0.138	0.4	21	0.314	0.16	145.1	3.5	19	1.87	185.4	4.11	1.53	28	24.1	121.5	493.9	96.3	1747.5	66	125	1365.63	7.6	3.7	917.2	544.3	5.5	376.5	4.3	0.185		0.625	5000000	4	3
male	57	9	5	3.25	131	38.7	41.5	14.3	56.4	2.82	2.17	63	0.12	0.167	0.2	0.75	0.9	6	0.246	0.17	148.7	4.6	112.9	1.99	266	3.18	1.38	26	25.6	184.6	359.8	715.5	2164.1	86.7	179	281253	15.1	5.2	182.6	2439.1	4.9	5338.2	3.8	0.185		0.625	5000000	4	4
Female	52	0	0.49	0.119	357.7	76.5	151.2	11.2	3	5.98	2.71	8	0.83	0.88	0.73	0.96	0.8	4	0.24	0.2	138.6	4.18	1	2.6	1.3	4.48	5.9	29.6	6.2	9	35.9	23.5	9.6	45.1	8.9	521.93	5.5	3.6	5.2	12.4	3.9	4.9	4.55	0.105		0.0011	10000000	2	0
Female	52	1	0.79	0.337	126.7	66.9	177	1.1	27.1	5.82	2.88	83	1	0.9	0.9	0.8	0.8	39	0.1	0.1	138.9	4.16	12.2	2.4	96.1	4.81	6.22	31.4	1.2	9.4	41.5	27.4	89.4	43.1	63	687.57	6.6	3.9	24.4	8.3	3.7	11.85	5	0.105		0.03	10000000	2	1
Female	52	2	0.96	0.154	53.24	95.9	234.8	1.4	26.4	6.22	2.85	83	1.23	0.878	1.8	0.98	0.12	27	0.16	0.2	135.8	4.23	97.9	2.13	12.2	5.27	3.2	36.5	1.8	12.3	53.4	44	12.3	49.9	33.4	687.57	21.7	53.2	16.9	2.4	4.4	13.4	41.3	0.105		0.03	10000000	2	1
Female	52	3	2.89	0.149	546.35	84.7	174.8	11.8	33.2	5.53	2.47	73	0.81	0.914	0.74	0.74	0.6	16	0.12	0.1	138.5	3.81	11.2	1.97	11.4	6.4	1.81	31.1	12.2	1.7	48.4	49	12.8	53.9	87	57	13.4	4.1	92.9	52.5	2.5	157.9	7.75	0.105		0.23	10000000	2	2
Female	52	4	1.11	0.384	945.2	85.7	125.7	11.9	37.2	4.82	2.12	62	0.24	0.833	0.2	0.125	0.3	14	0.42	0.1	14.3	3.64	15.4	1.93	135	5.39	1.58	27.6	15.2	12.8	46	59.5	112.8	5.3	119	178.79	3.7	4.1	69.2	47.6	3.3	69.7	9.4	0.105		0.23	10000000	2	2
Female	52	5	2.89	0.8575	546.35	18.3	15.5	11.3	39.6	4.55	2.36	68	0.16	0.499	0.8	0.313	0.5	11	0.188	0.3	138.3	3.64	15	1.95	12.7	5.33	1.66	3.2	13.9	17.3	48.1	51.9	134.5	49.9	116	2500	3.9	5.1	5.1	27.6	3.5	17.8	7.75	0.105		0.23	10000000	2	2
Female	52	6	6.87	1.6	1642	165.5	1	11.3	41.3	4.23	2.32	67	0.15	0.4	0.6	0.533	0.8	9	0.67	0.1	139.9	3.64	13.7	1.85	135.7	6.44	1.16	33.2	13.6	23.1	51.3	56.4	218.9	43.1	119	1365.63	13.2	9	279.5	45.8	1.8	86	2.1	0.105		0.254	10000000	2	3
male	20	0	0.99	0.295	38.63	137	225	1.5	31.6	5.6	3.47	117	0.49	0.555	0.27	0.385	0.19	95	0.2	0.3	139.1	3.86	15.2	2.31	186.5	4.61	1.62	41.2	17.3	16.8	65.5	33.2	163	46.2	47.6	455.605	3.7	0.7	3	2.7	1.9	1.7	4.2	0.8264		0.0011	10000000	2	0
male	20	1	0.79	0.338	126.7	1	177.3	1.8	33.2	5.99	3.36	113	0.38	0.694	0.26	0.268	0.1	78	0.4	0.27	134.5	4.36	11.7	2.21	179.8	5.2	0.7	38.4	22.6	23.5	77.4	96.7	112.9	73.4	6.4	1583.31	15.2	7.8	38	4.7	3.5	11.7	5	0.8264		0.03	10000000	2	1
male	20	2	2.66	2.94	617.5	115	221.9	12.1	41.3	6.88	3.27	11	0.24	0.756	0.18	0.197	0.5	6	0.5	0.2	139.2	4.14	11.2	2.3	15.8	5.6	1.625	38.9	33.1	35.5	92.1	167.9	138.1	7	157	2266.58	3.6	2.3	377.8	18.2	2.6	52.9	33.5	0.8264		0.23	10000000	2	2
male	20	3	2.89	6.7	1165	17.2	156.4	14.3	47.4	6.56	2.75	91	0.18	0.573	0.1	0.35	0.6	33	0.3715	0.2	139.3	4.53	15.6	2.14	12.6	5.6	0.61	32.8	26.6	28.9	118.4	27.1	133.4	78.9	258	2500	11.9	4.1	153.1	18.35	4	43.8	7.75	0.8264		0.23	10000000	2	2
male	20	4	2.53	1.6	2475	98.3	97.8	14.5	56.9	6.26	2.59	86	0.1	0.636	0.65	0.357	0.325	24	0.218	0.3	135.4	3.81	1	2.1	96.3	5.47	1.71	28.2	2.5	16.2	123	164	114	93.2	37	2772.42	44.6	2.9	2253.2	44.8	2.3	148.3	25.8	0.8264		0.254	10000000	2	3
male	19	0	0.43	0.295	37.56	144	466.7	0.87	32.4	2.68	2.98	93	0.15	0.66	0.1	0.867	0.13	29	0.67	0.1	138.8	3.51	18	2.34	154.2	4.61	2.51	48.3	56.6	36.2	118.7	64.5	178	46.6	2.44	455.605	3.7	3.6	5.2	3.8	3.9	4.9	4.55	0.02		0.0019	5000000	5	0
male	19	1	0.36	0.64	3.25	143	485	12	33.7	2.84	3.16	98	0.7	0.749	1.05	0.3245	0.36	17	0.31	0.27	138.6	3.51	15.2	2.4	156.3	5.2	1.65	5	62	57.4	126.3	87.8	22	54	3.9	1574.4	4.6	2.1	133	1.4	3.7	36.3	4.5	0.1175		0.0019	5000000	5	1
male	19	2	4.29	1.6	158	121.2	3.6	1.3	49.2	3.57	2.36	73	0.2	0.636	0.65	0.357	0.325	5	0.218	0.3	131.1	3.81	12	2.19	138.1	5.47	0.85	41	45.3	49.2	81.3	89.9	164.4	43.6	117	1365.63	15.6	3.3	211.6	3.2	5.5	8.2	4.3	0.273		0.0019	5000000	5	3
male	19	3	1.7	1.6	1791	128.4	226.1	13.9	56.4	4.71	2.1	66	0.1	0.636	0.65	0.357	0.325	11	0.218	0.3	137	3.86	15.3	2.25	141.1	5.47	1.67	41.2	36.4	29.9	75.4	18.5	163.2	48.8	225	7776.13	8.8	2.1	1774.5	6.7	5.5	44.5	4.3	0.273		0.0019	5000000	5	3
male	19	4	4.29	1.6	3939	155.7	162.5	14.7	57.9	6.9	2.2	6	0.1	0.636	0.65	0.357	0.325	11	0.218	0.3	136	3.27	1.2	2.3	18.9	5.47	1.82	42.5	28.2	24.1	74.7	14.9	187.8	61.8	367	1365.63	2.4	3	655.3	11.7	5.5	89.2	2.5	0.273		0.0019	5000000	5	3
Female	34	0	0.81	0.295	5.7	173.3	253.3	12.6	36	3.32	3.12	87	0.44	0.773	0.34	0.91	0.4	145	0.68	0.3	137.3	3.91	12.9	2.36	193.6	4.18	1.5	45.8	21.1	26.4	8.2	59.6	196.3	38.4	5.96	455.605	3.7	3.6	1.2	1.8	3.9	1.9	4.55	0.11		0.626	5000000	2	0
Female	34	1	1.5	0.143	37.56	171.2	252.1	13	36.3	2.85	3.4	85	0.7	0.871	0.61	0.71	0.5	153	0.29	0.2	139.1	4.11	15.2	2.37	178.7	4.28	1.34	43.5	17.3	19.3	73.4	52.5	163	48.3	4.18	455.605	1	3.6	3.2	2.5	3.9	1	4.55	0.11		0.626	5000000	2	0
Female	34	2	0.79	0.189	17.14	171.7	243.2	13	39.4	3.23	2.81	8	0.98	0.898	0.88	0.31	0.3	145	0.2	0.2	138.1	3.71	14.5	2.27	189.1	4.39	1.81	43.1	2.4	18.8	7.2	54.1	187	44.6	6.75	687.57	9.4	1	9.9	3.8	3.7	6.6	5	0.11		0.626	5000000	2	1
Female	34	3	0.79	0.337	126.7	168.5	189	13.6	42.2	3.41	2.72	78	1.32	0.94	1.24	0.15	0.2	126	0.2	0.15	137.4	3.69	16.8	2.26	182.9	4.35	1.26	39.8	12.7	11.8	63.7	48.9	188.8	39	21.7	687.57	5.8	3.5	12.8	3.3	3.7	14.2	1	0.11		0.626	5000000	2	1
Female	34	4	1.62	0.295	91.36	186.9	145.9	13.8	49.1	3.76	2.67	76	0.77	0.818	0.63	0.65	0.5	124	0.26	0.2	137	4.1	13.9	2.25	164.9	4.45	1.6	4.1	11.5	13.9	63	44	23.9	5.3	68.7	367.7	11.9	4.4	12.3	8.9	8.1	23.2	4.55	0.11		0.626	5000000	2	0
Female	34	5	0.43	0.295	37.56	194.9	134.5	13.5	39.5	3.37	2.72	75	0.71	0.83	0.57	0.7	0.5	12	0.28	0.2	137.7	4.2	16.9	2.27	166.9	4.27	1.18	39.6	8.2	11.5	61	38.1	21.3	38.8	3.9	455.605	6.3	4.9	9.7	13.2	7.3	12.7	4.55	0.11		0.626	5000000	2	0
Female	34	6	1.57	0.234	77.47	21.7	137.1	13.4	39.6	3.62	2.68	75	0.71	0.817	0.58	0.7	0.5	111	0.28	0.2	139.1	3.86	15.2	2.29	165.6	4.45	1.35	41.3	8.8	5.9	62.8	37.1	163	36	19.2	451.54	7.2	3.6	12.4	35.5	3.9	19.1	4.55	0.11		0.626	5000000	2	0
Female	34	7	4.29	0.628	541	34.1	96.7	15	51.3	3.28	2.42	68	0.88	0.932	0.82	0.34	0.3	83	0.11	0.1	139	3.5	16.1	2.25	187.2	5.48	0.77	37.6	4.4	3.5	57.4	38	4.4	45.2	88.6	1365.63	48.9	5.2	44.2	186.3	5.5	964.2	1.5	0.11		0.626	5000000	2	3
male	54	0	0.77	0.623	386	276	428.3	1.4	25	3.51	2.23	65	0.4	0.74	0.3	0.172	0.7	53	0.57	0.2	131.8	4.37	97.6	2.35	347	4.35	5.42	42.8	12.7	26.2	86.7	53.4	353	71	2.2	233.75	3.7	3.6	9.4	3.7	3.9	4.9	2.7	0.88		0.8428	5000000	4	0
male	54	1	0.79	0.695	126.7	225	347.7	11.6	28.1	3.59	2.11	65	0.21	0.762	0.16	0.19	0.4	57	0.48	0.1	132.5	4.37	98.9	2.26	323	6.77	4.59	4.4	12.9	24.6	83.1	49.5	272	81	24.1	687.57	7.2	3.1	19.3	9.1	1.6	5.3	3.9	0.88		0.8428	5000000	4	1
male	54	2	1.674	1.7	329	186	334.9	12.1	3.4	4.2	1.96	6	0.23	0.479	0.11	0.34	0.7	43	0.174	0.4	138.6	4.7	1.8	2.3	29	4.97	4.3	39.3	6.4	14.2	77.2	44.4	243	85	75	1969.5	33.3	3.9	53.4	12.7	3.7	16.8	3.1	0.88		0.8428	5000000	4	1
male	54	3	2.89	1.7	546.35	157	191.9	13.3	42.6	3	1.47	45	0.19	0.421	0.8	0.211	0.4	27	0.368	0.7	137	3.95	15	1.82	266	4.98	2.1	27.9	1.4	16.2	58.8	36.1	26	95	112	2500	82.9	9.6	323.3	53.6	1.6	119.2	3.7	0.88		0.8428	5000000	4	2
male	54	4	2.6	1.6	13	167.4	194	15	57.6	3.67	1.19	36	0.15	0.32	0.8	0.52	0.4	15	0.16	0.4	137	4.4	13.4	1.87	278	4.86	2.7	31.8	14.7	31.8	146.7	119.1	271	116	233	25	13.2	3.7	449.5	29.2	5.5	85.85	4.3	0.88		0.8428	5000000	4	3
Female	59	0	0.43	0.41	37.56	22	18.4	12.1	32.4	3.17	1.89	67	0.38	0.789	0.3	0.158	0.6	199	0.53	0.2	14.5	3.99	14.1	2.17	16	5.73	1.62	34	14.1	17.5	28	12.7	227	46.2	19	455.605	5.1	2.8	4.8	6.5	12.8	6.2	3.5	0.697		0.679	5000000	4	0
Female	59	1	0.79	1.2	126.7	198	14.8	12.1	31.6	3.17	1.48	55	0.49	0.776	0.38	0.163	0.8	191	0.41	0.2	141.4	4.55	13	2.14	133	6.12	1.53	31	11.8	13.8	185.8	83.9	222	56	43.4	687.57	5.4	1.7	25.6	22.3	3.8	11	16.6	0.697		0.679	5000000	4	1
Female	59	2	2.89	1.45	189	185	13.9	14	42.7	3.176	0.92	36	0.27	0.556	0.15	0.259	0.7	119	0.148	0.4	133.7	3.27	99.1	2	173	7.34	1.37	27.9	1.9	12.4	155.5	58.4	21	67	18	2500	6.9	3	18.2	17.6	4	6.3	18.4	0.697		0.679	5000000	4	2
Female	59	3	4.29	1.6	541	173	82.4	14.1	44.3	2.461	0.87	37	0.37	0.379	0.14	0.45	0.15	119	0.216	0.8	136.4	3.29	12.5	1.95	182	7.77	1.45	26.4	8.6	11	125.7	44.8	24	57	13	1365.63	3.9	1.6	187.7	11.7	3.7	4.1	19.3	0.697		0.679	5000000	4	3
male	49	0	0.43	0.376	37.56	155.2	148.6	12.1	34.9	3.1	2.39	7	0.26	0.127	0.3	0.56	0.15	11	0.274	0.7	139.8	3.52	15.7	2.23	86.5	6.45	1.62	37.5	54.2	47.7	217.9	321.2	25.1	34.1	43.3	786.91	3.7	3.6	51.7	24.4	3.9	5.5	4.55	0.49		0.38	5000000	6	0
male	49	1	0.93	0.354	596.1	178.1	131.9	12.6	36.3	3.13	2.34	67	0.33	0.12	0.3	0.562	0.19	14	0.316	0.1	139	3.74	17.5	2.11	73.3	5.84	1.7	36.7	87.1	78.2	255.3	387	24.1	33.9	48	13262.7	1.3	3.9	64.3	35.6	2.1	11.85	5	0.49		0.38	5000000	6	1
male	49	2	0.79	0.394	126.7	2.1	123.6	13.2	3.4	3.13	2.12	63	0.3	0.54	0.2	0.896	0.27	12	0.36	0.1	141.4	3.46	18.7	2.15	76.4	6.64	1.58	36.6	121.7	18.2	39.6	465.5	271.8	34	67.6	687.57	3.7	41.6	27.4	32.7	2.6	3.5	2.9	0.49		0.38	5000000	6	1
male	49	3	1.79	0.295	1253	196.3	119	17	31.5	3.3	1.98	59	0.2	0.11	0.2	0.571	0.11	2	0.37	0.6	142.7	3.2	19.3	2.16	79.6	9.89	2.8	34.5	117.6	78	289.7	433.7	255.3	33.8	79.2	455.605	3	3.6	39.7	44.9	2.6	3.5	4.55	0.49		0.38	5000000	6	0
male	49	4	0.79	0.588	126.7	22.7	127.6	11.5	31.8	2.9	1.81	53	0.23	0.88	0.2	0.623	0.14	9	0.267	0.6	139.8	3.44	16.2	2.18	787.3	6.9	2.16	36.5	18.7	75	279.5	373.8	291.9	3.7	86.4	27366.2	4.8	1	29.5	46.4	3.7	7.2	5	0.49		0.38	5000000	6	1
male	49	5	3.79	2.26	126.7	229.8	128.7	12.8	33.3	2.79	2.9	6	0.33	0.91	0.3	0.529	0.17	7	0.361	0.12	135.1	3.73	13.2	2.15	93.9	6.15	2.53	36.2	19.4	88.8	357.2	418.8	325.1	36.4	94.7	5	3.2	3.9	5.9	28.9	2.8	7.7	5	0.49		0.38	5000000	6	1
male	49	6	4.8	1.97	546.35	217.6	129.1	16.2	4.5	2.49	2.25	67	0.28	0.115	0.3	0.445	0.12	6	0.434	0.12	135.2	3.82	14.5	2.13	88.7	7.22	1.54	34.3	9.4	85.4	328.2	366.8	3.2	32.2	85.3	2500	4	4.1	18.8	28	4	9.4	7.75	0.49		0.38	5000000	6	2
male	51	0	1.51	0.114	37.56	97	25.6	13.2	41	3.27	3.13	11	0.43	0.97	0.39	0.7	0.3	41	0.282	0.3	145.7	3.76	17.8	2.16	176	4.39	1.51	35.4	58.8	31.7	99.9	29	121	54	4.2	455.605	6.6	2.3	4	4	1.8	2.7	4.55	0.02		0.036	5000000	4	0
male	51	1	1.58	0.165	37.56	115	242.1	13.1	43.8	4.4	3.72	131	0.37	0.892	0.33	0.81	0.3	42	0.282	0.3	143.8	3.68	16.1	2.47	166	4.47	1.86	42	61.9	35	18.8	239.8	146	52	3.97	455.605	13.6	3.5	6.4	5.3	6.6	7.8	4	0.02		0.036	5000000	4	0
male	51	2	1.28	0.416	126.7	14	224.3	13	48.6	3.71	3.3	118	0.15	0.667	0.1	0.133	0.2	36	0.31	0.27	141.7	3.29	16.9	2.21	164	4.64	1.68	39.2	51.5	26	99.9	194.7	118	54	13	687.57	24	5.7	11.6	1	8.4	19.2	5	0.1175		0.036	5000000	4	1
male	51	3	2.89	0.8575	546.35	13	168.3	13.65	40.85	3.977	3.22	111	0.5	0.7065	0.625	0.4	0.4	27	0.3715	0.2	138.6	3.22	17.1	2.1	138	6.5	1.2	34.7	36.5	17.7	71.3	173	129	58	46.8	2500	76.1	3.4	86.7	1.4	6.2	21.8	4.1	0.185		0.036	5000000	4	2
male	51	4	4.29	1.6	541	88	122.2	14.5	46.05	3.62	2.39	86	0.4	0.636	0.65	0.357	0.325	14	0.218	0.3	1.43	3.12	16.5	1.93	165	6.59	0.8	32.9	24.3	9.6	75.3	188.8	114	85	171	1365.63	56.7	3.1	257	17.7	5.5	98.3	3.8	0.273		0.036	5000000	4	3
male	51	5	4.29	0.851	541	142	15.2	16.6	63.9	4.21	2.9	11	0.13	0.615	0.8	0.231	0.3	19	0.77	0.1	148.2	3.7	17.8	2.2	21	1.68	1.6	36.8	21.2	11.1	71	191.2	184	85	219	12313.5	29.8	3.7	89	44.7	6	17.4	5	0.273		0.036	5000000	4	3
male	51	6	4.29	1.86	541	16	95.4	13.5	43.7	3.79	2.91	12	0.11	0.636	0.7	0.182	0.2	19	0.91	0.1	145.3	3	16.3	2.8	264	12.27	1.93	2	25.2	15.6	7	176.3	27	74	169	1365.63	76	3.4	86.7	1.4	6.2	21.8	4.1	0.273		0.036	5000000	4	3
male	51	7	18.44	2.28	131	249	86.2	17	52.2	1.36	2.6	91	0.5	0.337	0.285	0.73	0.85	11	0.316	0.185	143.9	4.35	14.8	1.85	326	9.4	2.34	31.1	24.9	32.5	66.7	163.5	375	1	78.5	2096	47	5.2	11114.4	191.8	8.1	3415.1	3.9	0.34		0.036	5000000	4	4
male	17	0	0.43	0.295	37.56	137	225	12.3	32.8	3.27	2.57	83	0.63	0.841	0.53	0.95	0.6	145	0.16	0.1	139.1	3.86	15.2	2.31	186.5	4.61	1.62	41.2	17.3	16.8	65.5	33.2	163	46.2	5.68	455.605	3.7	3.6	5.2	3.8	3.9	4.9	4.55	0.525		0.559	5000000	3	0
male	17	1	0.27	0.295	13.2	17.5	282	14.6	42.6	2.18	2.52	8	0.52	0.692	0.36	0.173	0.9	153	0.58	0.3	139.3	4.21	15.4	2.27	17.8	4.91	1.13	46.2	28.3	9.9	65	51.3	13.8	72.7	5.8	867.14	3.7	3.6	5.4	6.5	3.9	1.5	4.55	0.525		0.559	5000000	3	0
male	17	2	0.79	0.337	126.7	151	257.5	12.7	35.1	3.69	2.47	79	0.47	0.617	0.29	0.255	0.12	175	0.43	0.2	141	4.28	17.9	2.24	184.1	4.88	1.24	46.1	18.7	7.4	67.1	44	125.2	79.9	6.33	687.57	7.3	3.9	8.9	5.5	8.8	9.1	9.5	0.525		0.559	5000000	3	1
male	17	3	0.36	0.337	82.5	116.4	215.5	12.7	35.1	3.69	2.34	75	0.34	0.412	0.14	0.471	0.16	16	0.88	0.3	139.3	3.92	16.8	2.6	176.4	5.1	1.35	43.3	15.2	6.7	64.7	41.7	138.1	97.4	17.1	695.67	1.1	3.9	18.2	8.8	3.7	22.7	4.9	0.525		0.559	5000000	3	1
male	17	4	2.89	0.8575	546.35	121.7	153.1	13.65	40.85	3.977	2.25	72	0.24	0.25	0.6	0.625	0.15	134	0.125	0.3	139	3.82	18.3	2.6	263	5.19	1.36	4.2	1.2	8	57.7	34.3	144.3	124.6	74.2	2500	11.9	11.5	163.6	34.9	4	74	7.75	0.525		0.559	5000000	3	2
male	17	5	1.34	0.8575	3322	14	95	13.65	40.85	3.977	1.92	63	0.16	0.374	0.6	0.563	0.9	112	0.3715	0.1	141.5	3.52	19.1	1.97	294.7	5.53	1.17	36.2	8	7.9	49.9	29	172	13.4	149	2500	9.7	14.6	177.4	33	4	71.2	26.9	0.525		0.559	5000000	3	2
male	17	6	4.29	1.22	541	259	8.7	14.5	46.05	3.62	2.48	79	0.3	0.4	0.12	0.4	0.12	138	0.167	0.5	143.3	3.57	12.7	2.9	345.8	6.23	1.43	39.3	1.7	18.6	57.5	37.8	317.6	114.4	287	1365.63	22.9	6.7	633.7	45.8	9.2	151.6	4.3	0.525		0.559	5000000	3	3
male	17	7	5	3.25	52	563	43.3	15.1	76.4	2.79	2.4	67	0.14	0.358	0.5	0.571	0.8	8	0.71	0.1	141.7	3.38	15.5	1.89	31.2	7.7	1.85	32.4	25.7	93.3	47.6	44.4	815.1	1.2	271	25	29.8	7	762.1	15.4	6.8	179.3	3.8	0.525		0.559	5000000	3	4
male	17	9	0.79	0.337	126.7	151	177.3	16.2	62.7	0.74	1.73	56	1.03	0.389	0.4	0.388	0.4	53	0.31	0.27	141.8	3.61	106.6	1.88	262.3	4.91	2.19	35.3	30.6	55.8	75.1	189.6	525.9	84.4	17.8	687.57	8.3	3.9	219.4	10.4	10.7	11.85	5	0.1175		0.03	5000000	4	1
Female	56	0	0.972	0.53	34	131	265.8	11	25.5	2.977	2.9	93	1.32	0.92	1.19	0.3	0.4	117	0.23	0.3	144.4	4	13.9	2.41	177	5.35	2.48	4.4	25.6	2.2	11.6	31.3	169	49	1.3	133.8	3.7	3.6	5.2	3.8	3.9	4.9	4.55	0.025		0.00016	5000000	5	0
Female	56	1	1.63	0.237	122	139	279.8	12	26.4	2.977	2.95	95	5.58	0.973	5.43	0.7	0.4	92	0.1	0.5	142.9	3.76	16	2.25	189	5.28	2.58	41	21.8	18.8	13	3.5	191	43	3.15	687.57	6.6	3.9	24.4	8.3	3.7	11.85	5	0.025		0.00016	5000000	5	1
Female	56	2	0.79	1.22	126.7	124	27	13.5	28	3.657	2.76	9	5.13	0.982	5.4	0.4	0.2	75	0.1	0.5	137.8	4.4	15	2.21	198	7.16	1.63	36.9	2	15.7	89.1	31	16	53	29.5	241.19	6.6	3.9	24.4	8.3	3.7	11.85	5	0.025		0.00016	5000000	5	1
Female	56	3	1.2	1.85	546.35	14	141.2	14.1	28.6	3.977	2.61	83	2.14	0.87	1.86	0.37	0.8	53	0.65	0.14	137	3.82	12.4	2.24	2	7.64	2.12	34.7	28.3	19.5	11.1	72.5	189	54	138	2500	36.5	5.5	234.2	37.3	9.8	86.5	42	0.025		0.00016	5000000	5	2
Female	56	4	4.29	2.58	599	124	19.4	12.9	32.8	5.381	2.89	91	3.87	0.884	3.42	0.26	0.1	58	0.75	0.29	139.3	3.27	13	2.52	262	15.3	2.79	44.5	27.5	11.6	117.5	1.1	177	51	235	1365.63	16	5	11.5	22.6	9.1	18.8	54.8	0.025		0.00016	5000000	5	3
male	35	0	0.43	0.295	12.61	137	225	12.5	23.9	3.27	3.8	91	5.4	0.878	4.74	0.84	0.45	64	0.29	0.16	139.1	3.86	15.2	2.31	186.5	4.61	1.62	41.2	17.3	16.8	65.5	33.2	163	46.2	3.3	2	3.7	4.1	32.9	3.4	3.8	8.8	13.3	0.07		0.03	10000000	2	0
male	35	1	0.43	0.295	37.56	137	225	12.3	32.8	3.27	3.12	93	3.45	0.825	2.85	0.136	0.47	68	0.3	0.1	139.1	3.86	15.2	2.31	186.5	4.61	1.62	41.2	17.3	16.8	65.5	33.2	163	46.2	69.3	455.605	3.7	4.4	38	3.2	3.9	1.2	4.55	0.07		0.03	10000000	2	0
male	35	2	0.79	0.273	126.7	291.6	217.7	12.7	35.1	3.69	3.4	91	2.73	0.831	2.27	0.124	0.34	64	0.28	0.8	138.1	3.64	11.3	2.32	46.3	5.2	7.24	37.9	14.3	19.4	71.5	119.1	331.7	6.9	93.3	2462.79	11.9	4.4	35.7	8.4	3.7	22.7	6.1	0.07		0.03	10000000	2	1
male	35	3	2.28	1.43	78.9	151	177.3	12.2	27.7	6.56	2.63	78	2.39	0.94	2.16	0.76	0.18	51	0.1	0.2	138.2	3.77	15.3	2.24	175.6	5.2	1.585	37.9	17.8	18.2	68.8	53	177.9	49	15	687.57	3.2	1.4	87.9	11.4	3.7	93.9	24.4	0.07		0.03	10000000	2	1
male	35	4	2.89	0.8575	546.35	153	129.1	13.65	40.85	3.977	2.69	8	4.7	0.95	3.87	0.36	0.15	48	0.6	0.2	138.6	3.595	15.15	2.21	179.8	5.6	1.625	34.45	21.2	21.9	71.3	61.8	198.2	54	175	3232.72	19.4	4.9	17.7	12.5	3.5	45.4	9	0.07		0.03	10000000	2	2
male	35	5	4.29	1.6	541	170.2	107.25	14.5	46.05	3.62	2.18	64	2.31	0.915	2.11	0.67	0.15	49	0.12	0.3	136.95	3.545	16.3	2.215	194.55	5.47	1.71	33.8	24.1	31.8	75.35	126.85	243	60.3	96	1365.63	13.2	3.7	17.8	34.3	5.5	85.7	4.3	0.07		0.03	10000000	2	3
male	17	0	0.88	0.13	33	144	262.6	12.8	39.7	5.87	4.31	127	2.13	0.891	1.9	0.85	0.18	132	0.14	0.3	146	3.93	11	2.39	364	4.36	0.78	46.9	17.8	15	71.5	154.9	181	64	72.7	1257.14	3.7	3.6	8.8	17.9	3.9	2.9	3.1	0.02		0.0011	5000000	3	0
male	17	1	0.79	0.124	126.7	125	273.8	12.3	4	5.44	4.42	125	1.88	0.814	1.53	0.149	0.28	148	0.21	0.4	141.7	3.94	14	2.25	324	4.58	0.66	46.7	18.4	13.8	72.4	149.1	162	7	34.7	1181.9	1.2	2	11.8	9.6	3.7	11	4.1	0.1175		0.03	5000000	3	1
male	17	2	1.8	0.225	43	143	236.1	13.2	39.2	4.89	4.15	119	2.3	0.841	1.71	0.99	0.2	1	0.6	0.3	142.8	3.32	99.7	2.2	376	5.84	0.87	42.3	34.5	37.6	84.7	21.1	194	78	25.1	1187.72	6.5	3.9	21.6	12.9	3.7	37.7	2.9	0.1175		0.03	5000000	3	1
male	17	3	2.89	0.396	546.35	18	224.4	13.9	39.1	5.11	4.49	128	2.22	0.945	2.1	0.23	0.5	85	0.14	0.3	14.8	3.62	11.1	2.17	39	5.43	0.87	47	21.2	186.2	171.8	546.6	34	74	47.1	3814.24	22.6	4.1	28.4	17.9	4	133.1	2.4	0.185		0.23	5000000	3	2
male	17	4	1.4	0.58	349	155	169.6	13.5	41	4.79	4.3	118	2.6	0.865	2.25	0.62	0.16	85	0.19	0.5	14.4	3.42	99.7	2.23	348	5.37	1.3	42.4	186.4	84.5	256	725.7	224	87	93.9	25	5.6	2.5	462.5	13.2	5.5	54.4	3.9	0.273		0.254	5000000	3	3
male	17	5	2.89	0.8575	546.35	165	129.1	13.65	40.5	3.977	3.98	116	2.7	0.871	2.35	0.081	0.22	81	0.015	0.04	145.3	3.93	15.15	2.25	299	4.55	1.28	42	159.4	68.5	301.5	763	198.2	69	50.5	2073.05	11.9	4.1	153.1	18.35	4	43.8	7.75	0.185		0.23	5000000	3	2
male	45	0	0.35	0.92	7.5	246.3	4.3	12.3	32.8	1.93	2.57	78	0.91	0.835	0.76	0.96	0.9	25	0.27	0.2	139.1	3.57	13.5	2.28	27	4.24	1.62	37.6	34	19.2	36.6	8	278.3	47.6	1.25	919.63	3.7	4.1	5.2	3.8	1.5	4.9	4.55	0.835		0.8709	5000000	3	0
male	45	1	0.79	0.337	126.7	151	177.3	12.7	35.1	3.69	2.42	76	0.93	0.31	0.79	0.81	0.8	22	0.31	0.3	138.2	3.77	15.3	2.24	175.6	5.2	1.585	37.9	17.8	18.2	68.8	53	177.9	49	1.43	687.57	4	4.8	7.1	7.6	3.7	11.8	5	0.835		0.8709	5000000	3	1
male	45	2	0.45	0.26	37.19	151	177.3	12.7	35.1	3.69	2.4	77	0.85	0.823	0.7	0.136	0.12	2	0.25	0.2	138.2	3.77	15.3	2.24	175.6	5.2	1.585	37.9	17.8	18.2	68.8	53	177.9	49	4.74	811.35	17.4	5.8	26.7	11.6	1.9	26.6	6.1	0.835		0.8709	5000000	3	1
male	45	3	2.89	0.332	546.35	252	312.2	13.65	40.85	3.977	2.37	77	0.6	0.713	0.43	0.28	0.12	18	0.39	0.2	139.1	3.2	13	1.84	261.5	5.5	1.36	39.7	17.3	15.6	4	57.1	284.9	56	27	2500	35.7	2.6	92	12	2.6	127.2	8.5	0.835		0.8709	5000000	3	2
male	45	4	1.31	0.53	453.1	170.2	107.25	14.5	46.05	3.62	2.24	72	0.68	0.646	0.44	0.243	0.17	17	0.7	0.5	136.9	3.22	14	2.1	194.55	4.96	1.71	33.8	24.1	31.8	75.35	126.85	243	60.3	111	1186.5	33.1	4.9	194.5	29.4	3.2	364.1	11.3	0.835		0.8709	5000000	3	3
Female	49	0	0.51	0.45	37.56	137	225	1.8	33	2.49	2.66	86	4.92	0.934	4.6	0.3	0.15	135	0.18	0.9	139.1	3.86	15.2	2.31	186.5	4.61	1.62	41.2	17.3	16.8	65.5	33.2	163	46.2	3.11	87.88	3.7	4.4	4.4	3.8	4.6	9	4.9	0.03		0.254	5000000	1	0
Female	49	1	0.51	0.337	126.7	151	177.3	12.7	35.1	3.69	2.69	89	3.36	0.925	3.11	0.24	0.8	142	0.24	0.8	138.2	3.77	15.3	2.24	175.6	5.2	1.585	37.9	17.8	18.2	68.8	53	177.9	49	3.22	687.57	1.6	3.9	18	8.3	3.7	6.2	2.4	0.03		0.254	5000000	1	1
Female	49	2	0.44	0.328	126.7	14	217.9	12	35.4	3.36	2.84	93	2.64	0.951	2.51	0.11	0.3	129	0.15	0.4	145.4	3.89	13.5	2.23	296	5.77	1.78	44.1	7.3	11.5	65.7	3.5	174	42	14.1	92.97	9.4	3.9	76.9	4	3.7	27.3	3.2	0.03		0.254	5000000	1	1
Female	49	3	0.88	0.8575	433	153	129.1	13.65	40.85	3.977	2.47	8	1.61	0.919	0.4	0.25	0.4	98	0.19	0.3	138.6	3.595	15.15	2.21	179.8	5.6	1.625	34.45	21.2	21.9	71.3	61.8	198.2	54	96.3	2500	9.6	4.1	1296.9	9.6	4	74.2	3.5	0.03		0.254	5000000	1	2
Female	49	4	2.5	1.6	541	170.2	107.25	11.1	32.3	2.49	2.52	82	0.54	0.851	0.46	0.56	0.3	78	0.19	0.25	136.95	3.545	16.3	2.215	194.55	5.47	1.71	33.8	24.1	31.8	75.35	126.85	243	60.3	51.3	295.3	9.6	1.9	3133.6	19.7	4.8	25.6	2.6	0.03		0.254	5000000	1	3
Female	49	6	4.29	1.6	541	170.2	107.25	11.3	38.3	1.39	2.42	79	1.12	0.919	1.03	0.027	0.03	49	0.218	0.3	137.4	3.06	102.9	2.15	160	8.51	3.24	38.8	26.2	38.2	276.9	291.4	389	33	20.1	1147.13	8.3	1.4	1090.4	91.9	5.5	501.3	2.8	0.273		0.254	5000000	4	3
Female	52	0	1.237	0.295	31	145	457	1.3	24.6	2.284	2.46	73	0.59	0.864	0.51	0.85	0.5	12	0.17	0.1	137.2	4.53	11.4	2.42	16	4.62	9.48	42.8	14.5	13.8	65.5	51.9	175	63	1.67	982.93	3.7	3.6	8	3.8	3.9	4.9	4.55	0.58		0.481	5000000	4	0
Female	52	1	0.79	0.337	126.7	15	445.5	1.1	23.2	2.22	2.52	76	1.84	0.984	1.81	0.11	0.2	16	0.5	0.1	139	4.3	13.1	2.31	132	4.74	7.88	42.5	2	16.7	71.5	58.9	174	62	2.3	687.57	39.3	5	515.4	5.7	7.3	25	4.7	0.58		0.481	5000000	4	1
Female	52	2	3.3	0.8575	138	153	385.8	1.9	25.5	2.317	2.35	71	0.4	0.95	0.38	0.5	0.2	92	0.3715	0.2	141.2	4.16	13.2	2.38	167	5.19	1.2	4.1	14.1	18.8	66.4	7.1	181	65	2.71	956.94	97.2	5.4	1668	7	8	155	4.4	0.58		0.481	5000000	4	2
Female	52	3	4.29	1.6	541	163	279.3	11.5	3.4	2.189	2.17	65	0.6	0.636	0.65	0.357	0.325	77	0.218	0.3	14.8	3.98	19.9	2.7	194	5.62	6.55	34.6	42.3	47	12.2	225.4	211	54	3.82	1365.63	78.8	4.5	325.7	8.5	7	38.6	4.4	0.58		0.481	5000000	4	3
Female	52	4	5	3.25	388	216	227	12.7	42.4	1.813	2.62	78	0.2	0.8	0.16	0.5	0.1	7	0.1	0.2	14	3.52	14.6	1.93	358	7.31	3.11	36.4	99.6	13.8	26.3	1131.3	383	84	6.44	2096	62.9	4.6	7715.4	23.6	6.8	168.1	3.7	0.58		0.481	5000000	4	4
male	22	0	0.64	0.194	5.1	325.2	298.3	11	27.6	4.82	2.49	84	0.27	0.778	0.21	0.148	0.4	125	0.74	0.2	139.4	3.89	11.9	2.3	329.1	4.61	1.11	39.2	18.4	1.7	46.9	29.4	334.6	64.2	26.3	1176.67	3.7	3.6	5.2	3.8	3.9	4.9	4.55	0.02		0.0075	10000000	2	0
male	22	1	0.79	0.337	126.7	259.3	346.8	11	26	4.31	2.43	81	0.7	0.972	0.68	0.14	0.1	18	0.14	0.1	138.7	3.9	14.3	2.26	255.7	5.2	0.93	39.2	16.3	12.8	45.4	33.6	273.5	53.8	11.6	687.57	4	32.2	5.6	8.3	1.8	11.85	5	0.02		0.0075	10000000	2	1
male	22	2	0.73	0.549	12.1	212.5	312.6	12	31	4.57	2.24	74	1.45	0.986	1.43	0.7	0.1	67	0.7	0.1	134.1	3.53	12.2	2.6	184.9	5.2	0.79	37.9	22	11.1	58.4	124	225.9	66.7	17.8	982.73	185.6	2.3	76.6	7.3	3.7	62.6	5	0.02		0.0075	10000000	2	1
male	22	3	4.29	1.6	541	176.3	191.4	15	4.3	4.2	1.8	6	0.37	0.937	0.36	0.357	0.325	42	0.27	0.1	133.8	3.7	1.9	1.93	151.4	5.47	0.65	29.6	4.4	36.7	74.8	162.1	214.8	6.4	14	1365.63	111.3	8.1	1746.5	21.2	12.4	157.3	5.2	0.02		0.0075	10000000	2	3
male	22	4	5.5	1.6	541	170.2	142.1	17	52.9	4.2	1.84	6	0.8	0.636	0.65	0.357	0.325	19	0.218	0.3	135.4	3.3	11.7	1.87	195.1	5.47	1.11	29	5.5	5.5	158.6	296.2	269.6	85.6	132	1365.63	81.6	7.8	1924.8	17.2	1.5	195.7	4.2	0.02		0.0075	10000000	2	3
male	22	5	5	3.25	131	32.3	117.2	16	49.6	3.33	2.26	74	0.6	0.337	0.285	0.73	0.85	9	0.316	0.185	139.2	3.74	16.3	1.73	253.7	7.31	2.26	26.7	19.5	72.8	222.9	333.8	395	71.9	86	4167	15	4.6	7385.8	9.9	5.2	2153.2	3.8	0.02		0.0075	10000000	2	4
Female	33	0	0.22	0.38	41	133	423.9	12.7	25.9	1.75	2.36	67	0.4	0.746	1.52	0.33	0.36	12	0.282	0.3	137.2	4.4	16.6	2.24	172	4.88	2.29	38.4	9.3	11.1	4.8	19.3	151	69	4.4	511.33	3.7	2.6	3.2	2.1	3.9	4.2	3.7	0.365		0.0011	5000000	5	0
Female	33	1	0.79	0.33	126.7	127	424	12.3	27.6	2.29	2.23	65	0.2	0.749	1.05	0.3245	0.36	39	0.31	0.27	139.3	3.89	11	2.31	166	4.47	1.65	4.6	1.9	12.5	48.6	56.8	148	63	2.96	389.15	3.5	3.9	18.7	1.7	3.7	6.9	2.9	0.365		0.03	5000000	5	1
Female	33	2	0.51	0.8575	352	122	321.3	13.4	34.5	4.7	2.43	7	0.1	0.7065	0.625	0.4	0.4	31	0.3715	0.2	141.6	3.97	16.5	2.2	15	5.76	1.13	36.9	7.3	9.6	48	47.9	144	63	115	2500	36.5	1.9	345.2	6.6	9.3	152.8	2	0.365		0.23	5000000	5	2
Female	33	3	4.29	0.58	541	11	198.6	14.6	43	5.54	2.2	63	0.1	0.636	0.65	0.357	0.325	15	0.218	0.3	137	3.17	12.9	2.3	23	5.28	1.61	32.3	7.2	8.9	4.9	41.4	124	7	281	453.83	21.4	3.7	1719	2.2	5.5	296	3.2	0.365		0.254	5000000	5	3
Female	33	4	19.97	2.7	647	141	17.6	15.5	49.5	5.57	2.62	76	0.4	0.636	0.65	0.357	0.325	14	0.218	0.3	145.1	3.71	15.3	1.99	296	6.15	1.78	35.6	35.4	45.7	55.8	55.1	216	96	44	25	5.6	3.2	5979.3	44.7	3.7	478.5	4.3	0.365		0.254	5000000	5	3
Female	31	0	0.43	0.26	37.56	137	225	12.3	34.6	3.27	2.78	114	4	0.881	3.56	0.5	0.2	278	0.15	0.6	139.1	3.86	15.2	2.31	186.5	4.61	1.62	41.2	17.3	16.8	65.5	33.2	163	46.2	12.6	455.605	3.7	3.6	3.2	2.4	3.9	3.3	4.5	0.02		0.0056	18000000	3	0
Female	31	1	0.54	0.133	31	147	36.9	13.1	36.1	3.47	3.98	115	8.96	0.974	8.73	0.7	0.6	263	0.8	0.7	135.1	4.1	11.4	2.27	179	4.6	1.79	42.6	1.6	16.3	78.7	37.3	198	38	1.9	116.39	3.3	3.9	8.8	2	3.7	11.6	28	0.02		0.0056	18000000	3	1
Female	31	2	0.79	0.53	126.7	143	215.3	14.2	35.8	4.18	3.77	17	8.66	0.965	8.36	0.6	0.5	214	0.12	0.1	136.4	3.59	14.1	2.16	145	5.18	1.8	39.9	25.3	32.3	9.4	92.2	214	36	113	687.57	6.6	3.9	24.4	8.3	3.7	11.85	5	0.02		0.0056	18000000	3	1
Female	31	3	5.58	0.552	353	26	162.7	15.7	38.9	4.83	3.87	111	6.93	0.911	6.31	0.39	0.27	189	0.47	0.2	143.8	3.64	15.2	2.17	119	5.74	1.3	38.6	19.6	23.5	133.9	164	315	41	215	466.98	2.8	4.1	9.2	4.8	4	8.2	3.5	0.02		0.0056	18000000	3	2
Female	31	4	4.29	1.6	235	188	136.9	14.2	41.3	4.85	3.69	13	5.36	0.82	4.3	0.14	0.56	188	0.47	0.25	14.5	3.46	14.5	2.25	23	5.32	1.28	39.4	22.2	17.6	151.4	16.2	264	95	174	1365.63	13.2	3.7	449.5	29.2	5.5	85.85	4.3	0.02		0.0056	18000000	3	3
Female	20	0	0.43	0.19	37.56	131.1	499.5	13.3	29.4	3.3	2.1	68	0.13	0.38	0.4	0.615	0.8	38	0.282	0.3	138.3	4.53	16.4	2.22	13.7	4.51	1.36	41	11.5	9.7	31	65	139.7	4.7	2.96	455.605	3.7	3.6	5.2	3.8	3.9	4.9	4.55	0.405		0.899	5000000	1	0
Female	20	1	0.43	0.167	25.7	127.6	473.3	13.2	3.5	2.98	2.1	64	0.22	0.91	0.2	0.864	0.19	4	0.282	0.3	139.3	4.31	19.1	2.13	112.5	4.1	1.32	38.7	1.5	11.6	28.8	52.1	152.2	37.9	4.83	663.14	1.7	2.9	34.2	4	3.9	12.3	4.55	0.405		0.899	5000000	1	0
Female	20	2	0.79	0.15	126.7	132.2	48.9	13.2	3.1	2.65	1.99	64	0.23	0.174	0.4	0.783	0.18	45	0.31	0.27	139.9	4.21	112.3	1.95	96.1	4.4	1.19	39.9	11.2	12.1	28.2	49.6	152.9	39.4	2.17	687.57	8.3	3	36	2.8	2.3	25.7	5	0.405		0.899	5000000	1	1
Female	20	3	0.79	0.337	52.78	124.3	474.7	13.3	33	2.21	2.52	73	0.13	0.538	0.7	0.462	0.6	43	0.31	0.27	14.7	3.75	112.9	2.3	16.4	5.48	1.39	39.9	11.4	12.8	26.5	42.5	152.4	35.4	2.38	687.57	31.4	3.2	325.1	6.9	3.4	161.7	5	0.405		0.899	5000000	1	1
Female	20	4	2.89	0.459	546.35	144.7	368.3	14.7	37.5	2.8	2.51	76	0.9	0.7065	0.625	0.4	0.4	34	0.3715	0.2	142.7	3.43	115.4	2.1	129.2	5.36	1.97	39.3	13.1	15.5	26.2	68.4	177.9	34.4	1.78	927.3	41.2	2.1	1681	32	4	1872.4	7.75	0.405		0.899	5000000	1	2
Female	20	5	4.29	0.691	7.1	22	334.2	15.8	39.2	2.1	2.61	79	0.8	0.636	0.65	0.357	0.325	22	0.218	0.3	14.7	3.67	113.2	1.91	178.7	6.35	0.97	37.7	59.4	64.9	4.3	475.8	291.7	44.2	2.21	5784.47	28.2	6.6	3631.6	128.9	1.9	3774.2	4.3	0.405		0.899	5000000	1	3
Female	20	6	4.29	0.978	429	251.3	252.2	15	38.7	1.52	2.31	72	0.26	0.577	0.15	0.423	0.11	25	0.218	0.3	139.6	3.97	114.7	1.9	213.7	5.74	2.1	35	48.4	41.2	54.5	468.4	339.4	5	6.93	1365.63	18.8	12.2	5416.4	32.4	4.4	186.2	4.3	0.405		0.899	5000000	1	3
male	62	0	0.43	0.295	37.56	129	26.2	12.7	4.3	3.92	2.44	73	8.4	0.89	0.72	0.423	3.4	28	0.488	0.392	141.6	3.17	18.5	2.37	317	6.87	1.6	41.5	32.6	41.7	236	323.8	1426	71	69.6	455.605	3.7	1.2	14.4	3.6	3.9	4.9	2.9	0.88		0.0011	5000000	2	0
male	62	1	0.79	0.337	199	151	177.3	12.7	35.1	3.69	2.47	73	14.27	0.91	1.3	0.451	6.44	19	0.458	0.654	138.2	3.77	15.3	2.24	175.6	5.2	1.585	37.9	17.8	18.2	68.8	53	177.9	49	79.1	687.57	3.3	3.9	27.5	22	3.7	11.85	3.1	0.88		0.03	5000000	2	1
male	62	2	2.89	0.582	546.35	1461	159.6	13.65	40.85	3.977	2.13	63	7.72	0.113	0.87	0.45	0.35	15	0.842	0.65	144.9	4.17	114.9	2.43	33	8.61	1.45	38.7	19.5	44.8	247.9	34	1647	87	82	2500	11.9	4.1	153.1	18.35	4	43.8	7.75	0.88		0.23	5000000	2	2
male	62	3	2.89	0.8575	546.35	1427	149.4	14.6	45.9	3.59	2.1	59	8.65	0.7065	0.625	0.45	0.39	21	0.952	0.823	143.9	3.96	111.9	2.32	429	6.62	1.47	38	31.8	58.9	32.4	345.1	1592	118	95.9	2500	15.5	4.1	156.7	34	4	18	3.1	0.88		0.23	5000000	2	2
male	62	4	2.89	23.52	546.35	1416	131.3	13.65	40.85	3.977	24	57	7.1	0.7065	0.625	0.45	0.32	19	0.95	0.64	142.4	3.38	11	2.36	484	6.6	1.45	38	21.7	45.5	275	33.9	1583	139	22	2500	13.3	4.1	151.5	29.7	4	5.8	3.7	0.88		0.23	5000000	2	2
male	62	5	4.29	1.6	541	126	116.2	14.5	52.9	3.62	1.99	57	2.67	0.5	0.1	0.991	2.65	8	0.4	0.1	149.2	4.17	113.3	2.4	573	6.87	1.9	39.2	15.3	27	222.4	263.5	1418	153	256	1365.63	13.2	3.7	449.5	29.2	5.5	85.85	4.3	0.88		0.254	5000000	2	3
Female	73	0	0.43	0.295	37.56	137	225	12.3	32.8	3.27	2.17	63	0.55	0.86	0.45	0.33	0.6	112	0.7	0.3	139.1	3.86	15.2	2.31	186.5	4.61	1.62	41.2	17.3	16.8	65.5	33.2	163	46.2	5.68	455.605	3.7	3.6	5.2	3.8	3.9	4.9	4.55	0.04		0.0011	5000000	4	0
Female	73	1	0.79	0.337	126.7	151	177.3	12.6	42.3	4.9	2.23	65	2.84	0.934	2.65	0.3245	0.14	11	0.7	0.2	138.5	3.7	13.9	2.41	12	5.15	1.585	38	15	2	77	24	26	49	17.8	687.57	6.6	3.9	24.4	8.3	3.7	11.85	5	0.04		0.03	5000000	4	1
Female	73	2	0.79	0.337	126.7	151	177.3	13.1	47.9	5.24	2.14	64	2.88	0.912	2.63	0.3245	0.23	89	0.2	0.27	138.2	3.77	15.3	2.24	175.6	5.2	1.585	37.9	17.8	18.2	68.8	53	177.9	49	17.8	687.57	6.6	3.9	24.4	8.3	3.7	11.85	5	0.04		0.03	5000000	4	1
Female	73	3	0.79	0.337	126.7	151	177.3	12.1	76.6	6.8	2.5	61	1.34	0.67	0.89	0.3245	0.41	74	0.5	0.1	138.2	3.77	15.3	2.24	175.6	5.2	1.585	37.9	17.8	18.2	68.8	53	177.9	49	14.482	687.57	6.6	3.9	24.4	8.3	3.7	11.85	5	0.04		0.03	5000000	4	1
Female	73	4	0.79	0.337	126.7	151	177.3	12.7	35.1	3.69	1.95	58	0.95	0.347	0.33	0.3245	0.59	71	0.3	0.27	135.5	3.65	1	2.36	15	5.76	1.585	37	34	0.9	93	5	224	49	17.8	687.57	6.6	3.9	24.4	8.3	3.7	11.85	5	0.04		0.03	5000000	4	1
Female	73	5	0.79	0.337	126.7	151	177.3	1.6	5.8	5.89	1.87	55	1.9	0.361	0.39	0.3245	0.66	74	0.6	0.1	138.2	3.77	15.3	2.24	175.6	5.2	1.585	37.9	17.8	18.2	68.8	53	177.9	49	17.8	687.57	6.6	3.9	24.4	8.3	3.7	11.85	5	0.04		0.03	5000000	4	1
Female	73	6	2.89	0.8575	546.35	153	129.1	13.2	6.6	6.29	1.83	54	0.56	0.857	0.47	0.4	0.7	72	0.12	0.1	138.6	3.595	15.15	2.21	179.8	5.6	1.625	34.45	21.2	21.9	71.3	61.8	198.2	54	98.575	2500	11.9	4.1	153.1	18.35	4	43.8	7.75	0.04		0.23	5000000	4	2
Female	73	7	2.89	0.8575	546.35	153	129.1	17.1	66.9	4.84	2.31	69	0.41	0.625	0.25	0.4	0.12	55	0.41	0.2	13.8	3.7	1.1	2.23	179.8	5.6	1.625	34.45	21.2	21.9	71.3	61.8	198.2	54	90.5695	2500	11.9	4.1	153.1	18.35	4	43.8	7.75	0.04		0.23	5000000	4	2
Female	73	8	4.29	1.6	541	170.2	107.25	14.5	46.05	3.62	2.15	61	1.5	0.636	0.65	0.357	0.325	22	0.218	0.3	145.3	3.71	117.1	2.24	29	5.34	1.71	38.6	15.2	3.5	168.6	172.3	123	60.3	33.2	1365.63	2.4	3.7	322.39	5.9	5.5	4.1	3.9	0.04		0.254	5000000	4	3
male	24	0	0.43	0.365	42	174	311	1.3	31.2	3.861	2.47	79	0.9	0.746	1.52	0.33	0.36	33	0.282	0.3	142.4	3.87	17.1	2.2	274	4.12	3.61	37.9	58.5	44.9	56.3	38	213	57	12.7	455.605	3.7	3.6	4	2.6	3.9	4.9	4.55	0.15		0.287	5000000	7	0
male	24	1	1.97	0.228	4	166	318.1	1.5	29.6	4.366	2.59	84	0.7	0.746	1.52	0.33	0.36	32	0.282	0.3	14.4	3.71	16.3	2.24	34	3.91	3.33	4.4	65	58.1	69.1	117.3	26	53	11.9	4211.71	3.7	3.6	5.2	3.8	3.9	4.9	4.55	0.15		0.287	5000000	7	0
male	24	2	0.79	0.269	126.7	139	267.7	11.6	35	5.184	2.45	78	0.4	0.749	1.05	0.3245	0.36	17	0.31	0.27	138.5	3.34	14.5	2.33	274	4.54	3.94	41	61.1	4.8	81.8	175.4	176	57	83.3	687.57	6.6	3.9	24.4	8.3	3.7	11.85	5	0.15		0.287	5000000	7	1
male	24	3	7.827	0.8575	132	129	175.7	13.4	38.6	5.591	2.11	69	0.4	0.7065	0.625	0.4	0.4	21	0.3715	0.2	141.7	3.36	19	2.14	249	4.79	3.61	35.6	51.4	32.5	85.4	162	17	67	246	2500	11.9	4.1	153.1	18.35	4	43.8	7.75	0.15		0.287	5000000	7	2
male	24	4	2.89	1.17	134	13	123.3	13.8	43.6	5.591	2	63	0.4	0.7065	0.625	0.4	0.4	2	0.3715	0.2	148	3.52	11.6	2.9	264	5.23	4.9	33.7	44.6	26.2	82.1	142.2	18	54	37	4341.41	11.9	4.1	153.1	18.35	4	43.8	7.75	0.15		0.287	5000000	7	2
male	24	5	17.823	1.6	192	126	92.2	12.8	44.5	5.591	1.66	54	0.6	0.636	0.65	0.357	0.325	26	0.218	0.3	15.6	3.14	11.2	2.23	349	4.27	4.73	35.7	31.1	15.5	71.9	1.5	172	72	357	1365.63	5.1	2.2	11.3	167.2	5.5	175.7	3.6	0.15		0.287	5000000	7	3
male	24	6	4.29	1.6	527	19	87	12.7	43.7	5.591	2.21	72	0.69	0.12	0.7	0.449	0.31	15	0.42	0.29	154.1	3.5	111.1	2.44	441	7.1	4.31	41.1	35.9	37.7	96	15.9	291	75	49	1365.63	13.2	3.7	449.5	29.2	5.5	85.85	4.3	0.15		0.287	5000000	7	3
Female	31	0	0.43	0.419	37.56	652	256.9	14.5	43.7	1.66	2.27	66	0.17	0.589	0.1	0.176	0.3	19	0.285	0.4	141	4.19	13.5	1.93	24	4.87	3.44	34.2	22.8	53.4	45.2	37.7	876	43	24.1	455.605	3.7	3.6	5.2	3.8	3.9	4.9	4.55	0.75		0.0011	5000000	4	0
Female	31	1	2.89	0.525	546.35	628	316.7	11.9	35	2.82	2.2	64	0.1	0.7065	0.625	0.4	0.4	24	0.3715	0.2	138.7	3.65	99	2.48	198	4.69	2.89	39.6	23	5.5	57.8	61.8	763	54	52.6	2500	18.8	5.5	38.6	24.5	28	57	7.75	0.75		0.23	5000000	4	2
Female	31	2	4.29	2.5	541	569	241.9	14	56.4	4.13	1.96	57	0.9	0.636	0.65	0.357	0.325	15	0.218	0.3	14	2.82	99	2.41	157	5.67	1.97	35.4	18.5	3.7	68.5	96.5	698	67	254	1365.63	115	7.6	252	27.4	8.9	171.5	4.3	0.75		0.254	5000000	4	3
Female	31	3	5	3.25	131	471	165	14	48.7	2.805	1.56	45	0.3	0.337	0.285	0.73	0.85	16	0.316	0.185	143.9	3.55	15.1	2.33	169	5.3	1.84	31.8	16.1	22.6	78.7	94.4	591	75	383	2096	273	8.9	7550.6	35.6	9.5	1167	3.8	0.75		0.5045	5000000	4	4
Female	14	0	0.43	0.84	37.56	183	197.7	13.3	42.5	2.461	1.61	45	0.1	0.746	1.52	0.33	0.36	38	0.282	0.3	143.3	3.63	15.3	2.31	12	4.37	1	43.8	8.9	1.7	175.5	21.6	28	36	8.99	455.605	3.7	3.6	5.2	3.8	3.9	4.9	4.55	0.58		0.0011	5000000	4	0
Female	14	1	0.43	0.295	37.56	196	216.8	13.1	4.8	2.746	2	56	0.1	0.746	1.52	0.33	0.36	29	0.282	0.3	141.9	4.5	14.6	2.53	116	4.97	1.4	46.2	13.6	13	198.2	22.7	232	32	8.76	455.605	3.7	3.6	15.7	3.8	3.9	4.9	4.55	0.58		0.0011	5000000	4	0
Female	14	2	0.43	0.143	37.56	159	219.1	12.9	42.7	2.749	1.91	53	0.1	0.746	1.52	0.33	0.36	22	0.282	0.3	141	4.5	14.5	2.38	99	5.4	0.86	47.9	9.7	1.4	224.7	2.7	185	37	8.2	455.605	3.7	3.6	1.4	3.8	3.9	4.9	4.55	0.58		0.0011	5000000	4	0
Female	14	3	0.79	0.231	126.7	131	175.5	15	46.1	2.746	2.7	59	0.1	0.749	1.05	0.3245	0.36	7	0.31	0.27	141.2	3.68	14.9	2.45	1	5.73	0.57	45.4	8.2	7.5	233	17.6	151	39	14.5	687.57	6.6	3.9	24.4	8.3	3.7	11.85	5	0.58		0.03	5000000	4	1
Female	14	4	2.89	0.793	546.35	123	143.6	16.1	52.5	2.424	1.98	56	0.1	0.7065	0.625	0.4	0.4	14	0.3715	0.2	136.6	3.16	97.7	2.24	122	6.3	0.68	42.6	8	1	197.6	17.4	15	45	6.3	2500	11.9	4.1	27.3	18.35	4	43.8	7.75	0.58		0.23	5000000	4	2
Female	14	5	2.89	0.8575	546.35	124	114	16.2	62.5	1.877	2.11	6	0.1	0.7065	0.625	0.4	0.4	17	0.3715	0.2	144.5	4.7	11	2.32	113	5.48	0.84	37.4	17.4	22.7	146.1	15.7	175	4	64.3	2500	11.9	4.1	772	18.35	4	43.8	7.75	0.58		0.23	5000000	4	2
Female	14	6	4.29	1.6	541	181	117	22.9	58.3	1.347	2.6	58	0.1	0.636	0.65	0.357	0.325	16	0.218	0.3	138.3	3.83	13.8	2.42	17	5.8	1.9	41.9	25.5	3.9	158.5	2.3	254	41	2.2	1365.63	13.2	3.7	419	29.2	5.5	85.85	4.3	0.58		0.254	5000000	4	3
Female	14	7	4.29	0.783	541	339	125.5	16	65.7	1.111	2.26	66	0.3	0.636	0.65	0.357	0.325	13	0.218	0.3	139.8	3.74	12.8	2.34	121	5.44	1.1	44.6	46.5	76.1	169.1	27.6	529	38	12.9	1365.63	13.2	3.7	471	29.2	5.5	85.85	4.3	0.58		0.254	5000000	4	3
Female	14	8	0.43	0.61	37.56	480	225	14.9	64.4	1.013	2.23	64	0.24	0.166	0.04	0.417	0.1	12	0.417	0.1	140.6	3.87	103.9	2.43	141	5.14	1.68	43.1	50.2	63	159.4	31.7	768	30	7.48	455.605	3.7	3.6	5.2	3.8	3.9	4.9	4.55	0.02		0.0011	5000000	3	0
male	51	0	0.43	0.867	37.56	46	63.8	11.5	37.7	6.317	2.61	82	6.38	0.953	0.3	0.3	0.19	82	0.11	0.7	137	4.63	98.1	2.3	393	6.28	3.38	35.6	12.5	11.7	29	17.7	67	65	425	455.605	1	2.6	89.8	3.8	4.4	9	4.9	0.18		0.055	5000000	4	0
male	51	1	0.43	0.58	37.56	32	8.7	11.9	38.6	6.57	2.26	7	4.53	0.95	0.24	0.24	0.11	63	0.22	0.1	133.9	4.89	97.4	2.2	376	6.49	2.8	33.5	1.6	1.8	21.4	146.2	422	66	339	455.605	18.9	3.4	59.7	3.8	6.5	1.4	22.3	0.18		0.055	5000000	4	0
male	51	2	0.79	1.12	28	289	12.5	12.9	39.2	6.57	2.41	75	5.34	0.948	0.22	0.22	0.12	7	0.21	0.11	132.2	5.11	94.4	2.28	436	6.28	2.51	38.1	16.3	16.7	278.4	256.5	386	82	314	687.57	17.6	2.4	34.7	8.3	6	8.2	27.5	0.18		0.055	5000000	4	1
male	51	3	0.79	0.337	126.7	257	17.1	13.2	41.8	5.184	2.16	66	5.46	0.954	0.18	0.18	0.1	64	0.15	0.8	132.6	4.35	95.7	2.22	57	7.22	2.53	37.8	13.6	12.2	246.5	262.6	354	77	218	687.57	52.8	5.3	12	8.3	7.2	11	22.1	0.18		0.055	5000000	4	1
male	51	4	2.89	0.8575	546.35	21	12.7	12.8	41.8	4.511	1.79	55	4.76	0.98	0.8	0.8	0.4	59	0.8	0.4	141.2	3.61	12.7	2.22	452	6.98	2.95	37	15.7	12.4	247.2	252.4	276	53	191	2500	25	5.7	53.1	18.35	8.5	21.2	4.6	0.18		0.055	5000000	4	2
male	51	5	2.89	4.43	546.35	195	87.4	13.6	41.4	3.75	2.15	67	3.89	0.943	0.23	0.23	0.9	48	0.13	0.5	147	4.45	16.6	2.6	44	7.13	2.81	34.3	13.1	11.7	262.8	38.2	273	59	212	2500	2.1	6.5	58	18.35	8	38.4	33.5	0.18		0.055	5000000	4	2
male	51	6	4.29	7.97	541	177	74	12.6	45.8	3.567	2.11	65	2	0.95	0.2	0.2	0.4	41	0.15	0.3	141.2	3	15	2.2	32	5.46	2.54	33.6	15.5	1.2	288	42.7	243	46	216	1365.63	13	6.2	936.6	29.2	8.2	43.3	46.9	0.18		0.055	5000000	4	3
male	38	0	0.43	7.32	13.1	24.5	246.5	12.6	24.2	4.56	2.36	67	0.29	0.35	0.1	0.793	0.23	11	0.172	0.5	14	4.79	17.6	2.33	374.2	4.61	3.66	42.2	7.9	17.8	98.9	325	256.5	64.2	33.5	255.72	3.7	3.6	1.8	1.2	1.5	4.9	4.55	0.945		0.0011	10000000	8	0
male	38	1	0.25	4.62	11.4	185.9	284.2	12.8	23.7	4.43	2.39	69	0.28	0.35	0.1	0.679	0.19	14	0.286	0.8	14.3	4.84	12.6	2.35	573	4.61	4.88	45.3	5.8	11.8	77.7	251	212.6	81.4	25.9	1995.6	3.7	1.5	5.2	2.1	3.9	1.6	4.55	0.945		0.0011	10000000	8	0
male	38	2	0.79	2.69	13.5	165.1	285.8	11.7	26.9	3.93	2.7	59	0.19	0.52	0.1	0.632	0.12	18	0.316	0.6	141.5	4.42	17.1	2.22	526.8	5.2	5.94	42	4.6	1.8	66.2	178.4	183.5	8.8	13.6	1766.16	6.6	3.9	7.6	3.9	3.7	11.85	5	0.945		0.03	10000000	8	1
male	38	3	0.52	0.337	139.5	17.5	242.2	11.8	27.3	4.12	0.14	59	0.14	0.143	0.2	0.5	0.7	17	0.357	0.5	137.5	4.2	12	2.21	479.8	5.2	7.16	43.3	3.5	8.3	66.6	154.4	192.6	74.1	15	687.57	2.4	3.9	127.7	14.4	3.7	11.85	5	0.945		0.03	10000000	8	1
male	38	4	0.79	1.68	726.3	189.7	236.9	13.4	33.8	4.31	1.67	48	0.11	0.216	0.2	0.545	0.4	6	0.341	0.4	14.8	3.91	14.3	2.14	542.3	5.2	3.59	39.3	3.3	9.8	52.7	132.2	226.4	99.6	69.2	2213.35	6.1	3.9	48.7	13.2	3.7	11.85	5	0.945		0.03	10000000	8	1
male	38	5	0.73	1.35	556.6	21.1	191.1	13.2	3	4.57	1.85	55	0.11	0.181	0.2	0.455	0.5	9	0.364	0.4	141.7	3.68	15.8	2.8	488.8	5.2	4.19	38.7	3.4	9.3	49.1	115.6	247.7	86.8	93.5	3414.25	6.6	1.7	17.2	5.2	4.7	11.85	5	0.945		0.03	10000000	8	1
male	38	6	0.79	1.23	126.7	239.7	179.4	12.6	31.8	4.7	1.97	58	0.11	0.749	1.05	0.818	0.9	5	0.182	0.2	141.7	3.87	13.4	2.24	448.5	5.2	3.81	38.5	3.4	13	5.4	15.5	29.9	88.3	13	542.1	6.6	3.9	66.1	8.4	3.7	16.3	5	0.945		0.03	10000000	8	1
male	38	7	1.38	0.931	919.7	263.1	16.4	12.7	35.8	4.57	2.7	6	0.9	0.749	1.05	0.3245	0.36	39	0.31	1	138.2	3.77	15.3	2.24	175.6	5.2	2.73	37.9	17.8	18.2	68.8	53	177.9	84.7	16	7159.8	6.6	3.9	96.8	12.5	2.4	17.9	5	0.945		0.03	10000000	8	1
male	38	8	2.89	0.895	863.7	329.5	13.5	14.9	39.3	4.31	1.86	55	0.1	0.7065	0.625	0.4	0.4	8	0.3715	0.2	139.2	3.75	13.4	2.11	359.4	5.6	3.73	36.1	5.8	23.1	61.3	15.4	395.5	84.3	124	11394.5	11.9	4.1	26.1	11.8	1.2	26.3	7.75	0.945		0.23	10000000	8	2
male	38	9	4.4	1.7	716.7	387.6	88.8	14.4	43.1	4.12	1.9	58	0.11	0.272	0.3	0.364	0.4	8	0.364	0.4	136.4	3.47	12.2	2.4	32.5	5.6	4.91	36.1	1.1	31.1	63.9	153.3	468	9.5	147	15476	11.9	3.9	153	13.1	3.4	1.8	7.75	0.945		0.23	10000000	8	2
male	38	10	2.89	0.8575	756.6	419.6	92.7	15.1	49.9	3.59	1.81	55	0.14	0.215	0.3	0.571	0.8	12	0.214	0.3	132.1	3.65	99.9	1.94	328.6	5.6	3.95	32.6	14	38	61.2	139.1	529.3	11.9	172	2500	8.2	6.8	54.6	67.9	7.8	29.8	3	0.945		0.23	10000000	8	2
male	38	11	12.69	5.97	1367	5.5	89	15.8	56.4	4	2.16	65	0.12	0.417	0.5	0.333	0.4	11	0.25	0.3	135.1	4.3	15.5	1.88	349.5	5.47	4.44	33.2	21.3	51.9	57.3	131.7	623.6	14.7	248	21933.3	18.1	2.3	449.5	64.4	3.7	76.8	4.3	0.945		0.254	10000000	8	3
Female	39	0	0.27	0.295	15.12	121.1	27.4	14.4	38.4	2.83	3.74	19	1.44	0.93	1.3	0.69	0.1	172	0.7	0.1	138.6	3.66	13.6	2.32	197	4.61	2.1	46.6	13.9	16.2	53.8	35.5	14.9	38.4	4.4	293.88	7.4	3.6	3.7	1.9	3.9	3.8	4.55	0.385		0.459	5000000	2	0
Female	39	1	0.43	0.295	37.56	137	225	12.3	32.8	3.27	3.55	78	1.88	0.893	1.68	0.69	0.13	157	0.282	0.2	139.1	3.86	15.2	2.31	186.5	4.61	1.62	41.2	17.3	16.8	65.5	33.2	163	46.2	5.68	455.605	3.7	3.6	5.2	3.8	9.1	7.2	4.55	0.385		0.459	5000000	2	0
Female	39	2	0.79	0.337	126.7	151	177.3	12.7	35.1	3.69	3.33	99	2.75	0.942	2.59	0.25	0.7	128	0.11	0.3	138.2	3.77	15.3	2.24	175.6	5.2	1.585	37.9	17.8	18.2	68.8	53	177.9	49	4.7	687.57	29.5	15.8	2.4	8.3	24.1	9.6	5	0.385		0.459	5000000	2	1
Female	39	3	2.24	0.162	126.7	131.2	222	15.3	44.9	3.69	3.51	13	2.13	0.954	2.3	0.23	0.5	118	0.14	0.3	136.7	3.7	12	2.31	188.4	5.2	1.26	46.25	12.1	14.5	68.8	5	157.7	43.7	17.8	329.28	41.7	5.5	91	16.3	97	7.1	8.7	0.385		0.459	5000000	2	1
Female	39	4	2.89	0.8575	546.35	153	129.1	13.65	40.85	3.977	3.4	99	1.43	0.93	1.33	0.35	0.5	114	0.7	0.1	138.6	3.595	15.15	2.21	179.8	5.6	1.625	34.45	21.2	21.9	71.3	61.8	198.2	54	171	2500	18.6	2.5	191	8.2	166.6	5.3	7.75	0.385		0.459	5000000	2	2
Female	39	5	2.89	0.8575	546.35	153	129.1	13.65	40.85	3.977	2.89	85	2.38	0.946	2.25	0.29	0.7	97	0.4	0.1	138.6	3.595	15.15	2.21	179.8	5.6	1.625	34.45	21.2	21.9	71.3	61.8	198.2	54	90.5695	2500	11.1	3	121.9	14.6	123.6	4.6	13.8	0.385		0.459	5000000	2	2
Female	39	6	0.79	0.337	126.7	151	177.3	12.7	35.1	3.69	2.45	89	2.35	0.928	2.18	0.38	0.9	11	0.4	0.1	138.2	3.77	15.3	2.24	175.6	5.2	1.585	37.9	17.8	18.2	68.8	53	177.9	49	17.8	687.57	6.8	5.3	72.5	23.1	132.7	4.3	1.1	0.385		0.459	5000000	2	1
Female	39	7	2	1.46	546.35	515.5	43.9	16.6	56.6	2.83	2.84	83	1.1	0.91	0.91	0.79	0.8	81	0.2	0.2	136.3	3.35	14.5	2.8	165.1	5.6	2.12	36.9	25.2	57	122.7	257.1	696.4	47.4	177	21	17.5	4.4	494.8	151.7	922	43.8	7.75	0.385		0.459	5000000	2	2
Female	39	8	4.29	1.6	541	170.2	107.25	14.5	46.05	3.62	2.63	77	0.18	0.389	0.7	0.333	0.6	5	0.167	0.3	136.95	3.545	16.3	2.215	194.55	5.47	1.71	33.8	24.1	31.8	75.35	126.85	243	60.3	267	1365.63	3.4	3.7	1123.3	44.7	5.5	1191.3	4.3	0.385		0.459	5000000	2	3
Female	24	0	2.718	0.295	37.56	99	185.9	13.1	31.3	4.24	1.59	49	0.28	0.746	1.52	0.95	0.27	46	0.282	0.3	137.2	3.64	14.7	2.17	145	4.86	0.99	35.4	8	5.4	31	22.2	31	54	98	529.78	3.7	3.6	2	3.8	3.9	4.9	4.55	0.86		0.231	5000000	7	0
Female	24	1	0.79	0.337	126.7	151	177.3	12.7	35.1	3.69	1.96	6	0.2	0.5	0.1	0.833	0.19	3	0.31	0.27	138.2	3.77	15.3	2.24	175.6	5.2	1.585	37.9	17.8	18.2	68.8	53	177.9	49	98	687.57	6.6	3.9	24.4	8.3	3.7	11.85	5	0.86		0.231	5000000	7	1
Female	24	2	0.79	0.228	126.7	88	133.3	12.7	35.1	3.69	1.83	56	0.18	0.167	0.3	0.833	0.15	19	0.833	0.15	14.2	3.99	17.2	2.11	115	5.33	1.2	32.7	7.3	4.1	31.2	2.2	14	55	81.6	687.57	6.6	4	86.9	7.9	5	37.6	5	0.86		0.231	5000000	7	1
Female	24	3	3.196	0.8575	831	153	129.1	13.7	38.4	4.35	1.73	53	0.8	0.7065	0.625	0.4	0.4	12	0.3715	0.2	138.6	3.595	15.15	2.21	179.8	5.6	1.625	34.45	21.2	21.9	71.3	61.8	198.2	54	97.6	2500	9.7	4.1	63.5	3.2	4.3	72.3	7.75	0.86		0.231	5000000	7	2
Female	24	4	2.89	0.8575	546.35	79	76.3	16.2	47.1	4.35	1.69	52	0.17	0.647	0.11	0.4	0.4	18	0.294	0.5	135.4	3.9	13.4	1.57	168	6.32	1.16	27.2	26.5	15.2	6.4	77	16	67	90.5695	2500	11.9	4.1	153.1	18.35	4	43.8	7.75	0.86		0.231	5000000	7	2
Female	24	5	2.89	0.619	546.35	96	46.3	13.65	40.85	3.977	2	61	0.65	0.57	0.33	0.462	0.3	17	0.462	0.3	137.4	3.12	12.3	1.88	21	5.4	1.63	28.8	26.9	1.5	69.2	87.4	134	59	172	2500	11.9	4.1	153.1	18.35	4	43.8	7.75	0.86		0.231	5000000	7	2
Female	24	6	4.29	3.97	541	116	5	15.6	55.5	3.4	2.29	71	1.43	0.636	0.91	0.273	0.39	35	0.273	0.39	139	3.34	14.1	1.96	21	5.37	0.96	3.9	27.3	9.6	75.1	73.8	154	73	187	1365.63	13.2	3.7	449.5	29.2	5.5	85.85	4.3	0.86		0.231	5000000	7	3
male	53	0	0.43	0.295	37.56	137	225	9.3	32	1.62	3.56	15	3.15	0.376	1.18	0.33	1.77	28	0.41	0.13	138.5	3.82	12.3	2.22	143	4.61	1.62	35	2	27	71	12	194	46.2	1.184	37.58	0.8	0.6	1.5	6.2	3.9	4.3	2.7	0.02		0.0011	5000000	0	0
male	53	1	0.43	0.295	37.56	137	225	9.9	33.3	1.94	3.65	17	2.73	0.552	1.51	0.33	1.1	3	0.6	0.16	14.2	4.2	12.4	2.32	138	4.35	1.62	37	22	28	73	13	198	46.2	2.281	41.77	6.7	3.6	3.8	22.3	0.2	19.5	4.55	0.02		0.0011	5000000	0	0
male	53	2	0.79	0.337	126.7	151	177.3	1.9	32.3	2.31	3.52	14	2.49	0.575	1.44	0.3245	0.87	24	0.62	0.15	137.2	3.73	98.5	2.32	13	4.5	1.585	36	23	28	75	13	221	49	15.357	6.93	13.1	3.9	1.8	46.8	3.7	33.9	2.7	0.1175		0.03	5000000	0	1
male	53	3	0.79	0.337	126.7	151	177.3	1.7	39.5	2.47	3.14	94	1.32	0.463	0.52	0.3245	0.56	21	0.99	0.13	137.6	3.9	99.3	2.21	19	5.11	1.585	33	28	27	69	17	232	49	49.15	687.57	13.7	0.7	71.3	91.8	0.5	97.6	5	0.1175		0.03	5000000	0	1
male	53	4	0.79	0.337	126.7	151	177.3	11.4	35.8	2.6	3.8	91	1.67	0.321	0.54	0.3245	0.64	21	0.142	0.24	137.7	3.77	11.7	2.18	116	5.9	1.585	33	4	29	77	24	285	49	68.176	155.36	6.6	3.9	24.4	8.3	3.7	11.85	5	0.1175		0.03	5000000	0	1
male	53	5	0.79	0.337	126.7	151	177.3	11.7	41.3	2.4	3.1	89	1.19	0.222	0.26	0.3245	0.71	16	0.158	0.19	135.6	3.75	1.4	2.19	133	5.33	1.585	31	38	3	74	3	335	49	45.34	461	2.9	0.5	15.7	89	0.4	162	5	0.1175		0.03	5000000	0	1
male	53	6	0.79	0.337	126.7	151	177.3	11.6	37.1	2.35	3.1	93	1.99	0.347	0.69	0.3245	0.68	14	0.287	0.57	14.4	4.4	13.9	2.26	178	7.58	1.585	33	65	5	82	42	46	49	44.749	1682.82	4.3	1.9	11.6	74.5	0.5	13.5	5	0.1175		0.03	5000000	0	1
male	53	7	2.89	0.8575	546.35	153	129.1	13.4	43.4	1.97	2.84	84	2.14	0.7	1.5	0.4	0.35	13	0.122	0.26	135.7	3.4	1.8	2.33	249	5.62	1.625	3	128	13	138	118	87	54	57.567	5549.46	2.9	1.7	131	1.5	0.2	298.9	2.6	0.185		0.23	5000000	0	2
male	53	8	2.89	0.8575	546.35	153	129.1	12.8	44	2.29	2.84	84	2.14	0.7	1.5	0.4	0.35	13	0.122	0.26	133	3.76	96.5	2.35	299	6.82	1.625	33	199	23	182	146	2226	54	88.339	12537.2	1.8	1.6	47.4	162.5	0.4	245.3	7.1	0.185		0.23	5000000	0	2
male	53	9	4.29	1.6	541	170.2	107.25	11.4	37.2	1.95	2.79	82	1.35	0.777	1.5	0.357	0.21	1	0.36	0.5	135	4.31	98.8	2.25	294	6.9	1.71	29	198	328	162	133	3948	60.3	51.259	12194.8	2.2	2.3	66.5	134.1	0.6	422.1	4.3	0.273		0.254	5000000	0	3
male	37	0	2.48	0.8	2.34	137	225	11.4	26	2.44	2.91	9	2.57	0.898	2.31	0.82	0.21	129	0.4	0.1	139.1	3.86	15.2	2.31	186.5	4.61	1.62	41.2	17.3	16.8	65.5	33.2	163	46.2	4.52	1119.68	3.7	3.5	3.4	1.9	4	4.9	4.55	0.085		0.064	10000000	1	0
male	37	1	0.43	0.295	37.56	113	388	12.3	32.8	3.27	3	95	3.33	0.958	3.19	0.36	0.12	138	0.3	0.1	14.3	3.88	17.9	2.36	2.8	4.28	2.41	42.8	25.6	2.1	52.8	43.6	134.7	55.5	4.49	455.605	3.9	3.6	6.1	2.1	1.8	4.9	4.55	0.085		0.064	10000000	1	0
male	37	2	0.79	0.825	126.7	151	177.3	12.7	35.1	3.69	3.8	97	2.17	0.958	2.8	0.37	0.8	116	0.5	0.1	138.2	3.77	15.3	2.24	175.6	5.2	1.585	37.9	17.8	18.2	68.8	53	177.9	49	21.6	687.57	82.8	3.9	19.9	16	3.2	35.7	5	0.085		0.064	10000000	1	1
male	37	3	5.45	1.6	432.2	170.2	107.25	1.1	41.1	3.84	2.72	89	0.92	0.924	0.85	0.54	0.5	92	0.22	0.2	136.95	3.545	16.3	2.215	194.55	5.47	1.71	33.8	24.1	31.8	75.35	126.85	243	60.3	137	1192.92	79.8	3.7	372.6	34.2	5.9	58.4	6.8	0.085		0.064	10000000	1	3
male	46	0	0.22	0.141	37.56	124.4	612.8	11.5	26.5	2.56	2.73	89	0.97	0.97	0.88	0.52	0.5	34	0.1	0.1	141	3.57	11.2	2.33	172.3	4.45	1.23	42	59.8	33.2	49.5	63.8	145.8	65.9	4.66	1844.25	3.2	5.1	2.6	2.9	1.8	4.9	4.55	0.334		0.0011	5000000	3	0
male	46	1	0.79	0.337	126.7	13.7	58.2	11.5	27.1	2.36	2.84	9	3.6	0.966	3.48	0.17	0.6	27	0.3	0.1	143	3.39	12.2	2.28	26.4	4.22	1.14	42	84.2	44	55.2	681.7	155.7	67.1	4.72	687.57	3.5	3.9	3.2	3.3	3.7	1.7	5	0.334		0.03	5000000	3	1
male	46	2	0.27	0.522	11.6	13.8	47.9	12	29.2	2.44	2.55	84	2.7	0.978	2.64	0.7	0.2	24	0.4	0.1	137.4	3.48	11.3	2.16	159.3	4.29	1.43	38.4	72.1	37.8	6.6	689.5	157.5	75.7	9.58	248.5	19.7	12.9	1.9	8.8	2.6	8	13.4	0.334		0.03	5000000	3	1
male	46	3	0.79	0.337	126.7	131.5	375.3	1.8	32.9	3.23	2.63	88	0.99	0.879	0.87	0.51	0.5	33	0.3	0.3	138.2	3.21	99.2	2.26	22.6	5.15	1.14	39.6	66.3	25.1	66.6	671.5	155	67.8	4.2	687.57	17	2.5	26.9	12.2	3.7	29.6	5	0.334		0.03	5000000	3	1
male	46	4	0.77	0.337	515.1	158.1	296.6	18.1	33.7	3.81	2.78	91	0.36	0.667	0.24	0.194	0.7	39	0.83	0.3	137.2	3.2	95.8	2.33	246	4.88	1.27	4.2	7.1	27.6	77.6	718.5	185.5	71.2	77.6	2125.47	9.4	3.9	55.6	16.6	3	22.2	5	0.334		0.03	5000000	3	1
male	46	5	0.79	0.337	126.7	157	23.6	1.5	37.8	3.51	2.73	9	0.47	0.489	0.23	0.277	0.13	4	0.17	0.8	133.9	3.51	98.2	2.15	23	4.57	1.36	35.6	48.6	18.4	9.8	716.4	175.8	72.6	78.7	687.57	2.4	3.9	11.2	8.8	1.5	5.1	5	0.334		0.03	5000000	3	1
male	46	6	4.3	0.8575	876	199.7	183.5	11.6	43.3	3.51	2.71	88	1.14	0.623	0.71	0.37	0.35	38	0.26	0.3	133.9	3.93	99.7	2.8	182.4	4.46	1.53	36.3	45	21.8	12.1	842.2	243.7	65	9.9	2500	5.3	4.1	39.9	21.5	2.1	16.9	3.4	0.334		0.23	5000000	3	2
male	46	7	2.89	1.7	546.35	33.7	142.2	14.3	63.2	3.33	2.51	84	1.28	0.735	0.94	0.156	0.2	15	0.7	0.9	133.1	3.7	99.5	2.4	179.8	4.55	1.33	32.5	33.7	23.7	113.3	783.5	49.7	6.4	16	2716.2	11.9	4.1	134.5	16.7	1.5	3.3	7.75	0.334		0.23	5000000	3	2
male	46	8	2	3	541	2289.9	98.3	19	86.1	2.15	2.29	75	0.28	0.572	0.16	0.357	0.1	9	0.71	0.2	126.7	3.94	96.5	1.94	245.5	4.36	1.28	28.4	28.7	192.3	96.3	656.5	349.7	67.2	179	4	13.2	3.7	449.5	29.2	5.5	85.85	4.3	0.334		0.254	5000000	3	3
Female	29	0	0.43	0.295	37.56	184.6	31.4	11.4	29.8	3.37	2.33	78	1.56	0.936	1.46	0.32	0.5	87	0.6	0.1	139.6	3.78	14	2.27	146.6	4.55	1.15	44.9	26.2	29.8	45.4	44.6	29.1	4.7	19.9	455.605	3.7	3.6	5.2	3.8	3.9	4.9	4.55	0.1		0.0952	5000000	2	0
Female	29	1	0.51	0.158	514.8	215.5	298.8	11.6	37.2	3.51	2.14	7	0.63	0.81	0.51	0.79	0.5	82	0.79	0.5	139.7	3.75	15	2.21	181.8	4.76	1.14	46.2	27.9	31.1	51.9	6.5	24.6	43	43.8	687.57	5.5	3.9	27.8	5.1	3.5	5.6	24.1	0.1		0.0952	5000000	2	1
Female	29	2	0.79	0.337	126.7	269.8	276	12.3	41.5	4.12	2.16	73	1.57	0.841	1.32	0.32	0.5	1	0.89	0.214	139.6	4.5	16	2.2	157.1	5.51	0.76	47.8	27.4	31.4	58.3	64.5	295.7	42.8	72.7	687.57	9.8	3.9	2.9	8.3	3.7	11.85	5	0.1		0.0952	5000000	2	1
Female	29	3	0.12	0.375	576	252.6	223.8	12.8	41.8	4.23	2.1	67	2.99	0.92	2.75	0.23	0.7	98	0.5	0.15	139.9	3.5	14.6	2.12	218.2	5.1	0.72	42.4	2.2	21.9	56.6	61.3	292.1	43	77.1	552.89	6.6	3.9	24.4	8.3	3.7	11.85	5	0.1		0.0952	5000000	2	1
Female	29	4	2.89	0.8575	546.35	256.7	177.2	13.65	40.85	4.12	1.72	58	4.71	0.915	4.31	0.19	0.9	77	0.45	0.21	138.2	3.44	12.9	2.7	21.1	4.77	0.82	38.5	25.2	28.1	52.8	78.4	313.6	47.6	133	2500	15.6	4.1	276.4	3.7	6.9	15.3	7.75	0.1		0.0952	5000000	2	2
Female	29	5	12.13	13.15	3798	359.5	124.3	16.7	54.6	3.84	1.63	54	3.39	0.92	3.12	0.24	0.8	43	0.47	0.16	138.1	3.15	12.8	1.9	196.9	5.6	1.45	32.1	27.8	243.9	14.2	384.9	64.8	44.5	257	25	18.3	25.7	126.7	8.2	6.9	2.5	4.3	0.1		0.0952	5000000	2	3
Female	22	0	2.94	0.295	35	162.5	25.5	14.5	38.3	1.86	1.42	42	0.64	0.5	0.32	0.5	0.32	6	0.282	0.3	141	2.94	94.7	2.28	27.8	4.6	0.83	36.2	4	24.2	83.1	125.8	196.9	164	3.2	1585.6	3.7	1.8	23.7	2.6	3.9	4.9	2.4	0		0.0069	5000000	3	0
Female	22	1	0.79	0.337	126.7	151	177.3	12.7	35.1	3.69	1.34	38	0.28	0.285	0.8	0.679	0.19	37	0.36	0.1	138.2	3.77	95.8	2.24	175.6	5.2	1.585	37.9	17.8	18.2	68.8	53	177.9	83.5	17.8	687.57	6.6	3.9	53.8	1.3	3.7	11.85	8.9	0		0.0069	5000000	3	1
Female	22	2	2.89	0.8575	546.35	153	129.1	13.65	40.85	3.977	2.2	61	0.38	0.6	0.157	0.711	0.27	32	0.79	0.3	144.8	2.8	15.15	2.53	179.8	5.6	1.625	34.45	21.2	21.9	71.3	61.8	198.2	54	42.6	2500	4.7	4.6	133	6.4	4.6	11.3	7.75	0		0.0069	5000000	3	2
Female	22	3	4.29	1.6	541	197.5	153.8	14.5	46.05	3.62	2.51	75	1	0.1	0.1	0.62	0.62	21	0.15	0.15	148.1	3.6	1.5	2.41	154.3	4.49	1.75	44.1	19.6	1.7	72.9	139.3	244.6	87.1	128.5	2715.4	2.1	4.4	177.6	29.2	5.5	85.85	19.6	0		0.0069	5000000	3	3
male	30	0	2.5	2.23	391	8753.5	13.8	12.3	32.8	3.27	2.2	51	0.2	0.746	1.52	0.33	0.36	21	0.282	0.3	142.9	4.35	19.4	1.73	487	5.21	5.19	4.7	17.4	62	123.6	76.1	9694.8	67.5	19	11411	3.7	3.6	9.9	24.4	3.9	4.9	4.55	0.34		0.528	5000000	3	0
male	30	1	2.89	0.8575	539	8176.4	17.8	13.1	33.7	2.9	2.21	58	0.26	0.16	0.4	0.4	0.4	25	0.3715	0.2	145.4	3.73	19.3	2.7	388	2.41	5.83	42.6	15.1	69.1	151.3	64.7	895	7.5	164	2500	1.6	4.1	297.9	18	1.2	43.8	7.75	0.34		0.528	5000000	3	2
male	30	2	4.6	1.57	5367	734.4	1.8	14.1	36.5	1.88	2.39	63	0.26	0.7065	0.625	0.4	0.4	18	0.3715	0.2	142.4	3.5	13.8	2.12	529.2	2.16	6.37	41	16.7	65.6	148	73.9	7789.3	53.1	17	7341.85	1.9	8.9	1337.8	3.5	3.2	21.7	7.75	0.34		0.528	5000000	3	2
male	30	3	2.89	0.8575	546.35	5384.3	93.4	14.9	33.8	1.42	2.44	63	0.77	0.7065	0.625	0.4	0.4	19	0.3715	0.2	141	3.41	12.4	2.21	487.4	1.98	9.79	4.2	17.7	55.6	151.7	76	5823.7	57	97	2500	3.8	6.7	134	22.7	3.4	5.9	5.1	0.34		0.528	5000000	3	2
male	30	4	4.88	0.8575	6812	5359.8	79.8	14.6	34.3	1.1	2.44	65	6.65	0.25	0.17	0.4	0.4	28	0.3715	0.2	137.9	3.47	99.3	2.37	459	3.2	12.31	41.6	18.9	58	177.4	87	5769.6	54.2	65.3	2500	11.9	4.1	153.1	18.35	4	43.8	7.75	0.34		0.528	5000000	3	2
male	30	5	2.89	0.524	5255	1249	129.1	17.3	33.2	0.8	2.62	72	22.36	0.35	0.78	0.968	2.158	16	0.3715	0.2	138.6	3.8	1.7	2.36	53.8	3.18	13.28	41.4	33.5	11.8	28.9	15.1	1391.7	53	39.5	14333.8	12.1	3.5	3189.6	33.2	6.1	45.2	7.75	0.34		0.528	5000000	3	2
male	30	6	15.25	1.39	2978	711	129.1	15.7	36	0.7	2.92	77	59.62	0.23	1.37	0.975	5.813	18	0.2	0.12	136.7	2.86	96.6	2.42	598.3	3.65	13.89	43.9	62.5	15.8	265.3	14.4	7748.6	5.5	23.7	15758.8	11.9	4.1	2248.6	88.1	9.2	22	7.75	0.34		0.528	5000000	3	2
male	30	7	4.29	1.6	541	7851.5	107.25	16.4	36.2	0.65	2.86	77	69.79	0.5	3.49	0.932	6.54	13	0.17	1.19	133.6	3.42	98.6	2.34	665.4	3.29	12.77	4.3	78.2	18.1	259.6	138.8	865	48.6	16.9	1365.63	3.1	3.7	2975.1	2.1	6.6	22.3	4.3	0.34		0.528	5000000	3	3
male	30	8	18.48	1.23	2176	968.1	107.25	2.3	39.9	0.86	2.59	68	38.27	0.54	2.7	0.931	3.563	21	0.13	5	133.6	3.86	99.7	2.34	581.4	4.11	12.2	39.6	17.4	269.3	26.5	128.6	9923	46.8	12	17596.1	13.2	3.7	338.2	18	3.2	23.2	4.3	0.34		0.528	5000000	3	3
male	30	9	2	1.6	1372	158	107.25	28.8	4.6	0.62	3.13	83	48.27	0.95	4.59	0.893	4.311	22	0.11	0.53	133.1	3.4	95.8	2.33	692.5	2.9	15.15	4.7	189.8	481	364.9	158.6	1596.3	48.9	13.4	1365.63	13.2	3.7	5855.9	22.7	3.2	17.9	4.3	0.34		0.528	5000000	3	3
male	30	10	25	4.5	112	1449	94.3	21.9	46.3	0.98	2.83	52	5.4	0.37	0.37	0.977	5.28	22	0.12	0.185	135	5	1	0.93	13.5	2.92	14.12	1.4	19.5	1144.4	1145.2	132.7	1539	67.5	16.9	2096	38.4	5.2	14521.4	39	6.9	23	3.8	0.34		0.528	5000000	3	4
male	30	11	5	3.25	3416	145	94.3	24.3	68.1	0.71	1.81	52	13.3	0.28	0.37	0.961	12.76	42	0.316	0.185	132.4	5.13	85	1.51	18.2	15.96	11.95	3.6	184.3	1599.3	142.4	122	1593	138.4	28.3	2096	38.4	5.2	7550.6	44.1	3.1	85.3	3.8	0.34		0.528	5000000	3	4
male	57	0	0.43	0.141	37.56	158	21.4	12.3	26.9	4.6	3.1	93	0.37	0.18	0.4	0.757	0.28	61	0.18	0.4	14	4.13	15.7	2.3	233	4.99	2.9	39.2	14.7	15	53.2	64	188	48	19.2	455.605	3.7	3.6	6.2	3.8	3.9	4.9	4.55	0.81		0.0011	5000000	2	0
male	57	1	0.43	0.118	37.56	145	257	12.5	27.7	3.75	2.96	9	0.3	0.166	0.5	0.767	0.23	68	0.67	0.2	141	4.13	16.2	2.4	149	4.97	2.41	42.2	18.4	11.8	52.2	61.1	163	52	9.26	455.605	3.7	3.6	6.4	3.8	3.9	7.5	4.55	0.81		0.0011	5000000	2	0
male	57	2	0.79	0.313	126.7	118	213.4	14	31.7	3.58	2.69	82	0.22	0.363	0.8	0.455	0.1	7	0.182	0.4	138	3.63	14.8	2.21	132	4.53	2.28	36.5	13.3	9.1	48	58.1	145	52	11.9	687.57	6.6	3.9	24.4	8.3	3.7	11.85	5	0.81		0.03	5000000	2	1
male	57	3	0.79	0.482	126.7	135	177.3	14.2	34.2	4.36	2.63	8	0.27	0.445	0.12	0.37	0.1	82	0.185	0.5	14.3	3.91	17.3	2.2	13	5.58	1.585	37.1	15.6	1.7	54.6	71.7	165	49	78.8	687.57	6.6	3.9	34.9	8.3	1.4	11.85	5	0.81		0.03	5000000	2	1
male	57	4	0.79	0.442	126.7	153	133.1	15.1	36.3	4.73	2.5	76	0.42	0.595	0.25	0.286	0.12	1	0.119	0.5	14.8	3.5	18.2	2.21	16	6.17	1.31	37.1	24	15.1	86.8	114.6	189	49	134	687.57	6.6	3.9	24.4	8.3	3.7	11.85	5	0.81		0.03	5000000	2	1
male	57	5	0.79	0.576	126.7	165	95.6	13.9	43.1	4.6	2.45	74	0.51	0.68	0.31	0.314	0.16	1	0.78	0.4	137.4	3.31	11.7	2.23	136	5.35	1.67	35	25.6	19.2	147	177	219	42	144	687.57	6.6	3.9	6.2	8.3	3.7	11.85	5	0.81		0.03	5000000	2	1
male	57	6	0.79	0.337	126.7	212	82	13	46.4	4.3	2.62	79	0.74	0.594	0.44	0.311	0.23	94	0.81	0.6	137.1	3.62	14.8	2.22	14	4.67	1.9	36.7	39.2	33	297	322.8	286	39	13	687.57	6.6	3.9	24.4	8.3	3.7	11.85	5	0.81		0.03	5000000	2	1
male	57	7	2.89	0.739	546.35	258	7.9	13.5	41.2	4.14	2.6	77	0.6	0.6	0.36	0.35	0.21	83	0.5	0.3	136.2	3.66	13.3	2.3	126	5.37	1.84	35.4	56.4	54.1	442.6	461	374	33	136	2500	11.9	4.1	153.1	18.35	4	43.8	7.75	0.81		0.23	5000000	2	2
male	57	8	2.89	0.529	546.35	296	71.3	13.2	4.7	3.58	2.63	78	0.61	0.66	0.37	0.328	0.2	75	0.66	0.4	139.9	4.12	1.6	2.46	136	4.62	2.18	37.7	57.4	55.6	472	58.5	461	39	14	2500	11.9	4.1	153.1	18.35	4	43.8	7.75	0.81		0.23	5000000	2	2
male	57	9	4.29	1.6	541	442	54.3	13.8	42.2	2.6	2.36	71	0.47	0.659	0.731	0.277	0.13	51	0.43	0.2	134.9	4.35	1.3	2.27	243	5.51	1.94	34	51.1	57.1	415.5	477	628	36	149	1365.63	13.2	3.7	274	29.2	5.6	85.85	4.3	0.81		0.254	5000000	2	3
Female	11	0	5.67	0.295	223.3	137	225	13.1	53.4	4.99	1.74	57	1.61	0.845	1.36	0.93	0.15	42	0.9	0.56	139.1	3.86	15.2	2.31	186.5	4.61	1.62	41.2	17.3	16.8	65.5	33.2	163	46.2	91.5	4297.44	4.8	4.2	14.9	5.2	2.5	4.5	4.55	0.04		0.0001	10000000	4	0
Female	11	1	0.43	0.295	37.56	137	225	12.3	32.8	3.27	1.73	56	0.54	0.61	0.33	0.241	0.13	41	0.7	0.13	139.1	3.86	15.2	2.31	186.5	4.61	1.62	41.2	17.3	16.8	65.5	33.2	163	46.2	54.8	455.605	5.9	3.7	297	6.1	1.6	7.8	4.55	0.04		0.0001	10000000	4	0
Female	11	2	0.43	0.295	37.56	899.4	227.9	12.3	32.8	3.27	2.86	92	1.79	0.721	1.29	0.223	0.4	34	0.7	0.39	138.4	3.62	12.6	2.2	28.7	5.53	4.56	37.3	5.6	16.9	117.5	1.1	931.3	38.4	23.9	25	9.1	6.1	326.1	7.2	3.8	7.8	4.55	0.04		0.0001	10000000	4	0
Female	11	3	0.43	0.295	91.29	137	225	12.3	32.8	3.27	2.71	88	2.51	0.582	1.46	0.382	0.96	28	0.6	0.24	139.1	3.86	15.2	2.31	186.5	4.61	1.62	41.2	17.3	16.8	65.5	33.2	163	46.2	13.1	455.605	5.3	3.7	394.8	8.6	3.9	1.1	4.55	0.04		0.0001	10000000	4	0
Female	11	4	2.91	0.295	37.56	137	225	12.3	32.8	3.27	2.65	85	3.16	0.51	1.58	0.443	1.4	21	0.15	0.47	139.1	3.86	15.2	2.31	186.5	4.61	1.62	41.2	17.3	16.8	65.5	33.2	163	46.2	9.2	3324.29	3.7	5.8	375.3	6.3	3.5	4.5	4.55	0.04		0.0001	10000000	4	0
Female	11	5	2.4	0.295	37.56	137	225	12.3	32.8	3.27	2.44	8	2.73	0.436	1.19	0.484	1.32	16	0.17	0.62	139.1	3.86	15.2	2.31	186.5	4.61	1.62	41.2	17.3	16.8	65.5	33.2	163	46.2	5.26	455.605	4.7	4.9	324.2	5.4	3.9	6.3	4.55	0.04		0.0001	10000000	4	0
Female	11	6	0.43	0.295	37.56	556.7	284.9	12.3	32.8	3.27	2.46	79	2.84	0.43	1.22	0.415	1.18	14	0.41	0.144	139.4	3.41	18.1	2.2	368.3	4.56	5	38.6	5.6	12	117.1	71.3	62.9	42.9	8.14	455.605	3.7	3.6	5.2	3.8	3.9	4.9	4.55	0.04		0.0001	10000000	4	0
Female	11	7	2.29	0.295	533.7	137	225	12.3	32.8	3.27	2.39	76	1.76	0.37	0.65	0.545	0.96	12	0.12	0.68	139.1	3.86	15.2	2.31	186.5	4.61	1.62	41.2	17.3	16.8	65.5	33.2	163	46.2	4.1	455.605	5.3	5.9	398.2	7.6	5.7	1.4	4.55	0.04		0.0001	10000000	4	0
Female	11	8	0.43	0.295	37.56	137	225	12.3	32.8	3.27	2.23	73	2.24	0.367	0.82	0.558	1.25	23	0.13	0.58	139.1	3.86	15.2	2.31	186.5	4.61	1.62	41.2	17.3	16.8	65.5	33.2	163	46.2	5.68	455.605	3.7	3.6	5.2	3.8	3.9	4.9	4.55	0.04		0.0001	10000000	4	0
Female	11	9	0.43	0.295	37.56	612	259.3	12.3	32.8	3.27	1.96	64	1.4	0.329	0.46	0.529	0.74	29	0.17	0.121	139.1	3.35	16.3	2.25	584.1	4.64	9.9	41.3	8.2	13.2	118.1	56.2	682	54.1	5.68	431.7	3.7	3.6	5.2	3.8	3.9	4.9	4.55	0.04		0.0001	10000000	4	0
Female	11	10	2.15	0.337	3646	151	177.3	12.7	35.1	3.69	1.93	67	1.33	0.39	0.41	0.586	0.78	21	0.12	0.9	138.2	3.77	15.3	2.24	175.6	5.2	1.585	37.9	17.8	18.2	68.8	53	177.9	49	17.8	687.57	6.6	3.9	24.4	8.3	3.7	11.85	5	0.04		0.0001	10000000	4	1
Female	11	11	0.79	0.337	126.7	151	177.3	12.7	35.1	3.69	1.84	61	1.3	0.32	0.31	0.592	0.61	15	0.9	0.87	138.2	3.77	15.3	2.24	175.6	5.2	1.585	37.9	17.8	18.2	68.8	53	177.9	49	17.8	367.11	5.3	8.1	2852.5	27.8	3.9	12.8	19.6	0.04		0.0001	10000000	4	1
Female	11	12	2.44	0.8575	546.35	153	129.1	13.65	40.85	3.977	1.88	62	1.12	0.241	0.27	0.643	0.72	11	0.9	0.8	138.6	3.595	15.15	2.21	179.8	5.6	1.625	34.45	21.2	21.9	71.3	61.8	198.2	54	14.1	2500	11.9	4.1	153.1	18.35	4	43.8	7.75	0.04		0.0001	10000000	4	2
Female	11	13	4.29	1.6	6188	170.2	107.25	14.9	47.6	2.4	2.53	8	0.92	0.228	0.21	0.652	0.6	11	0.8	0.87	136.95	3.545	16.3	2.215	194.55	5.47	1.71	33.8	24.1	31.8	75.35	126.85	243	60.3	19.9	1365.63	3.4	5.2	1997.5	29.2	4.6	12.3	13.1	0.04		0.0001	10000000	4	3
male	48	0	0.43	0.217	21	119	482	1.3	2.9	2.857	2.51	79	0.83	0.337	0.28	0.627	0.52	2	0.36	0.3	136.7	4.44	12.5	2.41	188	6.38	2.22	41.8	23.1	13.3	14.5	377.7	132	59	8.38	2496.76	3.7	3.6	5.2	3.8	3.9	4.9	4.55	0.615		0.713	5000000	4	0
male	48	1	0.43	0.295	37.56	96	446.1	12.3	32.8	3.27	2.23	69	0.57	0.491	0.28	0.474	0.27	11	0.35	0.2	139	4.21	14.6	2.34	182	6.92	2.14	36.7	17.2	12	118.3	314.3	111	59	5.51	455.605	3.7	3.6	5.2	3.8	3.9	4.9	4.55	0.615		0.713	5000000	4	0
male	48	2	0.79	0.333	16	151	428.2	11	28.6	2.916	2.18	67	0.37	0.378	0.14	0.541	0.2	8	0.54	0.2	144.5	4.3	15.4	2.34	199	5.24	2.6	36.7	16.9	21.9	126.3	318.7	114	67	11.6	25	6.6	3.9	24.4	8.3	3.7	11.85	5	0.615		0.713	5000000	4	1
male	48	3	0.79	0.337	126.7	13	326.3	12.7	35.1	3.69	1.92	59	0.49	0.224	0.11	0.735	0.36	2	0.31	0.27	14.1	4.13	15.3	2.24	196	6.18	1.43	35.3	19.7	22.9	156.5	346	129	71	73.1	687.57	6.6	3.9	24.4	8.3	3.7	11.85	5	0.615		0.713	5000000	4	1
male	48	4	3.421	0.337	158	18	284.5	12.1	39.6	3.861	1.5	46	0.8	0.162	0.13	0.775	0.62	14	0.5	0.4	144.4	3.49	17.9	2.16	197	5.62	1.67	33.6	16.2	18.9	172.6	326.1	135	65	95.8	687.57	6.6	3.9	24.4	8.3	3.7	11.85	5	0.615		0.713	5000000	4	1
male	48	5	0.79	0.289	126.7	125	243.9	12.7	35.1	3.69	2.5	76	0.91	0.154	0.14	0.736	0.67	2	0.99	0.9	149.2	4.27	18.5	2.2	217	6.4	2.18	35.9	13.3	14.9	194.8	34.6	158	67	17	3433.79	6.6	3.9	24.4	8.3	3.7	11.85	5	0.615		0.713	5000000	4	1
male	48	6	4.5	0.337	531	131	177.3	12.6	4.7	4.511	2.24	69	0.52	0.154	0.8	0.692	0.36	11	0.154	0.8	14.2	3.3	15.8	2.9	188	8.24	2.3	33.6	13.7	19.6	238.4	297.6	173	61	11	25	6.6	3.9	24.4	8.3	3.7	11.85	5	0.615		0.713	5000000	4	1
male	48	7	2.89	0.31	546.35	243	183.4	13.65	40.85	3.977	2.4	63	0.32	0.156	0.5	0.469	0.15	15	0.375	0.12	142.1	3.24	17.7	2.3	232	8.31	1.5	32.3	21.8	56.4	349.9	414	372	72	182	2500	11.9	4.1	153.1	18.35	4	43.8	7.75	0.615		0.713	5000000	4	2
male	48	8	19.78	4.32	488	457	135.7	13.8	58.5	4.664	1.82	55	0.19	0.15	0.2	0.737	0.14	13	0.158	0.3	15.1	3.63	112.1	2.6	251	5.55	2.3	3.5	17.9	57.9	391	41.4	699	74	267	5813.1	13.2	3.7	449.5	29.2	5.5	85.85	4.3	0.615		0.713	5000000	4	3
male	48	9	4.29	1.6	541	936	116.5	14.2	48.2	4.511	1.71	52	0.14	0.143	0.2	0.643	0.9	1	0.214	0.3	145.2	2.96	113.2	2.1	313	4.31	2.79	3.2	16.9	112	36.3	323.3	1375	97	322	1365.63	13.2	3.7	449.5	29.2	5.5	85.85	4.3	0.615		0.713	5000000	4	3
male	48	10	5	9.29	259	2372	94.3	14.3	4.5	3.17	2.6	75	1.19	0.21	0.2	0.951	1.13	16	0.37	0.27	148	4.62	113.5	2.2	498	13.44	4.92	36	24.8	297.1	537.1	375.6	284	13	41	2096	38.4	5.2	7550.6	37.3	6.8	673.15	3.8	0.615		0.713	5000000	4	4
Female	68	0	0.43	0.295	37.56	137	17	12	47	4.89	2.78	78	2.14	0.916	0.95	0.33	0.6	87	0.23	0.2	131	5.84	95	2.37	476	4.61	1.62	41.2	57	27	65.5	33.2	22	62.75	5.68	455.605	3.7	3.6	5.2	3.8	3.9	4.9	4.55	0.212		0.231	5000000	4	0
Female	68	1	0.79	0.337	126.7	162	116	11.6	46.6	3.53	2.45	69	1.33	0.923	0.7	0.57	0.4	39	0.31	0.27	129.3	5.17	91.9	2.27	44	5.15	1.585	38	39	26	265	234	169	69.24	17.348	687.57	6.6	3.9	24.4	8.3	3.7	11.85	5	0.212		0.231	5000000	4	1
Female	68	2	0.79	0.337	126.7	151	18	12.4	56.7	4.36	3.11	9	1.33	0.931	0.63	0.26	0.2	6	0.38	0.27	127.1	5.12	92.8	2.24	175.6	5.2	1.585	37.9	25	17	68.8	53	133	67.15	118	687.57	6.6	3.9	24.4	8.3	3.7	11.85	5	0.212		0.231	5000000	4	1
Female	68	3	2.89	0.8575	546.35	118	93	13.6	57.9	4.8	2.49	73	0.71	0.826	0.15	0.4	0.4	27	0.15	0.2	126	4.63	94.2	2.37	464	5.23	1.17	3	21	12	353	258	131	75.25	13.229	2500	11.9	4.1	153.1	18.35	4	43.8	7.75	0.212		0.231	5000000	4	2
Female	68	4	4.29	1.6	541	170.2	67	15.1	6.6	4.23	2.44	71	28	0.81	0.12	0.357	0.325	14	0.122	0.2	13.9	4.98	16.3	2.24	486	5.47	1.71	33.8	16	19	75.35	126.85	98	65.45	218.378	1365.63	13.2	3.7	42	29.2	5.5	85.85	4.3	0.212		0.231	5000000	4	3
Female	68	5	5	3.25	131	116	94.3	16.5	61.3	3.37	1.96	61	0.4	0.774	0.12	0.71	0.1	35	0.89	0.1	131.9	4.27	12.4	2.24	463	4.88	1.15	26	7	49	416	29	112	56.1	179.564	2096	38.4	5.2	8828	37.3	6.8	673.15	3.8	0.212		0.231	5000000	4	4
Female	13	0	0.43	0.5	37.56	137	225	13.2	41.1	2.26	2.13	66	0.5	0.746	1.52	0.33	0.36	4	0.282	0.3	139.1	3.86	15.2	2.31	186.5	4.61	1.62	41.2	17.3	16.8	65.5	33.2	163	46.2	9.7	455.605	3.7	3.6	5.2	3.8	3.9	4.9	4.55	0.02		0.189	1000000	1	0
Female	13	1	0.81	0.49	38.69	138.6	186.8	13.2	42	2.15	2.26	67	0.7	0.746	1.52	0.33	0.36	33	0.282	0.3	139	4.11	16.5	2.38	88.7	4.45	3.1	42.6	8.7	19.1	127.3	36.2	171.2	22.9	5.66	1214.88	3.7	3.6	3.7	3.9	3.9	6.8	4.55	0.02		0.189	1000000	1	0
Female	13	2	0.43	0.295	37.56	129.9	189.4	13.2	42.1	1.99	2.23	67	0.9	0.746	1.52	0.33	0.36	25	0.282	0.3	14.3	4.25	16.7	2.33	15	4.72	3.1	42.9	13.5	27	137.4	34.6	159.3	28.3	4.52	455.605	3.7	3.6	3.4	4.3	3.9	4.7	13.4	0.02		0.189	1000000	1	0
Female	13	3	1.5	0.85	78.54	117.6	165.9	12.9	41.1	2.32	2.23	68	0.12	0.749	1.05	0.917	0.11	12	0.83	0.1	14.5	3.95	15.5	2.32	97.7	5.33	4.2	44.3	16	2.4	152.4	37.3	153.9	25.1	3.85	14.57	6.6	5.1	8	2.9	3.7	13.3	5	0.1175		0.189	1000000	1	1
Female	13	4	0.79	0.11	126.7	123.6	177.3	13.8	43.1	2.33	2.4	62	0.21	0.95	0.2	0.81	0.17	41	0.95	0.2	139.6	4.19	18.8	2.35	92.7	4.87	2.43	42	13.9	16.4	154.6	31.8	149.5	3.4	4.23	687.57	3	3.9	5.9	4.5	3.7	14.7	18	0.1175		0.189	1000000	1	1
Female	13	5	0.85	0.144	125.7	124.9	129.1	13.6	42.8	2.39	1.94	58	0.3	0.67	0.2	0.9	0.27	31	0.33	0.1	14.4	4.26	16.8	2.34	86.7	5.24	2.14	41.7	12.1	13.9	164.2	36.9	157.6	3	7.5	948.61	11.9	4.1	27.1	8.4	4	31.8	7.75	0.185		0.189	1000000	1	2
Female	13	6	4.29	0.484	1175	153.6	107.25	13.6	41	3.62	2.96	89	0.85	0.129	0.11	0.8	0.68	36	0.71	0.6	14.4	3.13	96.6	2.34	16.2	6.45	2.49	51.9	29.2	27.3	24.7	74.5	194.6	36.9	29.3	1365.63	3.9	1.6	19.8	1.1	2	6.2	4.3	0.273		0.189	1000000	1	3
male	15	0	0.89	0.419	47	9	228.1	11.6	39.4	3.51	2.71	84	0.29	0.828	0.24	0.138	0.4	135	0.34	0.1	138.6	4.52	11.7	2.54	234	4.1	1.23	41.4	6.9	1.8	56.9	17.2	112	43	11.4	1333.7	3.1	7.5	2.8	4.8	4.2	2.7	2.9	0.12		0.242	5000000	3	0
male	15	1	0.43	0.295	37.56	137	225	12.3	32.8	3.27	2.5	77	0.5	0.9	0.45	0.6	0.3	113	0.4	0.2	139.1	3.86	15.2	2.31	186.5	4.61	1.62	41.2	17.3	16.8	65.5	33.2	163	46.2	5.68	455.605	1.2	6	3.8	5.4	3.9	5.5	3.4	0.12		0.242	5000000	3	0
male	15	2	0.79	0.337	126.7	151	177.3	12.7	35.1	3.69	2.97	93	6.47	0.985	6.37	0.6	0.4	96	0.3	0.2	138.2	3.77	15.3	2.24	175.6	5.2	1.585	37.9	17.8	18.2	68.8	53	177.9	49	1.2	687.57	6.1	7.6	1.8	1	1.9	12.1	5.1	0.12		0.242	5000000	3	1
male	15	3	0.79	0.337	126.7	151	177.3	12.7	35.1	3.69	2.33	72	2.59	0.969	2.51	0.15	0.4	75	0.12	0.3	138.2	3.77	15.3	2.24	175.6	5.2	1.585	37.9	17.8	18.2	68.8	53	177.9	49	17.8	687.57	13.2	4.3	79.5	18.6	2.1	71.9	4.2	0.12		0.242	5000000	3	1
male	15	4	5	0.957	546.35	14	114.5	13.9	63.7	3.6	2.36	72	1.42	0.958	1.36	0.21	0.3	53	0.14	0.2	138.7	3.63	11	1.94	177	7.3	0.81	31.5	9.1	11.7	4.8	12.3	148	5	166	2500	19.8	4.1	31.1	47.1	4	838.2	3.7	0.12		0.242	5000000	3	2
male	15	5	4.29	1.6	541	170.2	107.25	14.5	46.05	3.62	2.25	67	2.33	0.965	2.25	0.17	0.4	36	0.9	0.2	136.95	3.545	16.3	2.215	194.55	5.47	1.71	33.8	24.1	31.8	75.35	126.85	243	60.3	128.5	1365.63	34.4	3.7	1353.9	52.9	5.5	25.3	2.2	0.12		0.242	5000000	3	3
male	28	0	1.162	0.172	52	219	249.3	1.4	25.5	2.693	2.18	68	0.93	0.742	0.69	0.24	0.19	64	0.43	0.4	137.1	4.16	1.5	1.98	147	5.4	2.34	37	266.4	268.9	312.6	834.1	339	4	14.6	21	3.7	3.6	5.2	3.8	3.9	4.9	4.55	0.21		0.301	5000000	5	0
male	28	1	9.89	0.113	98	182	261.8	11.3	27.2	2.746	2.12	66	1.14	0.824	0.94	0.132	0.15	59	0.35	0.4	14.2	4.38	14.6	2.8	146	5.2	2.36	3.3	23.4	137.4	292.1	53	245	38	1.3	687.57	6.6	3.9	24.4	8.3	3.7	11.85	5	0.21		0.301	5000000	5	1
male	28	2	0.79	0.98	126.7	169	21.5	1.6	28	2.916	2.18	72	1.74	0.937	1.63	0.46	0.8	77	0.11	0.2	137	3.99	11.5	1.97	116	4.53	3.63	39.2	155.1	65.3	311.9	76.5	221	43	1.3	1851.27	6.6	3.9	24.4	8.3	3.7	11.85	5	0.21		0.301	5000000	5	1
male	28	3	2.89	0.376	546.35	141	225.5	1.5	43.9	2.5	1.93	62	0.81	0.939	0.76	0.49	0.4	37	0.12	0.1	139.2	3.85	11.6	1.99	137	4.55	2.36	36.4	89.5	32.2	282.8	616	187	42	2.2	2500	11.9	4.1	58	18.35	4	43.8	7.75	0.21		0.301	5000000	5	2
male	28	4	2.36	0.8575	183	189	167.4	14	35.2	1.996	2.3	63	1.5	0.952	1	0.38	0.4	28	0.1	0.1	14.6	3.97	13.6	1.97	141	7.11	1.9	35.1	85.3	75.7	39.8	737.2	311	43	11.5	21	11.9	4.1	153.1	18.35	4	43.8	7.75	0.21		0.301	5000000	5	2
male	28	5	4.29	1.6	13	327	137.3	17	47.6	1.27	2	65	0.58	0.759	0.44	0.138	0.8	12	0.13	0.6	136.5	3.72	97.9	1.78	265	5.47	1.98	32.3	95.6	183.2	471.3	822.5	597	63	18.1	1365.63	13.2	3.7	449.5	29.2	5.5	85.85	4.3	0.21		0.301	5000000	5	3
male	28	6	5	1.86	61	736	94.3	1.6	22.4	5	2.3	66	0.19	0.316	0.6	0.368	0.7	22	0.316	0.6	142.6	4.93	15.1	1.8	512	7.31	2.88	29.3	18	531.3	496.2	765	1378	96	58.4	25	38.4	5.2	4911	37.3	6.8	673.15	3.8	0.21		0.301	5000000	5	4
